# Supplementary material for: Saffold virus exploits integrin αvβ8 and sulfated glycosaminoglycans as cooperative attachment receptors for infection
Source: Nat Commun. 2025 Dec 15;17:534. doi: 10.1038/s41467-025-67236-z (PMC12804938; doi:10.1038/s41467-025-67236-z)
Supplement: Supplementary file 4 — Source data [file 41467_2025_67236_MOESM4_ESM.xlsx]

## Sheet: Fig. 1a HeLaN_1st screening
id	num	neg|score	neg|p-value	neg|fdr	neg|rank	neg|goodsgrna	neg|lfc	pos|score	pos|p-value	pos|fdr	pos|rank	pos|goodsgrna	pos|lfc
PA2G4	6	0.74928	0.8798	1	17527	1	-5.4489	2.2211e-09	2.367e-07	0.002475	1	2	-5.4489
SLC35B2	6	0.70446	0.86164	1	17128	2	-5.1714	1.2092e-08	2.367e-07	0.002475	2	2	-5.1714
hsa-mir-652	4	0.24254	0.44301	1	9049	2	-6.4232	0.00014602	0.00015598	0.565064	3	1	-6.4232
hsa-mir-1181	4	0.49191	0.66331	1	14017	1	-5.5775	0.00021091	0.00022131	0.565064	4	1	-5.5775
TMBIM4	6	0.9808	0.98104	1	20276	1	-5.856	0.00026768	0.00026581	0.565064	5	1	-5.856
KLF5	6	0.8598	0.93161	1	18849	1	-5.5911	0.000365	0.00036948	0.565064	6	0	-5.5911
hsa-mir-543	2	0.49431	0.53888	1	14038	1	-3.8669	0.00081919	0.00079459	0.565064	7	0	-3.8669
hsa-mir-1207	3	0.96414	0.96426	1	19954	0	-3.3438	0.0012285	0.001232	0.565064	9	0	-3.3438
hsa-mir-1254-2	3	0.9907	0.9908	1	20538	0	-2.8751	0.0012285	0.001232	0.565064	8	0	-2.8751
hsa-mir-4755	4	0.071109	0.18978	1	3784	3	-7.1583	0.0016377	0.0016315	0.565064	19	0	-7.1583
hsa-mir-620	4	0.2656	0.47347	1	9672	2	-6.7019	0.0016377	0.0016315	0.565064	16	0	-6.7019
hsa-mir-5088	4	0.3626	0.56891	1	11923	2	-6.018	0.0016377	0.0016315	0.565064	10	0	-6.018
hsa-mir-3175	4	0.64495	0.77993	1	16488	1	-5.8426	0.0016377	0.0016315	0.565064	12	0	-5.8426
hsa-mir-130b	4	0.66838	0.79826	1	16767	1	-4.353	0.0016377	0.0016315	0.565064	18	0	-4.353
hsa-mir-6820	4	0.93352	0.93336	1	19625	1	-6.2866	0.0016377	0.0016315	0.565064	20	0	-6.2866
hsa-mir-6740	4	0.95218	0.95203	1	19810	0	-5.4036	0.0016377	0.0016315	0.565064	11	0	-5.4036
hsa-mir-1273h	4	0.98473	0.98469	1	20360	0	-3.963	0.0016377	0.0016315	0.565064	17	0	-3.963
hsa-mir-1273d	4	0.9921	0.99211	1	20601	0	-2.8538	0.0016377	0.0016315	0.565064	22	0	-2.8538
hsa-mir-6087	4	0.99839	0.9984	1	20802	0	-2.8964	0.0016377	0.0016315	0.565064	14	0	-2.8964
hsa-mir-3198-2	4	0.99839	0.9984	1	20803	0	-4.9037	0.0016377	0.0016315	0.565064	21	0	-4.9037
hsa-mir-3648	4	0.99972	0.99973	1	20878	0	-4.6592	0.0016377	0.0016315	0.565064	13	0	-4.6592
hsa-mir-6127	4	0.99986	0.99987	1	20888	0	-4.1176	0.0016377	0.0016315	0.565064	15	0	-4.1176
hsa-mir-1273a	4	1	1	1	20914	0	-2.7875	0.0016377	0.0016315	0.565064	23	0	-2.7875
C12orf45	6	0.0084798	0.038599	0.840855	947	2	-5.8325	0.0024555	0.0024586	0.565064	75	0	-5.8325
SLC15A1	6	0.013715	0.059663	0.948219	1276	5	-7.2948	0.0024555	0.0024586	0.565064	69	0	-7.2948
ZNF737	6	0.031741	0.11412	1	2059	3	-6.4444	0.0024555	0.0024586	0.565064	43	0	-6.4444
COL4A3BP	6	0.034437	0.12162	1	2178	4	-7.1667	0.0024555	0.0024586	0.565064	54	0	-7.1667
KIAA1109	6	0.042335	0.14303	1	2508	5	-6.9725	0.0024555	0.0024586	0.565064	70	0	-6.9725
TEX28	6	0.080951	0.23821	1	4243	2	-5.425	0.0024555	0.0024586	0.565064	29	0	-5.425
RANBP17	6	0.080951	0.23821	1	4244	3	-6.4034	0.0024555	0.0024586	0.565064	45	0	-6.4034
SP9	6	0.093081	0.26597	1	4722	3	-6.6893	0.0024555	0.0024586	0.565064	72	0	-6.6893
ANAPC11	6	0.11476	0.31001	1	5503	2	-6.2868	0.0024555	0.0024586	0.565064	83	0	-6.2868
MZT2B	6	0.12361	0.32364	1	5777	2	-5.6465	0.0024555	0.0024586	0.565064	28	0	-5.6465
ZDHHC20	6	0.15097	0.36472	1	6553	2	-5.2423	0.0024555	0.0024586	0.565064	35	0	-5.2423
OAZ3	6	0.15568	0.37158	1	6693	3	-6.7169	0.0024555	0.0024586	0.565064	24	0	-6.7169
MZT2A	6	0.16926	0.39125	1	7054	3	-6.3789	0.0024555	0.0024586	0.565064	27	0	-6.3789
ZMIZ2	6	0.23656	0.48365	1	8871	2	-5.9842	0.0024555	0.0024586	0.565064	84	0	-5.9842
PHC3	6	0.24104	0.48952	1	9000	3	-6.6752	0.0024555	0.0024586	0.565064	91	0	-6.6752
LENG1	6	0.25284	0.50501	1	9321	3	-6.3258	0.0024555	0.0024586	0.565064	48	0	-6.3258
HIATL1	6	0.2691	0.52585	1	9769	4	-6.631	0.0024555	0.0024586	0.565064	32	0	-6.631
NKX2-1	6	0.27082	0.52805	1	9796	3	-6.5075	0.0024555	0.0024586	0.565064	47	0	-6.5075
SNIP1	6	0.28104	0.54083	1	10057	2	-6.0312	0.0024555	0.0024586	0.565064	38	0	-6.0312
KLF2	6	0.29022	0.55233	1	10269	3	-6.6233	0.0024555	0.0024586	0.565064	63	0	-6.6233
C9orf131	6	0.30289	0.56787	1	10637	4	-6.5893	0.0024555	0.0024586	0.565064	66	0	-6.5893
GLTSCR2	6	0.35919	0.62787	1	11878	3	-6.3428	0.0024555	0.0024586	0.565064	56	0	-6.3428
ZNF510	6	0.4283	0.67912	1	13003	3	-6.4494	0.0024555	0.0024586	0.565064	50	0	-6.4494
SOAT2	6	0.43384	0.68316	1	13091	2	-5.7601	0.0024555	0.0024586	0.565064	80	0	-5.7601
RAI2	6	0.43384	0.68316	1	13092	1	-5.8477	0.0024555	0.0024586	0.565064	36	0	-5.8477
IQGAP3	6	0.48268	0.71889	1	13837	3	-6.4936	0.0024555	0.0024586	0.565064	73	0	-6.4936
SNX22	6	0.52726	0.75129	1	14541	1	-5.4021	0.0024555	0.0024586	0.565064	30	0	-5.4021
CHST15	6	0.52791	0.75176	1	14580	3	-6.4423	0.0024555	0.0024586	0.565064	40	0	-6.4423
KCNG3	6	0.53721	0.75838	1	14732	3	-6.2414	0.0024555	0.0024586	0.565064	88	0	-6.2414
CCDC3	6	0.55536	0.77153	1	14971	2	-5.7404	0.0024555	0.0024586	0.565064	76	0	-5.7404
ITSN2	6	0.57238	0.78378	1	15278	2	-5.8401	0.0024555	0.0024586	0.565064	42	0	-5.8401
UPP2	6	0.57238	0.78378	1	15288	2	-5.7877	0.0024555	0.0024586	0.565064	61	0	-5.7877
ENO4	6	0.57649	0.78676	1	15354	3	-6.4581	0.0024555	0.0024586	0.565064	44	0	-6.4581
B3GNT6	6	0.57649	0.78676	1	15383	2	-5.8534	0.0024555	0.0024586	0.565064	82	0	-5.8534
PNKP	6	0.59432	0.79964	1	15639	3	-6.3918	0.0024555	0.0024586	0.565064	59	0	-6.3918
OR4S1	6	0.61155	0.81186	1	15901	3	-6.2974	0.0024555	0.0024586	0.565064	68	0	-6.2974
THRAP3	6	0.61155	0.81186	1	15926	2	-5.2453	0.0024555	0.0024586	0.565064	77	0	-5.2453
MAML3	6	0.62299	0.81995	1	16133	3	-6.3122	0.0024555	0.0024586	0.565064	41	0	-6.3122
ALDH3B1	6	0.62536	0.82166	1	16170	2	-5.9099	0.0024555	0.0024586	0.565064	85	0	-5.9099
THUMPD2	6	0.65083	0.83956	1	16549	3	-6.324	0.0024555	0.0024586	0.565064	33	0	-6.324
QSOX1	6	0.66417	0.84625	1	16751	2	-6.2707	0.0024555	0.0024586	0.565064	62	0	-6.2707
PUF60	6	0.73108	0.87231	1	17345	2	-3.9169	0.0024555	0.0024586	0.565064	52	0	-3.9169
NPLOC4	6	0.74561	0.87826	1	17487	2	-6.3861	0.0024555	0.0024586	0.565064	51	0	-6.3861
UPF3A	6	0.75903	0.88397	1	17628	2	-5.9318	0.0024555	0.0024586	0.565064	71	0	-5.9318
GJC2	6	0.77299	0.89002	1	17794	2	-6.1457	0.0024555	0.0024586	0.565064	49	0	-6.1457
PAXBP1	6	0.80507	0.90443	1	18121	1	-5.4251	0.0024555	0.0024586	0.565064	67	0	-5.4251
DYNC1LI2	6	0.80904	0.90631	1	18208	1	-5.7669	0.0024555	0.0024586	0.565064	31	0	-5.7669
GPC1	6	0.81305	0.90823	1	18273	2	-6.2741	0.0024555	0.0024586	0.565064	53	0	-6.2741
HIST1H2AE	6	0.82527	0.91412	1	18415	1	-5.9895	0.0024555	0.0024586	0.565064	64	0	-5.9895
FOXB2	6	0.83294	0.91788	1	18514	2	-5.8344	0.0024555	0.0024586	0.565064	78	0	-5.8344
DRGX	6	0.8598	0.93161	1	18845	1	-6.0209	0.0024555	0.0024586	0.565064	46	0	-6.0209
SUMF2	6	0.93775	0.96016	1	19653	1	-5.7903	0.0024555	0.0024586	0.565064	57	0	-5.7903
H3F3B	6	0.9401	0.96089	1	19686	1	-5.9348	0.0024555	0.0024586	0.565064	26	0	-5.9348
MAD2L1BP	6	0.95308	0.96559	1	19815	1	-6.1218	0.0024555	0.0024586	0.565064	81	0	-6.1218
PLK1	6	0.96427	0.97056	1	19968	1	-5.3255	0.0024555	0.0024586	0.565064	79	0	-5.3255
DNM3	6	0.969	0.97306	1	20035	1	-5.9519	0.0024555	0.0024586	0.565064	39	0	-5.9519
DPT	6	0.97603	0.9774	1	20166	1	-5.9157	0.0024555	0.0024586	0.565064	60	0	-5.9157
KPNB1	6	0.97731	0.9783	1	20194	1	-4.7384	0.0024555	0.0024586	0.565064	55	0	-4.7384
LOC730183	6	0.98474	0.9847	1	20372	0	-5.3834	0.0024555	0.0024586	0.565064	90	0	-5.3834
CEP72	6	0.98737	0.98737	1	20462	0	-6.0622	0.0024555	0.0024586	0.565064	37	0	-6.0622
TMEM151A	6	0.98887	0.98886	1	20502	0	-5.3627	0.0024555	0.0024586	0.565064	89	0	-5.3627
ADAMTS7	6	0.99019	0.99019	1	20528	0	-5.4202	0.0024555	0.0024586	0.565064	65	0	-5.4202
TUBA3E	6	0.99255	0.99252	1	20611	0	-5.4471	0.0024555	0.0024586	0.565064	58	0	-5.4471
TMC1	6	0.99483	0.99479	1	20682	0	-5.863	0.0024555	0.0024586	0.565064	34	0	-5.863
TMEM230	6	0.99555	0.99555	1	20709	0	-5.3233	0.0024555	0.0024586	0.565064	25	0	-5.3233
RPL18A	6	0.99774	0.99774	1	20775	0	-5.1946	0.0024555	0.0024586	0.565064	86	0	-5.1946
CTDP1	6	0.9996	0.99959	1	20868	0	-4.638	0.0024555	0.0024586	0.565064	87	0	-4.638
CWC22	6	0.99999	0.99999	1	20903	0	-4.6548	0.0024555	0.0024586	0.565064	74	0	-4.6548
hsa-mir-4419a	3	0.95458	0.95484	1	19835	0	-1.2679	0.0035126	0.0035062	0.759289	92	0	-1.2679
hsa-mir-633	4	0.034114	0.10323	1	2164	3	-7.074	0.0046807	0.0046598	0.759289	105	0	-7.074
hsa-mir-1273g	4	0.063059	0.17623	1	3450	1	-4.3845	0.0046807	0.0046598	0.759289	101	0	-4.3845
hsa-mir-548h-3	4	0.077789	0.20084	1	4106	3	-7.1007	0.0046807	0.0046598	0.759289	97	0	-7.1007
hsa-mir-1256	4	0.15542	0.32098	1	6635	3	-6.8471	0.0046807	0.0046598	0.759289	95	0	-6.8471
hsa-mir-3674	4	0.16621	0.33666	1	6950	2	-6.6492	0.0046807	0.0046598	0.759289	106	0	-6.6492
hsa-mir-6074	4	0.36085	0.56767	1	11908	1	-5.4718	0.0046807	0.0046598	0.759289	103	0	-5.4718
hsa-mir-1267	4	0.51632	0.68126	1	14375	2	-4.7184	0.0046807	0.0046598	0.759289	102	0	-4.7184
hsa-mir-4484	4	0.51685	0.68166	1	14378	1	-5.6601	0.0046807	0.0046598	0.759289	108	0	-5.6601
hsa-mir-643	4	0.58799	0.73546	1	15564	1	-4.5711	0.0046807	0.0046598	0.759289	99	0	-4.5711
hsa-mir-548h-4	4	0.63789	0.77435	1	16367	2	-6.2514	0.0046807	0.0046598	0.759289	100	0	-6.2514
hsa-mir-8060	4	0.77977	0.84474	1	17860	1	-4.9599	0.0046807	0.0046598	0.759289	93	0	-4.9599
hsa-mir-4672	4	0.85474	0.87847	1	18777	1	-5.7554	0.0046807	0.0046598	0.759289	94	0	-5.7554
hsa-mir-8088	4	0.93352	0.93336	1	19623	1	-5.7502	0.0046807	0.0046598	0.759289	98	0	-5.7502
hsa-mir-5001	4	0.99632	0.99633	1	20733	0	-3.5362	0.0046807	0.0046598	0.759289	96	0	-3.5362
hsa-mir-4769	4	0.9992	0.99921	1	20848	0	-4.6968	0.0046807	0.0046598	0.759289	104	0	-4.6968
hsa-mir-566	4	1	1	1	20912	0	-3.2412	0.0046807	0.0046598	0.759289	107	0	-3.2412
hsa-mir-548aj-1	3	0.73177	0.76651	1	17358	1	-4.6403	0.0059629	0.0059891	0.759289	109	0	-4.6403
IQCF1	6	0.0060638	0.02836	0.739581	782	3	-6.4785	0.0070129	0.0070429	0.759289	120	0	-6.4785
DYNC2H1	6	0.010204	0.045822	0.883604	1058	4	-7.3288	0.0070129	0.0070429	0.759289	172	0	-7.3288
ZNF671	6	0.018415	0.075422	1	1500	5	-6.989	0.0070129	0.0070429	0.759289	193	0	-6.989
NBPF24	6	0.020748	0.082353	1	1603	3	-6.0908	0.0070129	0.0070429	0.759289	126	0	-6.0908
HMGN2	6	0.031722	0.11407	1	2053	2	-5.905	0.0070129	0.0070429	0.759289	139	0	-5.905
ZNF90	6	0.036285	0.1268	1	2261	2	-6.3919	0.0070129	0.0070429	0.759289	166	0	-6.3919
PNMA3	6	0.039063	0.1343	1	2399	3	-6.8861	0.0070129	0.0070429	0.759289	165	0	-6.8861
MED26	6	0.039278	0.13489	1	2414	2	-5.404	0.0070129	0.0070429	0.759289	127	0	-5.404
PAGE2B	6	0.1004	0.28225	1	5019	3	-6.6593	0.0070129	0.0070429	0.759289	151	0	-6.6593
CRHR2	6	0.10925	0.3013	1	5382	3	-6.818	0.0070129	0.0070429	0.759289	114	0	-6.818
CDIPT	6	0.12719	0.32911	1	5853	1	-5.313	0.0070129	0.0070429	0.759289	134	0	-5.313
MRPL44	6	0.13867	0.34648	1	6192	2	-6.1274	0.0070129	0.0070429	0.759289	138	0	-6.1274
IGLL1	6	0.14902	0.36182	1	6497	2	-5.7714	0.0070129	0.0070429	0.759289	169	0	-5.7714
SLC5A5	6	0.16144	0.38	1	6833	4	-6.8457	0.0070129	0.0070429	0.759289	188	0	-6.8457
DTWD1	6	0.16435	0.38417	1	6938	2	-6.0609	0.0070129	0.0070429	0.759289	164	0	-6.0609
RXRA	6	0.16926	0.39125	1	7055	3	-6.5144	0.0070129	0.0070429	0.759289	124	0	-6.5144
GRAMD2	6	0.17274	0.39621	1	7151	3	-6.4449	0.0070129	0.0070429	0.759289	125	0	-6.4449
CILP2	6	0.17308	0.39669	1	7156	3	-5.945	0.0070129	0.0070429	0.759289	158	0	-5.945
CDC42EP4	6	0.19769	0.4314	1	7869	4	-6.7745	0.0070129	0.0070429	0.759289	177	0	-6.7745
ANAPC4	6	0.20999	0.44832	1	8163	2	-4.5857	0.0070129	0.0070429	0.759289	162	0	-4.5857
HLA-DQA1	6	0.23489	0.48148	1	8831	3	-6.0818	0.0070129	0.0070429	0.759289	111	0	-6.0818
MTX1	6	0.23703	0.48426	1	8906	3	-6.5327	0.0070129	0.0070429	0.759289	155	0	-6.5327
HOXB3	6	0.24943	0.50052	1	9222	3	-6.471	0.0070129	0.0070429	0.759289	142	0	-6.471
PPEF1	6	0.26678	0.52287	1	9689	3	-6.2797	0.0070129	0.0070429	0.759289	182	0	-6.2797
FYCO1	6	0.28608	0.54717	1	10225	2	-6.2959	0.0070129	0.0070429	0.759289	167	0	-6.2959
FASLG	6	0.29412	0.55712	1	10415	4	-6.5534	0.0070129	0.0070429	0.759289	163	0	-6.5534
MPC1L	6	0.30345	0.56856	1	10674	3	-6.5959	0.0070129	0.0070429	0.759289	140	0	-6.5959
ZNF142	6	0.31714	0.58507	1	11004	3	-6.3656	0.0070129	0.0070429	0.759289	170	0	-6.3656
TPI1	6	0.31714	0.58507	1	11011	3	-6.3993	0.0070129	0.0070429	0.759289	179	0	-6.3993
GALNT2	6	0.33207	0.60282	1	11368	3	-6.112	0.0070129	0.0070429	0.759289	171	0	-6.112
KLF15	6	0.33836	0.61011	1	11515	4	-6.6341	0.0070129	0.0070429	0.759289	135	0	-6.6341
INTS3	6	0.37371	0.63867	1	12125	3	-6.3713	0.0070129	0.0070429	0.759289	157	0	-6.3713
MSH3	6	0.38244	0.6452	1	12243	2	-6.4117	0.0070129	0.0070429	0.759289	113	0	-6.4117
FIZ1	6	0.38399	0.64634	1	12288	2	-6.3507	0.0070129	0.0070429	0.759289	144	0	-6.3507
PTGES	6	0.40854	0.66456	1	12680	2	-5.9865	0.0070129	0.0070429	0.759289	174	0	-5.9865
FBXO6	6	0.42294	0.67525	1	12911	3	-5.8937	0.0070129	0.0070429	0.759289	154	0	-5.8937
FAM115A	6	0.44055	0.68808	1	13198	2	-5.4788	0.0070129	0.0070429	0.759289	115	0	-5.4788
AARS	6	0.45095	0.69576	1	13336	2	-5.3841	0.0070129	0.0070429	0.759289	131	0	-5.3841
TAF1B	6	0.47777	0.7153	1	13774	2	-6.3318	0.0070129	0.0070429	0.759289	176	0	-6.3318
REN	6	0.52791	0.75176	1	14567	3	-6.5407	0.0070129	0.0070429	0.759289	145	0	-6.5407
NMB	6	0.54314	0.76268	1	14798	2	-5.5559	0.0070129	0.0070429	0.759289	156	0	-5.5559
BIRC2	6	0.55095	0.76833	1	14942	3	-6.273	0.0070129	0.0070429	0.759289	119	0	-6.273
FRMD5	6	0.55536	0.77153	1	14954	2	-4.9306	0.0070129	0.0070429	0.759289	133	0	-4.9306
DOK6	6	0.56572	0.77896	1	15169	3	-6.2169	0.0070129	0.0070429	0.759289	152	0	-6.2169
PIK3R6	6	0.56944	0.78166	1	15232	2	-6.093	0.0070129	0.0070429	0.759289	178	0	-6.093
POLR3F	6	0.58113	0.79014	1	15418	2	-6.0697	0.0070129	0.0070429	0.759289	189	0	-6.0697
COMMD5	6	0.58465	0.79272	1	15511	3	-6.2403	0.0070129	0.0070429	0.759289	181	0	-6.2403
IPO7	6	0.65083	0.83956	1	16598	3	-6.4348	0.0070129	0.0070429	0.759289	161	0	-6.4348
NPB	6	0.66111	0.84514	1	16715	2	-5.3373	0.0070129	0.0070429	0.759289	194	0	-5.3373
NR2C2	6	0.66111	0.84514	1	16716	2	-6.2723	0.0070129	0.0070429	0.759289	118	0	-6.2723
RPL24	6	0.67797	0.85149	1	16865	1	-4.7829	0.0070129	0.0070429	0.759289	128	0	-4.7829
RNF135	6	0.67797	0.85149	1	16873	1	-5.7311	0.0070129	0.0070429	0.759289	132	0	-5.7311
LPPR1	6	0.7179	0.86702	1	17236	1	-5.7509	0.0070129	0.0070429	0.759289	180	0	-5.7509
THOC3	6	0.76202	0.88528	1	17659	2	-6.1719	0.0070129	0.0070429	0.759289	147	0	-6.1719
LARP4B	6	0.78643	0.89595	1	17936	2	-5.9221	0.0070129	0.0070429	0.759289	168	0	-5.9221
EMID1	6	0.79883	0.90153	1	18062	2	-6.3051	0.0070129	0.0070429	0.759289	149	0	-6.3051
C1orf94	6	0.82898	0.91592	1	18464	2	-5.2583	0.0070129	0.0070429	0.759289	187	0	-5.2583
SH3PXD2B	6	0.84082	0.92184	1	18611	2	-6.0671	0.0070129	0.0070429	0.759289	150	0	-6.0671
KLF1	6	0.84082	0.92184	1	18623	2	-5.9632	0.0070129	0.0070429	0.759289	148	0	-5.9632
ADNP2	6	0.84463	0.92378	1	18634	1	-5.9762	0.0070129	0.0070429	0.759289	130	0	-5.9762
NUAK2	6	0.84643	0.92469	1	18685	2	-6.0801	0.0070129	0.0070429	0.759289	159	0	-6.0801
RHBDD3	6	0.85593	0.92955	1	18786	1	-5.5171	0.0070129	0.0070429	0.759289	143	0	-5.5171
RAN	6	0.8598	0.93161	1	18844	2	-4.816	0.0070129	0.0070429	0.759289	153	0	-4.816
VASP	6	0.8879	0.94708	1	19223	2	-5.9887	0.0070129	0.0070429	0.759289	146	0	-5.9887
PSMC5	6	0.90257	0.95113	1	19355	1	-5.0139	0.0070129	0.0070429	0.759289	137	0	-5.0139
ALG11	6	0.90832	0.95239	1	19389	1	-4.6811	0.0070129	0.0070429	0.759289	186	0	-4.6811
FAM76B	6	0.90832	0.95239	1	19391	1	-5.6743	0.0070129	0.0070429	0.759289	117	0	-5.6743
RABGGTB	6	0.91705	0.95445	1	19472	1	-5.6715	0.0070129	0.0070429	0.759289	190	0	-5.6715
KIAA1683	6	0.92296	0.956	1	19511	1	-5.4654	0.0070129	0.0070429	0.759289	122	0	-5.4654
EGR2	6	0.92296	0.956	1	19514	1	-5.2619	0.0070129	0.0070429	0.759289	129	0	-5.2619
MESDC1	6	0.95101	0.96477	1	19801	1	-4.6697	0.0070129	0.0070429	0.759289	110	0	-4.6697
PRPF19	6	0.95731	0.96734	1	19870	1	-5.113	0.0070129	0.0070429	0.759289	116	0	-5.113
AK7	6	0.95731	0.96734	1	19882	1	-5.5764	0.0070129	0.0070429	0.759289	183	0	-5.5764
SERHL2	6	0.97472	0.97649	1	20132	1	-5.8757	0.0070129	0.0070429	0.759289	191	0	-5.8757
HIST1H3G	6	0.98186	0.98195	1	20307	1	-5.9361	0.0070129	0.0070429	0.759289	141	0	-5.9361
SOSTDC1	6	0.98474	0.9847	1	20371	0	-5.6487	0.0070129	0.0070429	0.759289	192	0	-5.6487
HPS3	6	0.98474	0.9847	1	20380	0	-5.8927	0.0070129	0.0070429	0.759289	160	0	-5.8927
ASB2	6	0.98652	0.98652	1	20427	0	-5.5467	0.0070129	0.0070429	0.759289	175	0	-5.5467
CCT4	6	0.98737	0.98737	1	20440	0	-5.2732	0.0070129	0.0070429	0.759289	136	0	-5.2732
MRPL37	6	0.98737	0.98737	1	20446	0	-5.6169	0.0070129	0.0070429	0.759289	123	0	-5.6169
FAM211A	6	0.98737	0.98737	1	20452	0	-5.5357	0.0070129	0.0070429	0.759289	185	0	-5.5357
RIMKLB	6	0.99083	0.99082	1	20540	0	-5.6721	0.0070129	0.0070429	0.759289	121	0	-5.6721
KANK2	6	0.994	0.99394	1	20656	0	-5.3619	0.0070129	0.0070429	0.759289	184	0	-5.3619
NOP56	6	0.99964	0.99963	1	20871	0	-5.0918	0.0070129	0.0070429	0.759289	112	0	-5.0918
DYNLRB1	6	0.99978	0.99977	1	20879	0	-4.4667	0.0070129	0.0070429	0.759289	173	0	-4.4667
hsa-mir-1255b-1	2	0.86074	0.86072	1	18857	0	-4.1672	0.0074818	0.0075158	0.802005	196	0	-4.1672
hsa-mir-3929	2	0.99958	0.99958	1	20863	0	-2.8964	0.0074818	0.0075158	0.802005	195	0	-2.8964
hsa-mir-587	4	0.1359	0.29198	1	6103	2	-5.7043	0.0079426	0.0079281	0.808863	197	0	-5.7043
hsa-mir-4765	4	0.26071	0.46708	1	9503	2	-6.0791	0.0079426	0.0079281	0.808863	202	0	-6.0791
hsa-mir-93	4	0.28516	0.49874	1	10143	2	-5.9812	0.0079426	0.0079281	0.808863	205	0	-5.9812
hsa-mir-6165	4	0.34218	0.55421	1	11617	1	-5.0328	0.0079426	0.0079281	0.808863	198	0	-5.0328
hsa-mir-3064	4	0.42133	0.61146	1	12889	2	-6.3383	0.0079426	0.0079281	0.808863	204	0	-6.3383
hsa-mir-5095	4	0.89477	0.90237	1	19303	1	-5.1791	0.0079426	0.0079281	0.808863	199	0	-5.1791
hsa-mir-149	4	0.91687	0.91877	1	19452	1	-5.6315	0.0079426	0.0079281	0.808863	200	0	-5.6315
hsa-mir-6833	4	0.93095	0.93094	1	19598	1	-5.7452	0.0079426	0.0079281	0.808863	203	0	-5.7452
hsa-mir-1268a	4	0.97948	0.97949	1	20229	0	-5.2206	0.0079426	0.0079281	0.808863	201	0	-5.2206
hsa-mir-302f	3	0.43058	0.58589	1	13032	2	-6.5751	0.0083245	0.0083007	0.838401	206	0	-6.5751
AP2S1	6	0.85226	0.92766	1	18761	2	-4.876	0.0095265	0.0095788	0.838401	207	0	-4.876
WTAP	5	0.4356	0.66412	1	13093	2	-6.0394	0.0099184	0.010047	0.838401	209	0	-6.0394
RPL21	5	0.99422	0.99419	1	20661	0	-1.9322	0.0099184	0.010047	0.838401	208	0	-1.9322
hsa-mir-25	4	0.19771	0.38172	1	7880	2	-6.0662	0.011084	0.01111	0.838401	211	0	-6.0662
hsa-mir-203a	4	0.29285	0.50847	1	10351	2	-6.6361	0.011084	0.01111	0.838401	213	0	-6.6361
hsa-mir-519c	4	0.50185	0.67053	1	14178	2	-6.2093	0.011084	0.01111	0.838401	214	0	-6.2093
hsa-mir-412	4	0.51632	0.68126	1	14371	2	-6.5743	0.011084	0.01111	0.838401	217	0	-6.5743
hsa-mir-224	4	0.7665	0.83979	1	17704	1	-5.4221	0.011084	0.01111	0.838401	212	0	-5.4221
hsa-mir-4523	4	0.77977	0.84474	1	17858	1	-4.3269	0.011084	0.01111	0.838401	216	0	-4.3269
RPL41	4	0.82308	0.86292	1	18357	1	-3.6626	0.011084	0.01111	0.838401	218	0	-3.6626
hsa-mir-4436b-1	4	0.92271	0.92366	1	19507	1	-5.3675	0.011084	0.01111	0.838401	210	0	-5.3675
hsa-mir-8078	4	0.99984	0.99985	1	20885	0	-2.8127	0.011084	0.01111	0.838401	215	0	-2.8127
OR4F15	6	0.0046726	0.022224	0.665927	683	5	-7.4693	0.01189	0.011906	0.838401	243	0	-7.4693
SYP	6	0.043608	0.14642	1	2566	5	-7.0702	0.01189	0.011906	0.838401	252	0	-7.0702
CLCN7	6	0.050708	0.16477	1	2885	4	-7.1122	0.01189	0.011906	0.838401	262	0	-7.1122
PVRL3	6	0.060157	0.18862	1	3310	4	-7.0802	0.01189	0.011906	0.838401	273	0	-7.0802
ARPP21	6	0.065706	0.20218	1	3575	4	-6.9448	0.01189	0.011906	0.838401	267	0	-6.9448
HHLA3	6	0.0668	0.20483	1	3620	4	-6.961	0.01189	0.011906	0.838401	290	0	-6.961
EQTN	6	0.074483	0.22326	1	3946	2	-6.2538	0.01189	0.011906	0.838401	231	0	-6.2538
PNPLA8	6	0.097618	0.27613	1	4894	4	-6.7629	0.01189	0.011906	0.838401	233	0	-6.7629
CEP85	6	0.11493	0.31028	1	5531	4	-6.824	0.01189	0.011906	0.838401	272	0	-6.824
WNK3	6	0.12361	0.32364	1	5776	3	-6.5592	0.01189	0.011906	0.838401	270	0	-6.5592
PRR5-ARHGAP8	6	0.13532	0.34149	1	6084	2	-6.0533	0.01189	0.011906	0.838401	284	0	-6.0533
DRAM2	6	0.13646	0.34324	1	6129	4	-6.8144	0.01189	0.011906	0.838401	269	0	-6.8144
METTL21A	6	0.13942	0.34762	1	6203	1	-6.1468	0.01189	0.011906	0.838401	259	0	-6.1468
NEK5	6	0.16144	0.38	1	6843	4	-6.764	0.01189	0.011906	0.838401	254	0	-6.764
ZNF253	6	0.16407	0.38379	1	6923	3	-6.3732	0.01189	0.011906	0.838401	263	0	-6.3732
ANKRD32	6	0.16571	0.38611	1	6947	3	-6.3025	0.01189	0.011906	0.838401	264	0	-6.3025
GTF3C4	6	0.17841	0.40435	1	7301	4	-6.763	0.01189	0.011906	0.838401	237	0	-6.763
TSHZ2	6	0.19128	0.42243	1	7651	4	-6.5261	0.01189	0.011906	0.838401	245	0	-6.5261
FBXL13	6	0.19553	0.4284	1	7777	3	-6.2287	0.01189	0.011906	0.838401	249	0	-6.2287
PRKAB1	6	0.19769	0.4314	1	7860	4	-6.6778	0.01189	0.011906	0.838401	295	0	-6.6778
TRIM61	6	0.2239	0.467	1	8562	4	-6.7961	0.01189	0.011906	0.838401	257	0	-6.7961
CHMP3	6	0.22478	0.46816	1	8617	3	-6.486	0.01189	0.011906	0.838401	296	0	-6.486
VWA9	6	0.23489	0.48148	1	8823	3	-6.2514	0.01189	0.011906	0.838401	255	0	-6.2514
HSPA5	6	0.24751	0.49803	1	9209	2	-4.3692	0.01189	0.011906	0.838401	291	0	-4.3692
TK2	6	0.24943	0.50052	1	9240	3	-6.5064	0.01189	0.011906	0.838401	246	0	-6.5064
NOL12	6	0.25284	0.50501	1	9291	3	-6.5491	0.01189	0.011906	0.838401	222	0	-6.5491
CELF5	6	0.26123	0.51581	1	9546	4	-6.6604	0.01189	0.011906	0.838401	278	0	-6.6604
UNC5D	6	0.29676	0.56036	1	10486	3	-6.4831	0.01189	0.011906	0.838401	277	0	-6.4831
TMC2	6	0.29778	0.56164	1	10518	2	-6.2305	0.01189	0.011906	0.838401	226	0	-6.2305
TRAF5	6	0.30982	0.57622	1	10766	3	-6.174	0.01189	0.011906	0.838401	244	0	-6.174
MTA1	6	0.31234	0.57924	1	10930	2	-5.8694	0.01189	0.011906	0.838401	292	0	-5.8694
SYNJ2	6	0.31474	0.58217	1	10953	2	-6.3807	0.01189	0.011906	0.838401	285	0	-6.3807
NAPA	6	0.31514	0.58267	1	10968	2	-5.8336	0.01189	0.011906	0.838401	256	0	-5.8336
CDC7	6	0.33951	0.61147	1	11549	1	-5.4898	0.01189	0.011906	0.838401	276	0	-5.4898
MSANTD4	6	0.38244	0.6452	1	12259	3	-6.4007	0.01189	0.011906	0.838401	236	0	-6.4007
GJB2	6	0.42681	0.67806	1	12952	2	-5.8941	0.01189	0.011906	0.838401	280	0	-5.8941
GJA4	6	0.44055	0.68808	1	13189	1	-6.0584	0.01189	0.011906	0.838401	229	0	-6.0584
TCEB3	6	0.4586	0.70129	1	13500	2	-6.2615	0.01189	0.011906	0.838401	234	0	-6.2615
CSF3R	6	0.46253	0.70413	1	13523	2	-5.8233	0.01189	0.011906	0.838401	293	0	-5.8233
GAB4	6	0.46253	0.70413	1	13529	3	-6.2044	0.01189	0.011906	0.838401	235	0	-6.2044
NECAB2	6	0.49678	0.72918	1	14051	3	-6.2155	0.01189	0.011906	0.838401	219	0	-6.2155
CLTA	6	0.50964	0.73851	1	14277	3	-6.3385	0.01189	0.011906	0.838401	250	0	-6.3385
SPATA2L	6	0.51266	0.74071	1	14331	2	-5.4376	0.01189	0.011906	0.838401	268	0	-5.4376
KCNV2	6	0.52791	0.75176	1	14594	3	-6.2379	0.01189	0.011906	0.838401	220	0	-6.2379
TMEM130	6	0.53391	0.75605	1	14656	2	-5.7947	0.01189	0.011906	0.838401	288	0	-5.7947
GFAP	6	0.56241	0.7766	1	15100	2	-5.3615	0.01189	0.011906	0.838401	242	0	-5.3615
H2AFX	6	0.58341	0.79182	1	15442	2	-6.1153	0.01189	0.011906	0.838401	224	0	-6.1153
CABLES2	6	0.59432	0.79964	1	15653	3	-6.3574	0.01189	0.011906	0.838401	283	0	-6.3574
BARHL2	6	0.70414	0.86153	1	17076	2	-6.1165	0.01189	0.011906	0.838401	247	0	-6.1165
CTBP2	6	0.70446	0.86164	1	17125	2	-5.8832	0.01189	0.011906	0.838401	297	0	-5.8832
HOXD12	6	0.71334	0.86516	1	17200	1	-5.286	0.01189	0.011906	0.838401	287	0	-5.286
ZNF682	6	0.71795	0.86704	1	17253	2	-5.6018	0.01189	0.011906	0.838401	230	0	-5.6018
AKAP8	6	0.72492	0.86986	1	17301	2	-6.2556	0.01189	0.011906	0.838401	238	0	-6.2556
TBXA2R	6	0.72681	0.87062	1	17336	1	-5.9797	0.01189	0.011906	0.838401	227	0	-5.9797
CACTIN	6	0.73108	0.87231	1	17346	1	-5.6819	0.01189	0.011906	0.838401	265	0	-5.6819
PCDH1	6	0.73193	0.87265	1	17371	2	-6.0843	0.01189	0.011906	0.838401	275	0	-6.0843
CDK5	6	0.74928	0.8798	1	17526	2	-6.3491	0.01189	0.011906	0.838401	248	0	-6.3491
PSMA2	6	0.76583	0.88695	1	17678	2	-5.8845	0.01189	0.011906	0.838401	239	0	-5.8845
ZNF70	6	0.77299	0.89002	1	17781	2	-6.1984	0.01189	0.011906	0.838401	274	0	-6.1984
MMP25	6	0.78844	0.89682	1	17971	1	-6.0889	0.01189	0.011906	0.838401	223	0	-6.0889
CHEK1	6	0.80509	0.90444	1	18155	2	-5.7358	0.01189	0.011906	0.838401	294	0	-5.7358
KRTAP9-2	6	0.83691	0.91987	1	18558	1	-5.1674	0.01189	0.011906	0.838401	228	0	-5.1674
ZDHHC16	6	0.85201	0.92753	1	18751	2	-6.1023	0.01189	0.011906	0.838401	271	0	-6.1023
JAG2	6	0.85226	0.92766	1	18775	2	-6.2829	0.01189	0.011906	0.838401	279	0	-6.2829
SYNGR3	6	0.87069	0.93743	1	18999	1	-6.1281	0.01189	0.011906	0.838401	286	0	-6.1281
ARHGEF15	6	0.87835	0.94168	1	19093	2	-5.7151	0.01189	0.011906	0.838401	225	0	-5.7151
SLC25A3	6	0.88717	0.94668	1	19218	1	-6.2871	0.01189	0.011906	0.838401	221	0	-6.2871
PSMD14	6	0.9055	0.95176	1	19371	1	-5.3709	0.01189	0.011906	0.838401	240	0	-5.3709
GPT2	6	0.90832	0.95239	1	19401	1	-5.534	0.01189	0.011906	0.838401	260	0	-5.534
SLC36A1	6	0.91121	0.95305	1	19421	1	-5.886	0.01189	0.011906	0.838401	289	0	-5.886
MOB3C	6	0.97048	0.97389	1	20059	1	-4.9684	0.01189	0.011906	0.838401	281	0	-4.9684
PRR25	6	0.98474	0.9847	1	20370	0	-5.6779	0.01189	0.011906	0.838401	253	0	-5.6779
XPNPEP1	6	0.99083	0.99082	1	20555	0	-6.3188	0.01189	0.011906	0.838401	282	0	-6.3188
RBM18	6	0.99142	0.9914	1	20568	0	-5.1988	0.01189	0.011906	0.838401	232	0	-5.1988
RPL32	6	0.992	0.99197	1	20580	0	-4.6107	0.01189	0.011906	0.838401	251	0	-4.6107
DUX2	6	0.99305	0.993	1	20631	0	-3.5826	0.01189	0.011906	0.838401	266	0	-3.5826
SRD5A1	6	0.99706	0.99705	1	20753	0	-5.6006	0.01189	0.011906	0.838401	261	0	-5.6006
HSF4	6	0.99794	0.99793	1	20787	0	-5.4916	0.01189	0.011906	0.838401	258	0	-5.4916
RPL3	6	1	1	1	20913	0	-4.27	0.01189	0.011906	0.838401	241	0	-4.27
hsa-mir-6891	3	0.99563	0.99571	1	20712	0	-4.1617	0.014845	0.014786	0.862901	298	0	-4.1617
hsa-mir-548f-4	4	0.0889	0.21871	1	4517	2	-5.0895	0.014908	0.01501	0.862901	306	0	-5.0895
hsa-mir-7158	4	0.14864	0.31093	1	6490	2	-5.1372	0.014908	0.01501	0.862901	310	0	-5.1372
hsa-mir-4669	4	0.17124	0.34397	1	7086	2	-6.2981	0.014908	0.01501	0.862901	313	0	-6.2981
hsa-mir-4448	4	0.34558	0.55665	1	11651	2	-5.3567	0.014908	0.01501	0.862901	312	0	-5.3567
hsa-mir-3134	4	0.35124	0.56072	1	11754	2	-5.7442	0.014908	0.01501	0.862901	300	0	-5.7442
hsa-mir-1913	4	0.43241	0.61959	1	13065	1	-6.0719	0.014908	0.01501	0.862901	305	0	-6.0719
hsa-mir-4329	4	0.50004	0.66925	1	14095	2	-6.1438	0.014908	0.01501	0.862901	304	0	-6.1438
hsa-mir-2392	4	0.53182	0.69284	1	14644	2	-6.2905	0.014908	0.01501	0.862901	308	0	-6.2905
hsa-mir-7113	4	0.58423	0.73255	1	15465	2	-5.7756	0.014908	0.01501	0.862901	299	0	-5.7756
hsa-mir-4660	4	0.6533	0.78632	1	16637	2	-6.4007	0.014908	0.01501	0.862901	317	0	-6.4007
hsa-mir-1255b-2	4	0.66838	0.79826	1	16762	1	-4.9365	0.014908	0.01501	0.862901	316	0	-4.9365
hsa-mir-6516	4	0.78826	0.84807	1	17957	1	-5.3987	0.014908	0.01501	0.862901	307	0	-5.3987
hsa-mir-3173	4	0.81895	0.86105	1	18330	1	-5.3987	0.014908	0.01501	0.862901	302	0	-5.3987
hsa-mir-6090	4	0.85088	0.87641	1	18712	1	-4.3212	0.014908	0.01501	0.862901	311	0	-4.3212
hsa-mir-622	4	0.90765	0.91158	1	19384	1	-4.5406	0.014908	0.01501	0.862901	318	0	-4.5406
hsa-mir-3185	4	0.95999	0.95987	1	19916	0	-4.919	0.014908	0.01501	0.862901	303	0	-4.919
hsa-mir-4467	4	0.99902	0.99902	1	20837	0	-5.3037	0.014908	0.01501	0.862901	309	0	-5.3037
hsa-mir-4516	4	0.99949	0.9995	1	20858	0	-4.7217	0.014908	0.01501	0.862901	314	0	-4.7217
hsa-mir-483	4	0.99984	0.99985	1	20886	0	-3.5555	0.014908	0.01501	0.862901	301	0	-3.5555
hsa-mir-3687	4	1	1	1	20915	0	-2.9039	0.014908	0.01501	0.862901	315	0	-2.9039
CBWD5	6	0.005048	0.023868	0.685705	702	2	-5.9146	0.01658	0.016586	0.862901	377	0	-5.9146
RBM43	6	0.033525	0.11908	1	2147	5	-6.9064	0.01658	0.016586	0.862901	376	0	-6.9064
FAM32A	6	0.035819	0.12554	1	2243	3	-5.7382	0.01658	0.016586	0.862901	359	0	-5.7382
XAGE3	6	0.053737	0.17245	1	3030	3	-6.7878	0.01658	0.016586	0.862901	343	0	-6.7878
OR5C1	6	0.075828	0.22647	1	4023	2	-5.6457	0.01658	0.016586	0.862901	349	0	-5.6457
MVD	6	0.085929	0.24978	1	4450	4	-6.9066	0.01658	0.016586	0.862901	372	0	-6.9066
DDX1	6	0.097444	0.27575	1	4877	3	-6.2741	0.01658	0.016586	0.862901	319	0	-6.2741
ANAPC15	6	0.11095	0.30411	1	5443	4	-6.6314	0.01658	0.016586	0.862901	348	0	-6.6314
INPP5A	6	0.14582	0.35714	1	6382	4	-6.911	0.01658	0.016586	0.862901	357	0	-6.911
CISH	6	0.16849	0.39011	1	7025	3	-6.6994	0.01658	0.016586	0.862901	338	0	-6.6994
RGPD3	6	0.19907	0.43326	1	7900	2	-5.7665	0.01658	0.016586	0.862901	365	0	-5.7665
SPATA17	6	0.21254	0.4518	1	8242	3	-6.2721	0.01658	0.016586	0.862901	353	0	-6.2721
ATMIN	6	0.2159	0.45634	1	8312	3	-6.4326	0.01658	0.016586	0.862901	391	0	-6.4326
TMEM48	6	0.21719	0.45799	1	8354	4	-6.724	0.01658	0.016586	0.862901	339	0	-6.724
ZNF480	6	0.22569	0.46933	1	8637	2	-6.2665	0.01658	0.016586	0.862901	355	0	-6.2665
C1QL1	6	0.22979	0.47481	1	8719	3	-6.5062	0.01658	0.016586	0.862901	397	0	-6.5062
KLHDC8A	6	0.2438	0.49319	1	9059	2	-6.0766	0.01658	0.016586	0.862901	320	0	-6.0766
RFXAP	6	0.2691	0.52585	1	9727	4	-6.6783	0.01658	0.016586	0.862901	398	0	-6.6783
KLHL29	6	0.27082	0.52805	1	9805	3	-6.3035	0.01658	0.016586	0.862901	392	0	-6.3035
WDR46	6	0.28598	0.54704	1	10216	4	-6.5477	0.01658	0.016586	0.862901	345	0	-6.5477
ATIC	6	0.30289	0.56787	1	10627	4	-6.5318	0.01658	0.016586	0.862901	346	0	-6.5318
SEC16B	6	0.31474	0.58217	1	10945	3	-6.4396	0.01658	0.016586	0.862901	341	0	-6.4396
PEX26	6	0.32929	0.5995	1	11305	4	-6.6259	0.01658	0.016586	0.862901	331	0	-6.6259
SCN4B	6	0.33663	0.60806	1	11439	3	-5.9404	0.01658	0.016586	0.862901	367	0	-5.9404
RPS14	6	0.34035	0.61244	1	11579	3	-6.2602	0.01658	0.016586	0.862901	393	0	-6.2602
TOX	6	0.34973	0.62081	1	11731	3	-6.5148	0.01658	0.016586	0.862901	332	0	-6.5148
RAD23A	6	0.3601	0.62857	1	11899	2	-5.7113	0.01658	0.016586	0.862901	361	0	-5.7113
RPSA	6	0.37039	0.63621	1	12042	2	-5.4919	0.01658	0.016586	0.862901	382	0	-5.4919
SLC17A6	6	0.39467	0.65428	1	12472	3	-6.3064	0.01658	0.016586	0.862901	383	0	-6.3064
ANKRD7	6	0.40196	0.65964	1	12568	3	-6.4093	0.01658	0.016586	0.862901	333	0	-6.4093
ITGB1BP1	6	0.40534	0.66219	1	12630	3	-6.0964	0.01658	0.016586	0.862901	352	0	-6.0964
CLDN18	6	0.41338	0.66813	1	12745	2	-6.1903	0.01658	0.016586	0.862901	369	0	-6.1903
PEG10	6	0.42294	0.67525	1	12906	2	-6.0307	0.01658	0.016586	0.862901	378	0	-6.0307
LSM6	6	0.43868	0.68666	1	13155	2	-5.5314	0.01658	0.016586	0.862901	390	0	-5.5314
HIRIP3	6	0.44415	0.69073	1	13221	1	-5.5868	0.01658	0.016586	0.862901	387	0	-5.5868
PPIL1	6	0.45137	0.69605	1	13351	3	-6.3177	0.01658	0.016586	0.862901	336	0	-6.3177
MAGOHB	6	0.45465	0.69841	1	13436	3	-6.5045	0.01658	0.016586	0.862901	334	0	-6.5045
LYPD3	6	0.46646	0.70705	1	13622	2	-5.9049	0.01658	0.016586	0.862901	380	0	-5.9049
NACA	6	0.47034	0.70985	1	13644	2	-5.913	0.01658	0.016586	0.862901	347	0	-5.913
TMEM8B	6	0.4916	0.72542	1	14008	3	-6.1241	0.01658	0.016586	0.862901	402	0	-6.1241
OR2B11	6	0.51216	0.74034	1	14313	3	-6.3449	0.01658	0.016586	0.862901	351	0	-6.3449
LYPD8	6	0.51861	0.745	1	14394	3	-6.4274	0.01658	0.016586	0.862901	364	0	-6.4274
SYK	6	0.51953	0.74571	1	14430	2	-5.8095	0.01658	0.016586	0.862901	381	0	-5.8095
ECHDC2	6	0.5395	0.76004	1	14765	1	-4.8644	0.01658	0.016586	0.862901	328	0	-4.8644
OR2AP1	6	0.54643	0.76508	1	14860	3	-6.4704	0.01658	0.016586	0.862901	326	0	-6.4704
MAT1A	6	0.54689	0.7654	1	14873	2	-6.3051	0.01658	0.016586	0.862901	329	0	-6.3051
AGO4	6	0.55593	0.77195	1	15044	3	-6.4957	0.01658	0.016586	0.862901	375	0	-6.4957
ERI2	6	0.55593	0.77195	1	15056	3	-6.4397	0.01658	0.016586	0.862901	322	0	-6.4397
CHST10	6	0.56572	0.77896	1	15188	3	-6.5081	0.01658	0.016586	0.862901	344	0	-6.5081
ZNF358	6	0.56804	0.78062	1	15216	1	-5.487	0.01658	0.016586	0.862901	325	0	-5.487
PRKAA1	6	0.58113	0.79014	1	15423	2	-4.2107	0.01658	0.016586	0.862901	342	0	-4.2107
FAM69C	6	0.61155	0.81186	1	15917	2	-6.2521	0.01658	0.016586	0.862901	389	0	-6.2521
MORC4	6	0.61155	0.81186	1	15928	2	-5.8899	0.01658	0.016586	0.862901	330	0	-5.8899
RPL17-C18orf32	6	0.61538	0.81462	1	16009	1	-5.5621	0.01658	0.016586	0.862901	384	0	-5.5621
PDCD4	6	0.62536	0.82166	1	16164	2	-6.1924	0.01658	0.016586	0.862901	324	0	-6.1924
COL18A1	6	0.63232	0.82652	1	16255	3	-6.1146	0.01658	0.016586	0.862901	401	0	-6.1146
SLC25A48	6	0.63232	0.82652	1	16281	3	-6.4814	0.01658	0.016586	0.862901	327	0	-6.4814
GUF1	6	0.63334	0.82725	1	16323	2	-5.5472	0.01658	0.016586	0.862901	337	0	-5.5472
CHP2	6	0.64156	0.83301	1	16404	3	-6.3367	0.01658	0.016586	0.862901	400	0	-6.3367
NXPH4	6	0.64635	0.83639	1	16521	2	-6.0455	0.01658	0.016586	0.862901	340	0	-6.0455
GPS2	6	0.69575	0.85822	1	17005	2	-6.1837	0.01658	0.016586	0.862901	363	0	-6.1837
LTB4R2	6	0.70414	0.86153	1	17092	2	-5.8222	0.01658	0.016586	0.862901	399	0	-5.8222
SLC25A31	6	0.71142	0.86443	1	17179	2	-5.4144	0.01658	0.016586	0.862901	356	0	-5.4144
MAPT	6	0.73193	0.87265	1	17373	2	-5.9953	0.01658	0.016586	0.862901	379	0	-5.9953
FNDC7	6	0.76202	0.88528	1	17647	1	-4.7007	0.01658	0.016586	0.862901	371	0	-4.7007
GAMT	6	0.78414	0.89497	1	17910	1	-5.6419	0.01658	0.016586	0.862901	374	0	-5.6419
ALG14	6	0.79883	0.90153	1	18089	2	-5.8472	0.01658	0.016586	0.862901	323	0	-5.8472
SGCB	6	0.82315	0.91308	1	18399	2	-4.9244	0.01658	0.016586	0.862901	370	0	-4.9244
PEX6	6	0.84643	0.92469	1	18667	2	-6.3253	0.01658	0.016586	0.862901	394	0	-6.3253
SCUBE1	6	0.85201	0.92753	1	18723	2	-6.2106	0.01658	0.016586	0.862901	368	0	-6.2106
C17orf47	6	0.87069	0.93743	1	18992	1	-5.7832	0.01658	0.016586	0.862901	354	0	-5.7832
NPTX1	6	0.9055	0.95176	1	19374	1	-5.4384	0.01658	0.016586	0.862901	386	0	-5.4384
RAB25	6	0.92012	0.95525	1	19500	1	-5.2726	0.01658	0.016586	0.862901	335	0	-5.2726
ZC3H3	6	0.94242	0.96168	1	19697	1	-5.2105	0.01658	0.016586	0.862901	385	0	-5.2105
FAM163A	6	0.94464	0.96245	1	19727	1	-6.068	0.01658	0.016586	0.862901	362	0	-6.068
KIF11	6	0.94893	0.96399	1	19759	1	-5.3901	0.01658	0.016586	0.862901	366	0	-5.3901
CALD1	6	0.96427	0.97056	1	19960	1	-5.6285	0.01658	0.016586	0.862901	373	0	-5.6285
DBNDD1	6	0.969	0.97306	1	20030	1	-6.3029	0.01658	0.016586	0.862901	358	0	-6.3029
SFT2D3	6	0.97048	0.97389	1	20056	1	-5.5747	0.01658	0.016586	0.862901	395	0	-5.5747
RPLP2	6	0.97603	0.9774	1	20158	1	-5.8924	0.01658	0.016586	0.862901	321	0	-5.8924
RPS28	6	0.97731	0.9783	1	20182	1	-4.999	0.01658	0.016586	0.862901	360	0	-4.999
OVCA2	6	0.98564	0.98563	1	20393	0	-5.6632	0.01658	0.016586	0.862901	396	0	-5.6632
MTFP1	6	0.98954	0.98954	1	20514	0	-5.7134	0.01658	0.016586	0.862901	388	0	-5.7134
MAMDC4	6	0.99142	0.9914	1	20567	0	-5.3593	0.01658	0.016586	0.862901	350	0	-5.3593
hsa-mir-1206	1	0.98142	0.98147	1	20283	0	-3.5312	0.018577	0.018517	0.871923	403	0	-3.5312
hsa-mir-3670-2	4	0.078537	0.20208	1	4163	3	-6.8799	0.019744	0.019844	0.871923	416	0	-6.8799
hsa-mir-3670-1	4	0.078537	0.20208	1	4164	3	-6.8799	0.019744	0.019844	0.871923	413	0	-6.8799
hsa-mir-548ax	4	0.13139	0.28514	1	5974	3	-6.8369	0.019744	0.019844	0.871923	410	0	-6.8369
hsa-mir-6873	4	0.60239	0.74661	1	15734	2	-5.4708	0.019744	0.019844	0.871923	409	0	-5.4708
hsa-mir-3195	4	0.82308	0.86292	1	18359	1	-4.7573	0.019744	0.019844	0.871923	404	0	-4.7573
hsa-mir-3944	4	0.91687	0.91877	1	19454	1	-5.7717	0.019744	0.019844	0.871923	414	0	-5.7717
hsa-mir-4492	4	0.97009	0.96998	1	20048	0	-6.0312	0.019744	0.019844	0.871923	411	0	-6.0312
hsa-mir-6881	4	0.97575	0.97567	1	20148	0	-5.105	0.019744	0.019844	0.871923	408	0	-5.105
hsa-mir-4430	4	0.98737	0.98736	1	20465	0	-4.8672	0.019744	0.019844	0.871923	407	0	-4.8672
hsa-mir-663a	4	0.99949	0.9995	1	20859	0	-2.8127	0.019744	0.019844	0.871923	405	0	-2.8127
hsa-mir-548i-3	4	0.99992	0.99993	1	20896	0	-4.4849	0.019744	0.019844	0.871923	415	0	-4.4849
hsa-mir-611	4	0.99998	0.99998	1	20901	0	-3.9004	0.019744	0.019844	0.871923	406	0	-3.9004
hsa-mir-3925	4	1	1	1	20910	0	-3.4127	0.019744	0.019844	0.871923	412	0	-3.4127
hsa-mir-5096	3	0.99992	0.99991	1	20895	0	-3.6165	0.022056	0.022132	0.871923	418	0	-3.6165
hsa-mir-8086	3	1	1	1	20911	0	-2.8751	0.022056	0.022132	0.871923	417	0	-2.8751
IGFL2	6	0.0027411	0.013442	0.500315	552	4	-7.4848	0.022278	0.022351	0.871923	478	0	-7.4848
CNOT3	6	0.012681	0.055629	0.93233	1211	3	-6.69	0.022278	0.022351	0.871923	498	0	-6.69
AIM1	6	0.018415	0.075422	1	1505	5	-7.1189	0.022278	0.022351	0.871923	514	0	-7.1189
ZNF716	6	0.027854	0.10306	1	1902	1	-6.0311	0.022278	0.022351	0.871923	444	0	-6.0311
C5orf24	6	0.034134	0.12079	1	2167	5	-6.689	0.022278	0.022351	0.871923	507	0	-6.689
PRRG4	6	0.045827	0.15217	1	2675	4	-6.8422	0.022278	0.022351	0.871923	511	0	-6.8422
PPIA	6	0.059592	0.18722	1	3286	3	-6.6751	0.022278	0.022351	0.871923	526	0	-6.6751
VCP	6	0.059899	0.18797	1	3304	1	-4.2321	0.022278	0.022351	0.871923	505	0	-4.2321
MTAP	6	0.059899	0.18797	1	3308	4	-6.8288	0.022278	0.022351	0.871923	487	0	-6.8288
PCDHB5	6	0.067827	0.20727	1	3655	4	-6.7024	0.022278	0.022351	0.871923	462	0	-6.7024
AIF1L	6	0.074398	0.22307	1	3933	4	-6.9442	0.022278	0.022351	0.871923	420	0	-6.9442
ZNF518B	6	0.079959	0.23594	1	4219	4	-6.9398	0.022278	0.022351	0.871923	465	0	-6.9398
RPL23A	6	0.084025	0.24541	1	4373	1	-4.6123	0.022278	0.022351	0.871923	450	0	-4.6123
TEX36	6	0.085551	0.24892	1	4399	4	-6.7548	0.022278	0.022351	0.871923	426	0	-6.7548
BATF2	6	0.10037	0.28219	1	4998	4	-6.872	0.022278	0.022351	0.871923	432	0	-6.872
GOLGA6L4	6	0.11397	0.30879	1	5496	2	-4.2826	0.022278	0.022351	0.871923	489	0	-4.2826
ENPP1	6	0.12162	0.32061	1	5714	3	-6.6529	0.022278	0.022351	0.871923	518	0	-6.6529
ELP4	6	0.12415	0.32448	1	5790	3	-6.5187	0.022278	0.022351	0.871923	525	0	-6.5187
AKAP3	6	0.13034	0.33392	1	5950	3	-6.4736	0.022278	0.022351	0.871923	451	0	-6.4736
RNPS1	6	0.13484	0.34076	1	6080	2	-4.8163	0.022278	0.022351	0.871923	481	0	-4.8163
UBQLN3	6	0.13633	0.34305	1	6120	4	-6.902	0.022278	0.022351	0.871923	515	0	-6.902
HS3ST5	6	0.14362	0.35388	1	6333	3	-6.6204	0.022278	0.022351	0.871923	442	0	-6.6204
CCDC125	6	0.14498	0.3559	1	6351	3	-6.5	0.022278	0.022351	0.871923	475	0	-6.5
PGRMC2	6	0.16571	0.38611	1	6945	3	-6.391	0.022278	0.022351	0.871923	423	0	-6.391
LCE4A	6	0.17308	0.39669	1	7159	3	-6.5942	0.022278	0.022351	0.871923	439	0	-6.5942
C15orf57	6	0.18214	0.40964	1	7407	3	-6.5792	0.022278	0.022351	0.871923	512	0	-6.5792
RECQL5	6	0.20217	0.43752	1	7979	3	-6.7211	0.022278	0.022351	0.871923	491	0	-6.7211
CDK2	6	0.20263	0.43816	1	7993	2	-6.0784	0.022278	0.022351	0.871923	492	0	-6.0784
SYNPO2L	6	0.22088	0.46295	1	8464	3	-6.5075	0.022278	0.022351	0.871923	448	0	-6.5075
POP1	6	0.2239	0.467	1	8535	4	-6.6325	0.022278	0.022351	0.871923	427	0	-6.6325
IDH3B	6	0.2239	0.467	1	8573	4	-6.6673	0.022278	0.022351	0.871923	521	0	-6.6673
TRIM72	6	0.22885	0.47358	1	8659	3	-6.1634	0.022278	0.022351	0.871923	495	0	-6.1634
CD226	6	0.23137	0.47688	1	8775	3	-6.5334	0.022278	0.022351	0.871923	488	0	-6.5334
GIPC3	6	0.23291	0.47895	1	8797	3	-6.3829	0.022278	0.022351	0.871923	522	0	-6.3829
PDCD7	6	0.25361	0.50601	1	9389	3	-5.9935	0.022278	0.022351	0.871923	509	0	-5.9935
TMEM44	6	0.25664	0.50995	1	9425	3	-6.4287	0.022278	0.022351	0.871923	471	0	-6.4287
MRPS18B	6	0.25878	0.51268	1	9467	4	-6.7039	0.022278	0.022351	0.871923	440	0	-6.7039
GBP7	6	0.28566	0.54665	1	10153	4	-6.6489	0.022278	0.022351	0.871923	496	0	-6.6489
COX8C	6	0.28608	0.54717	1	10233	2	-5.812	0.022278	0.022351	0.871923	443	0	-5.812
XAB2	6	0.29068	0.5529	1	10310	3	-6.618	0.022278	0.022351	0.871923	485	0	-6.618
SRP9	6	0.29984	0.56414	1	10524	3	-6.1034	0.022278	0.022351	0.871923	463	0	-6.1034
ST13	6	0.30992	0.57634	1	10808	2	-5.1006	0.022278	0.022351	0.871923	479	0	-5.1006
PCDH11Y	6	0.31474	0.58217	1	10949	3	-6.5516	0.022278	0.022351	0.871923	517	0	-6.5516
TMEM17	6	0.33663	0.60806	1	11433	2	-6.2797	0.022278	0.022351	0.871923	431	0	-6.2797
EIF4G3	6	0.33836	0.61011	1	11470	4	-6.4983	0.022278	0.022351	0.871923	447	0	-6.4983
CACNA1C	6	0.33836	0.61011	1	11490	4	-6.5567	0.022278	0.022351	0.871923	528	0	-6.5567
NXF1	6	0.33951	0.61147	1	11552	2	-5.503	0.022278	0.022351	0.871923	503	0	-5.503
PKDCC	6	0.37605	0.64045	1	12135	2	-5.9765	0.022278	0.022351	0.871923	484	0	-5.9765
HIST1H2BE	6	0.38953	0.65048	1	12400	1	-5.273	0.022278	0.022351	0.871923	500	0	-5.273
KCNG2	6	0.39894	0.65743	1	12535	2	-6.0113	0.022278	0.022351	0.871923	516	0	-6.0113
VCAN	6	0.42294	0.67525	1	12895	3	-6.4915	0.022278	0.022351	0.871923	474	0	-6.4915
APAF1	6	0.42555	0.67717	1	12916	3	-6.3018	0.022278	0.022351	0.871923	449	0	-6.3018
C9orf57	6	0.44553	0.69174	1	13271	3	-6.5005	0.022278	0.022351	0.871923	453	0	-6.5005
PDCD2	6	0.45095	0.69576	1	13345	1	-6.0766	0.022278	0.022351	0.871923	470	0	-6.0766
SF3B4	6	0.45137	0.69605	1	13373	2	-5.6709	0.022278	0.022351	0.871923	527	0	-5.6709
ZNF653	6	0.4586	0.70129	1	13493	2	-5.9581	0.022278	0.022351	0.871923	460	0	-5.9581
PDCD10	6	0.46464	0.70567	1	13610	2	-5.7067	0.022278	0.022351	0.871923	469	0	-5.7067
CXCL5	6	0.48268	0.71889	1	13846	3	-6.5428	0.022278	0.022351	0.871923	493	0	-6.5428
INSRR	6	0.4916	0.72542	1	14007	3	-6.4514	0.022278	0.022351	0.871923	437	0	-6.4514
LRIT3	6	0.49843	0.73037	1	14076	2	-6.0072	0.022278	0.022351	0.871923	486	0	-6.0072
CBLL1	6	0.49843	0.73037	1	14091	2	-5.3406	0.022278	0.022351	0.871923	461	0	-5.3406
SLC47A1	6	0.50043	0.73181	1	14157	3	-6.3358	0.022278	0.022351	0.871923	513	0	-6.3358
SRFBP1	6	0.50439	0.73474	1	14195	1	-5.8658	0.022278	0.022351	0.871923	480	0	-5.8658
KIAA1456	6	0.50543	0.7355	1	14213	2	-4.8374	0.022278	0.022351	0.871923	428	0	-4.8374
PACSIN2	6	0.53391	0.75605	1	14661	2	-5.299	0.022278	0.022351	0.871923	519	0	-5.299
TMEM39B	6	0.5395	0.76004	1	14767	1	-4.3078	0.022278	0.022351	0.871923	510	0	-4.3078
SLC25A28	6	0.54136	0.76137	1	14783	2	-5.8051	0.022278	0.022351	0.871923	456	0	-5.8051
FAM3B	6	0.54643	0.76508	1	14852	3	-6.5128	0.022278	0.022351	0.871923	476	0	-6.5128
FAM222A	6	0.55593	0.77195	1	15053	3	-6.3278	0.022278	0.022351	0.871923	504	0	-6.3278
AAK1	6	0.5598	0.77472	1	15086	1	-5.2132	0.022278	0.022351	0.871923	466	0	-5.2132
GABPA	6	0.56804	0.78062	1	15205	3	-6.3584	0.022278	0.022351	0.871923	483	0	-6.3584
ATXN7L2	6	0.58465	0.79272	1	15536	3	-6.4428	0.022278	0.022351	0.871923	421	0	-6.4428
ARIH2OS	6	0.60384	0.80644	1	15768	3	-6.4192	0.022278	0.022351	0.871923	446	0	-6.4192
SPOPL	6	0.61842	0.81672	1	16035	3	-6.3641	0.022278	0.022351	0.871923	482	0	-6.3641
ELOVL2	6	0.63783	0.83042	1	16351	2	-5.9779	0.022278	0.022351	0.871923	467	0	-5.9779
KIR3DL1	6	0.66111	0.84514	1	16714	2	-5.6917	0.022278	0.022351	0.871923	524	0	-5.6917
PTPRCAP	6	0.69037	0.85613	1	16959	2	-5.8418	0.022278	0.022351	0.871923	454	0	-5.8418
SMG5	6	0.73108	0.87231	1	17357	1	-5.2346	0.022278	0.022351	0.871923	433	0	-5.2346
SREBF2	6	0.73193	0.87265	1	17372	2	-5.7208	0.022278	0.022351	0.871923	441	0	-5.7208
PPP1R12B	6	0.73876	0.87546	1	17445	2	-5.8775	0.022278	0.022351	0.871923	445	0	-5.8775
LOC100288524	6	0.74487	0.87795	1	17464	2	-6.1968	0.022278	0.022351	0.871923	472	0	-6.1968
APLNR	6	0.74928	0.8798	1	17518	2	-5.3525	0.022278	0.022351	0.871923	452	0	-5.3525
IRGQ	6	0.75781	0.88343	1	17595	1	-5.8192	0.022278	0.022351	0.871923	457	0	-5.8192
DLX2	6	0.76583	0.88695	1	17692	2	-6.1041	0.022278	0.022351	0.871923	435	0	-6.1041
DDX19B	6	0.77132	0.88933	1	17772	1	-5.876	0.022278	0.022351	0.871923	419	0	-5.876
ZNF787	6	0.77549	0.89113	1	17821	1	-6.1365	0.022278	0.022351	0.871923	464	0	-6.1365
WASH1	6	0.78414	0.89497	1	17909	1	-5.6405	0.022278	0.022351	0.871923	523	0	-5.6405
SLC22A15	6	0.79883	0.90153	1	18073	2	-5.689	0.022278	0.022351	0.871923	506	0	-5.689
FAM195A	6	0.80509	0.90444	1	18145	2	-5.5896	0.022278	0.022351	0.871923	438	0	-5.5896
NUB1	6	0.80509	0.90444	1	18168	2	-5.7741	0.022278	0.022351	0.871923	425	0	-5.7741
RGS8	6	0.82117	0.91209	1	18333	1	-6.1934	0.022278	0.022351	0.871923	422	0	-6.1934
PIM2	6	0.82527	0.91412	1	18407	2	-6.0811	0.022278	0.022351	0.871923	473	0	-6.0811
TULP4	6	0.82898	0.91592	1	18423	2	-6.3507	0.022278	0.022351	0.871923	424	0	-6.3507
AMIGO1	6	0.84082	0.92184	1	18621	2	-6.0144	0.022278	0.022351	0.871923	477	0	-6.0144
RARG	6	0.85756	0.93044	1	18838	2	-5.4062	0.022278	0.022351	0.871923	458	0	-5.4062
ENDOD1	6	0.87406	0.93929	1	19067	1	-4.5064	0.022278	0.022351	0.871923	508	0	-4.5064
ERLIN2	6	0.87745	0.9412	1	19079	1	-6.1019	0.022278	0.022351	0.871923	429	0	-6.1019
TMEM187	6	0.88717	0.94668	1	19216	1	-6.0528	0.022278	0.022351	0.871923	502	0	-6.0528
POLR2L	6	0.8879	0.94708	1	19250	2	-5.6609	0.022278	0.022351	0.871923	529	0	-5.6609
EVX1	6	0.9591	0.96814	1	19911	1	-5.6196	0.022278	0.022351	0.871923	494	0	-5.6196
MROH1	6	0.97194	0.97474	1	20086	1	-6.0001	0.022278	0.022351	0.871923	497	0	-6.0001
IRF8	6	0.9808	0.98104	1	20279	1	-5.9551	0.022278	0.022351	0.871923	520	0	-5.9551
AURKB	6	0.98383	0.9838	1	20356	1	-5.6227	0.022278	0.022351	0.871923	430	0	-5.6227
ASPDH	6	0.98652	0.98652	1	20420	0	-5.8932	0.022278	0.022351	0.871923	490	0	-5.8932
APOLD1	6	0.98737	0.98737	1	20436	0	-4.5764	0.022278	0.022351	0.871923	501	0	-4.5764
TRIM9	6	0.992	0.99197	1	20594	0	-5.4449	0.022278	0.022351	0.871923	499	0	-5.4449
CENPW	6	0.99353	0.99347	1	20636	0	-5.725	0.022278	0.022351	0.871923	468	0	-5.725
TRIM62	6	0.99519	0.99518	1	20697	0	-5.9467	0.022278	0.022351	0.871923	455	0	-5.9467
C22orf26	6	0.99519	0.99518	1	20699	0	-5.5766	0.022278	0.022351	0.871923	459	0	-5.5766
PLIN1	6	0.99652	0.99651	1	20735	0	-5.857	0.022278	0.022351	0.871923	436	0	-5.857
NPM1	6	0.99914	0.99913	1	20845	0	-4.9165	0.022278	0.022351	0.871923	434	0	-4.9165
hsa-mir-6088	2	0.95786	0.95789	1	19894	0	-4.3697	0.023075	0.023078	0.871923	530	0	-4.3697
hsa-mir-92b	4	0.056242	0.16002	1	3124	1	-4.9252	0.024594	0.024653	0.871923	537	0	-4.9252
hsa-mir-7851	4	0.14229	0.3016	1	6285	2	-6.2203	0.024594	0.024653	0.871923	539	0	-6.2203
hsa-mir-7641-2	4	0.21702	0.40862	1	8342	1	-4.8785	0.024594	0.024653	0.871923	544	0	-4.8785
hsa-mir-1321	4	0.40006	0.59607	1	12540	1	-5.3156	0.024594	0.024653	0.871923	532	0	-5.3156
hsa-mir-6776	4	0.50901	0.67583	1	14253	2	-6.2879	0.024594	0.024653	0.871923	543	0	-6.2879
hsa-mir-6869	4	0.57897	0.72855	1	15407	1	-5.9428	0.024594	0.024653	0.871923	546	0	-5.9428
hsa-mir-6761	4	0.6533	0.78632	1	16641	2	-6.2801	0.024594	0.024653	0.871923	541	0	-6.2801
hsa-mir-5188	4	0.73013	0.82678	1	17342	1	-6.1747	0.024594	0.024653	0.871923	545	0	-6.1747
hsa-mir-1228	4	0.81895	0.86105	1	18329	1	-4.9954	0.024594	0.024653	0.871923	540	0	-4.9954
hsa-mir-4706	4	0.88457	0.8957	1	19197	1	-4.6001	0.024594	0.024653	0.871923	536	0	-4.6001
hsa-mir-4474	4	0.90447	0.90918	1	19367	1	-4.6818	0.024594	0.024653	0.871923	534	0	-4.6818
hsa-mir-4304	4	0.93095	0.93094	1	19600	1	-5.6508	0.024594	0.024653	0.871923	538	0	-5.6508
hsa-mir-4695	4	0.95618	0.95606	1	19862	0	-5.4927	0.024594	0.024653	0.871923	535	0	-5.4927
hsa-mir-663b	4	0.98654	0.98651	1	20432	0	-4.1792	0.024594	0.024653	0.871923	547	0	-4.1792
hsa-mir-4330	4	0.99568	0.9957	1	20713	0	-4.7642	0.024594	0.024653	0.871923	531	0	-4.7642
hsa-mir-6510	4	0.99741	0.99742	1	20766	0	-4.2269	0.024594	0.024653	0.871923	542	0	-4.2269
hsa-mir-1299	4	0.99999	0.99999	1	20905	0	-2.7214	0.024594	0.024653	0.871923	533	0	-2.7214
BUD31	5	0.99919	0.9992	1	20846	0	-5.2331	0.024618	0.024673	0.871923	548	0	-5.2331
hsa-mir-6731	3	0.99135	0.99143	1	20563	0	-5.3373	0.026114	0.026155	0.871923	550	0	-5.3373
hsa-mir-1908	3	0.99785	0.99788	1	20783	0	-3.4405	0.026114	0.026155	0.871923	549	0	-3.4405
hsa-mir-6769b	4	0.021382	0.067878	0.988269	1618	3	-7.3966	0.029299	0.029297	0.871923	565	0	-7.3966
hsa-mir-4503	4	0.070684	0.18906	1	3770	1	-6.3432	0.029299	0.029297	0.871923	562	0	-6.3432
hsa-mir-6793	4	0.18637	0.36571	1	7550	2	-6.492	0.029299	0.029297	0.871923	569	0	-6.492
hsa-mir-5680	4	0.21603	0.40725	1	8323	3	-6.6959	0.029299	0.029297	0.871923	560	0	-6.6959
hsa-mir-3180-2	4	0.24942	0.45217	1	9215	1	-6.1402	0.029299	0.029297	0.871923	568	0	-6.1402
hsa-mir-3180-1	4	0.24942	0.45217	1	9216	1	-5.9363	0.029299	0.029297	0.871923	567	0	-5.9363
hsa-mir-4507	4	0.27216	0.48207	1	9850	2	-5.9415	0.029299	0.029297	0.871923	561	0	-5.9415
hsa-mir-1285-2	4	0.32875	0.54454	1	11249	2	-6.6484	0.029299	0.029297	0.871923	557	0	-6.6484
hsa-mir-320b-1	4	0.45166	0.63367	1	13377	1	-5.8719	0.029299	0.029297	0.871923	556	0	-5.8719
hsa-mir-6804	4	0.65889	0.79078	1	16683	1	-5.7026	0.029299	0.029297	0.871923	558	0	-5.7026
hsa-mir-1266	4	0.68745	0.81323	1	16948	1	-5.2815	0.029299	0.029297	0.871923	554	0	-5.2815
hsa-mir-6845	4	0.74875	0.83327	1	17510	1	-3.9282	0.029299	0.029297	0.871923	555	0	-3.9282
hsa-mir-3907	4	0.86612	0.88469	1	18929	1	-6.3366	0.029299	0.029297	0.871923	564	0	-6.3366
hsa-mir-558	4	0.91387	0.91635	1	19432	1	-5.936	0.029299	0.029297	0.871923	566	0	-5.936
hsa-mir-548v	4	0.93605	0.93586	1	19648	1	-5.5631	0.029299	0.029297	0.871923	559	0	-5.5631
hsa-mir-4651	4	0.99765	0.99766	1	20774	0	-4.2458	0.029299	0.029297	0.871923	563	0	-4.2458
hsa-mir-7641-1	4	0.9992	0.99921	1	20847	0	-3.9269	0.029299	0.029297	0.871923	551	0	-3.9269
hsa-mir-3135b	4	0.99992	0.99993	1	20897	0	-3.3724	0.029299	0.029297	0.871923	553	0	-3.3724
hsa-mir-3197	4	0.99999	0.99999	1	20902	0	-3.6938	0.029299	0.029297	0.871923	552	0	-3.6938
ELOVL7	6	0.0075674	0.034779	0.815483	873	3	-6.6749	0.029469	0.029516	0.871923	594	0	-6.6749
SBSN	6	0.0089898	0.040763	0.851698	981	5	-7.3861	0.029469	0.029516	0.871923	571	0	-7.3861
MDH1	6	0.018094	0.074454	1	1495	4	-7.2142	0.029469	0.029516	0.871923	589	0	-7.2142
ZNF676	6	0.026403	0.098885	1	1844	4	-6.6387	0.029469	0.029516	0.871923	575	0	-6.6387
SLC5A11	6	0.038749	0.13344	1	2362	5	-6.8727	0.029469	0.029516	0.871923	674	0	-6.8727
C17orf89	6	0.051547	0.16694	1	2923	3	-6.3178	0.029469	0.029516	0.871923	681	0	-6.3178
PRH1	6	0.054839	0.17525	1	3079	2	-6.3935	0.029469	0.029516	0.871923	619	0	-6.3935
EPDR1	6	0.057238	0.18135	1	3185	3	-6.4482	0.029469	0.029516	0.871923	579	0	-6.4482
IL15RA	6	0.069223	0.21064	1	3715	3	-6.2413	0.029469	0.029516	0.871923	599	0	-6.2413
RASD2	6	0.082395	0.24166	1	4311	4	-6.6629	0.029469	0.029516	0.871923	698	0	-6.6629
GZMB	6	0.1004	0.28225	1	5018	4	-6.9459	0.029469	0.029516	0.871923	634	0	-6.9459
ZNF792	6	0.10225	0.28624	1	5091	5	-6.7212	0.029469	0.029516	0.871923	670	0	-6.7212
ZNF581	6	0.10225	0.28624	1	5106	5	-6.8181	0.029469	0.029516	0.871923	673	0	-6.8181
SLC18B1	6	0.11546	0.3111	1	5580	4	-6.8983	0.029469	0.029516	0.871923	637	0	-6.8983
2025-09-02	6	0.12728	0.32925	1	5868	4	-6.8059	0.029469	0.029516	0.871923	626	0	-6.8059
CCDC60	6	0.13633	0.34305	1	6106	4	-6.8506	0.029469	0.029516	0.871923	580	0	-6.8506
ZNF773	6	0.14672	0.35849	1	6422	2	-6.0879	0.029469	0.029516	0.871923	694	0	-6.0879
MIER2	6	0.15335	0.36819	1	6620	2	-6.1982	0.029469	0.029516	0.871923	671	0	-6.1982
GADD45GIP1	6	0.15559	0.37147	1	6667	3	-6.0895	0.029469	0.029516	0.871923	666	0	-6.0895
OSBPL8	6	0.16144	0.38	1	6839	4	-6.8697	0.029469	0.029516	0.871923	602	0	-6.8697
RPS19BP1	6	0.16849	0.39011	1	7042	4	-6.7938	0.029469	0.029516	0.871923	663	0	-6.7938
PBX4	6	0.18208	0.40955	1	7391	3	-6.3777	0.029469	0.029516	0.871923	639	0	-6.3777
PSTPIP1	6	0.18553	0.41441	1	7528	2	-6.2472	0.029469	0.029516	0.871923	679	0	-6.2472
OR52K2	6	0.19162	0.42288	1	7660	4	-6.6828	0.029469	0.029516	0.871923	621	0	-6.6828
SLC39A12	6	0.19222	0.42373	1	7717	2	-5.9523	0.029469	0.029516	0.871923	682	0	-5.9523
GPRIN3	6	0.2037	0.43963	1	8031	4	-6.8113	0.029469	0.029516	0.871923	646	0	-6.8113
MRPL40	6	0.21018	0.44857	1	8172	2	-5.7963	0.029469	0.029516	0.871923	678	0	-5.7963
PLD4	6	0.21341	0.45297	1	8286	2	-5.9082	0.029469	0.029516	0.871923	625	0	-5.9082
EXOG	6	0.22088	0.46295	1	8476	3	-6.1318	0.029469	0.029516	0.871923	660	0	-6.1318
TMOD1	6	0.23137	0.47688	1	8772	1	-5.9517	0.029469	0.029516	0.871923	606	0	-5.9517
RTN4RL1	6	0.23822	0.48582	1	8954	4	-6.7308	0.029469	0.029516	0.871923	686	0	-6.7308
TCERG1	6	0.24943	0.50052	1	9217	2	-6.0717	0.029469	0.029516	0.871923	696	0	-6.0717
PDXDC1	6	0.25664	0.50995	1	9421	1	-5.4528	0.029469	0.029516	0.871923	665	0	-5.4528
PIK3R5	6	0.25786	0.51153	1	9449	3	-6.6121	0.029469	0.029516	0.871923	620	0	-6.6121
ZSCAN18	6	0.25878	0.51268	1	9465	3	-6.5306	0.029469	0.029516	0.871923	684	0	-6.5306
CNKSR1	6	0.25878	0.51268	1	9490	3	-6.5378	0.029469	0.029516	0.871923	618	0	-6.5378
SMTNL2	6	0.26475	0.52032	1	9619	3	-6.5408	0.029469	0.029516	0.871923	642	0	-6.5408
TMC3	6	0.27167	0.52913	1	9836	3	-6.2647	0.029469	0.029516	0.871923	590	0	-6.2647
FOXD2	6	0.27635	0.53496	1	9897	2	-5.926	0.029469	0.029516	0.871923	707	0	-5.926
C3orf18	6	0.27725	0.53614	1	9976	4	-6.5801	0.029469	0.029516	0.871923	680	0	-6.5801
ZNF492	6	0.28386	0.54437	1	10125	3	-6.2336	0.029469	0.029516	0.871923	576	0	-6.2336
MRPS7	6	0.28836	0.55002	1	10251	2	-5.5801	0.029469	0.029516	0.871923	604	0	-5.5801
PDSS1	6	0.2907	0.55293	1	10350	3	-6.548	0.029469	0.029516	0.871923	700	0	-6.548
ZNF777	6	0.29412	0.55712	1	10401	4	-6.5847	0.029469	0.029516	0.871923	658	0	-6.5847
MCFD2	6	0.29532	0.55861	1	10448	2	-6.2521	0.029469	0.029516	0.871923	644	0	-6.2521
COPG1	6	0.29548	0.55881	1	10472	3	-6.2619	0.029469	0.029516	0.871923	685	0	-6.2619
C9orf153	6	0.31514	0.58267	1	10957	3	-5.9918	0.029469	0.029516	0.871923	631	0	-5.9918
POU2AF1	6	0.32041	0.58902	1	11099	4	-6.5782	0.029469	0.029516	0.871923	601	0	-6.5782
KHDRBS3	6	0.32929	0.5995	1	11308	4	-6.515	0.029469	0.029516	0.871923	647	0	-6.515
IRAK1	6	0.33076	0.60125	1	11334	1	-4.7217	0.029469	0.029516	0.871923	595	0	-4.7217
RPS10-NUDT3	6	0.33625	0.60764	1	11428	2	-6.0306	0.029469	0.029516	0.871923	597	0	-6.0306
MSMP	6	0.3601	0.62857	1	11902	3	-6.2645	0.029469	0.029516	0.871923	570	0	-6.2645
HSH2D	6	0.37086	0.63656	1	12088	3	-6.4081	0.029469	0.029516	0.871923	614	0	-6.4081
ALS2CR8	6	0.37102	0.63667	1	12105	3	-6.4757	0.029469	0.029516	0.871923	664	0	-6.4757
PCF11	6	0.37905	0.64269	1	12213	2	-6.05	0.029469	0.029516	0.871923	668	0	-6.05
EOGT	6	0.3814	0.64442	1	12241	3	-6.4661	0.029469	0.029516	0.871923	693	0	-6.4661
PDPK1	6	0.38688	0.64848	1	12308	2	-6.2779	0.029469	0.029516	0.871923	652	0	-6.2779
PSMA3	6	0.38688	0.64848	1	12323	1	-5.3152	0.029469	0.029516	0.871923	692	0	-5.3152
CSRP2BP	6	0.38698	0.64856	1	12335	3	-6.5207	0.029469	0.029516	0.871923	638	0	-6.5207
TUBA1C	6	0.38698	0.64856	1	12342	3	-6.3335	0.029469	0.029516	0.871923	598	0	-6.3335
RBM15	6	0.38953	0.65048	1	12397	1	-4.8127	0.029469	0.029516	0.871923	632	0	-4.8127
LOC100862671	6	0.39461	0.65423	1	12452	3	-6.5291	0.029469	0.029516	0.871923	573	0	-6.5291
RPS7	6	0.40534	0.66219	1	12629	1	-5.4333	0.029469	0.029516	0.871923	648	0	-5.4333
TWIST2	6	0.41927	0.6725	1	12811	2	-5.3269	0.029469	0.029516	0.871923	669	0	-5.3269
CEP70	6	0.42555	0.67717	1	12914	2	-6.2441	0.029469	0.029516	0.871923	672	0	-6.2441
SLC39A6	6	0.43384	0.68316	1	13075	1	-5.7478	0.029469	0.029516	0.871923	583	0	-5.7478
F2RL1	6	0.43681	0.68532	1	13124	3	-6.5182	0.029469	0.029516	0.871923	587	0	-6.5182
TLR8	6	0.44493	0.69131	1	13245	2	-5.7001	0.029469	0.029516	0.871923	661	0	-5.7001
CRB2	6	0.44553	0.69174	1	13270	3	-6.5505	0.029469	0.029516	0.871923	615	0	-6.5505
PPP2R5B	6	0.46411	0.7053	1	13577	3	-6.5586	0.029469	0.029516	0.871923	624	0	-6.5586
CSF3	6	0.46464	0.70567	1	13596	2	-4.7042	0.029469	0.029516	0.871923	676	0	-4.7042
FUT8	6	0.48495	0.72056	1	13915	3	-6.352	0.029469	0.029516	0.871923	600	0	-6.352
ZNF335	6	0.50439	0.73474	1	14200	1	-5.5357	0.029469	0.029516	0.871923	578	0	-5.5357
MRFAP1	6	0.50964	0.73851	1	14263	3	-5.9999	0.029469	0.029516	0.871923	695	0	-5.9999
KIAA1614	6	0.51216	0.74034	1	14312	1	-5.5404	0.029469	0.029516	0.871923	655	0	-5.5404
FGF17	6	0.51266	0.74071	1	14342	2	-5.6494	0.029469	0.029516	0.871923	689	0	-5.6494
KRBA2	6	0.51861	0.745	1	14418	3	-6.4137	0.029469	0.029516	0.871923	630	0	-6.4137
MZT1	6	0.51959	0.74575	1	14460	2	-5.5269	0.029469	0.029516	0.871923	640	0	-5.5269
TNXB	6	0.52373	0.7487	1	14503	2	-6.2166	0.029469	0.029516	0.871923	697	0	-6.2166
AHDC1	6	0.54314	0.76268	1	14799	1	-6.2132	0.029469	0.029516	0.871923	656	0	-6.2132
MGLL	6	0.54689	0.7654	1	14878	1	-6.0498	0.029469	0.029516	0.871923	635	0	-6.0498
KRTAP5-11	6	0.55593	0.77195	1	15025	3	-6.3126	0.029469	0.029516	0.871923	687	0	-6.3126
DGUOK	6	0.58465	0.79272	1	15501	3	-6.2403	0.029469	0.029516	0.871923	703	0	-6.2403
TNFRSF8	6	0.58465	0.79272	1	15544	3	-6.2403	0.029469	0.029516	0.871923	654	0	-6.2403
KRT8	6	0.59395	0.79938	1	15613	2	-5.4946	0.029469	0.029516	0.871923	643	0	-5.4946
SURF1	6	0.59714	0.80164	1	15702	3	-6.2653	0.029469	0.029516	0.871923	690	0	-6.2653
EMC1	6	0.61353	0.81329	1	15986	3	-6.3104	0.029469	0.029516	0.871923	586	0	-6.3104
BRD9	6	0.61842	0.81672	1	16049	2	-5.8058	0.029469	0.029516	0.871923	605	0	-5.8058
PMFBP1	6	0.61985	0.81772	1	16053	1	-5.7295	0.029469	0.029516	0.871923	662	0	-5.7295
CORO1A	6	0.62299	0.81995	1	16127	3	-6.2898	0.029469	0.029516	0.871923	627	0	-6.2898
HMGB3	6	0.62428	0.82088	1	16147	2	-6.1889	0.029469	0.029516	0.871923	608	0	-6.1889
STX17	6	0.64224	0.83348	1	16467	2	-6.287	0.029469	0.029516	0.871923	603	0	-6.287
JMJD1C	6	0.65083	0.83956	1	16563	3	-6.3651	0.029469	0.029516	0.871923	645	0	-6.3651
MAD2L1	6	0.65535	0.84269	1	16663	1	-4.5064	0.029469	0.029516	0.871923	641	0	-4.5064
ANAPC16	6	0.65969	0.84462	1	16691	1	-6.1947	0.029469	0.029516	0.871923	607	0	-6.1947
HSPBP1	6	0.66909	0.84814	1	16788	2	-6.207	0.029469	0.029516	0.871923	588	0	-6.207
PTCD2	6	0.67797	0.85149	1	16862	2	-6.1719	0.029469	0.029516	0.871923	657	0	-6.1719
ADAMTS15	6	0.71142	0.86443	1	17170	2	-6.193	0.029469	0.029516	0.871923	653	0	-6.193
FOXI2	6	0.71334	0.86516	1	17215	2	-6.1828	0.029469	0.029516	0.871923	705	0	-6.1828
PHB	6	0.73193	0.87265	1	17384	2	-6.1274	0.029469	0.029516	0.871923	651	0	-6.1274
SCD	6	0.75781	0.88343	1	17590	1	-5.4009	0.029469	0.029516	0.871923	691	0	-5.4009
B4GALNT1	6	0.75781	0.88343	1	17596	2	-6.0113	0.029469	0.029516	0.871923	699	0	-6.0113
ZFAND5	6	0.76202	0.88528	1	17657	2	-6.0466	0.029469	0.029516	0.871923	688	0	-6.0466
SEC23IP	6	0.76671	0.88732	1	17710	1	-5.777	0.029469	0.029516	0.871923	616	0	-5.777
NCOA5	6	0.77299	0.89002	1	17800	2	-5.8583	0.029469	0.029516	0.871923	677	0	-5.8583
NR2F6	6	0.78643	0.89595	1	17924	2	-4.7103	0.029469	0.029516	0.871923	683	0	-4.7103
FBLN5	6	0.78643	0.89595	1	17933	2	-5.5498	0.029469	0.029516	0.871923	701	0	-5.5498
GTF2E2	6	0.81305	0.90823	1	18255	1	-5.4759	0.029469	0.029516	0.871923	611	0	-5.4759
FAM19A5	6	0.81717	0.91016	1	18323	2	-5.1838	0.029469	0.029516	0.871923	596	0	-5.1838
ZNF595	6	0.82906	0.91596	1	18480	2	-6.0954	0.029469	0.029516	0.871923	702	0	-6.0954
EIF4A3	6	0.84643	0.92469	1	18670	2	-4.8422	0.029469	0.029516	0.871923	622	0	-4.8422
HIST3H2A	6	0.85201	0.92753	1	18733	2	-6.0972	0.029469	0.029516	0.871923	610	0	-6.0972
PRM2	6	0.85226	0.92766	1	18766	2	-5.7717	0.029469	0.029516	0.871923	629	0	-5.7717
SOX2	6	0.85593	0.92955	1	18788	1	-6.1998	0.029469	0.029516	0.871923	574	0	-6.1998
SRSF1	6	0.87069	0.93743	1	19004	1	-5.415	0.029469	0.029516	0.871923	706	0	-5.415
GLYATL2	6	0.88079	0.94305	1	19131	1	-5.6772	0.029469	0.029516	0.871923	585	0	-5.6772
CBY3	6	0.88717	0.94668	1	19213	1	-5.804	0.029469	0.029516	0.871923	613	0	-5.804
BCL2L2	6	0.90832	0.95239	1	19395	1	-5.4989	0.029469	0.029516	0.871923	675	0	-5.4989
SCRT2	6	0.91121	0.95305	1	19415	1	-6.1588	0.029469	0.029516	0.871923	584	0	-6.1588
TXNL4A	6	0.91403	0.95373	1	19438	1	-4.6774	0.029469	0.029516	0.871923	708	0	-4.6774
FZD9	6	0.92012	0.95525	1	19490	1	-5.7865	0.029469	0.029516	0.871923	582	0	-5.7865
LHX1	6	0.92296	0.956	1	19528	1	-5.1042	0.029469	0.029516	0.871923	572	0	-5.1042
SCP2	6	0.93775	0.96016	1	19663	1	-6.2915	0.029469	0.029516	0.871923	592	0	-6.2915
OR2AG1	6	0.9401	0.96089	1	19674	1	-5.5549	0.029469	0.029516	0.871923	609	0	-5.5549
SLC12A9	6	0.94242	0.96168	1	19709	1	-6.1086	0.029469	0.029516	0.871923	617	0	-6.1086
ZER1	6	0.94683	0.96322	1	19744	1	-5.5505	0.029469	0.029516	0.871923	591	0	-5.5505
DHX38	6	0.95101	0.96477	1	19798	1	-5.435	0.029469	0.029516	0.871923	633	0	-5.435
SRP54	6	0.95521	0.96647	1	19837	1	-5.273	0.029469	0.029516	0.871923	593	0	-5.273
NPAS2	6	0.95731	0.96734	1	19872	1	-4.983	0.029469	0.029516	0.871923	628	0	-4.983
MAGIX	6	0.96078	0.9689	1	19931	1	-5.3163	0.029469	0.029516	0.871923	581	0	-5.3163
GMFG	6	0.96586	0.97141	1	19981	1	-6.0244	0.029469	0.029516	0.871923	636	0	-6.0244
CDCA8	6	0.969	0.97306	1	20042	1	-5.2244	0.029469	0.029516	0.871923	704	0	-5.2244
C1orf86	6	0.97194	0.97474	1	20080	1	-5.5676	0.029469	0.029516	0.871923	649	0	-5.5676
TMEM184A	6	0.98286	0.98288	1	20331	1	-5.0474	0.029469	0.029516	0.871923	577	0	-5.0474
ZDHHC12	6	0.98474	0.9847	1	20362	0	-5.7305	0.029469	0.029516	0.871923	667	0	-5.7305
SNRPD2	6	0.992	0.99197	1	20590	0	-5.3615	0.029469	0.029516	0.871923	659	0	-5.3615
DYRK3	6	0.99774	0.99774	1	20781	0	-4.8578	0.029469	0.029516	0.871923	650	0	-4.8578
COL4A2	6	0.99978	0.99977	1	20880	0	-5.3858	0.029469	0.029516	0.871923	612	0	-5.3858
CENPE	6	0.99991	0.99991	1	20893	0	-3.8175	0.029469	0.029516	0.871923	623	0	-3.8175
hsa-mir-6507	3	0.76471	0.78726	1	17664	1	-5.8933	0.030138	0.03018	0.889046	709	0	-5.8933
hsa-mir-638	3	0.99302	0.99313	1	20621	0	-5.178	0.030138	0.03018	0.889046	710	0	-5.178
PTMA	5	0.90423	0.92962	1	19365	1	-5.2058	0.030647	0.030666	0.902069	711	0	-5.2058
hsa-mir-6860	4	0.03688	0.11064	1	2276	3	-7.1894	0.034667	0.034674	0.909665	720	0	-7.1894
hsa-mir-422a	4	0.12405	0.27396	1	5789	2	-5.6252	0.034667	0.034674	0.909665	722	0	-5.6252
hsa-let-7a-3	4	0.19453	0.3772	1	7754	3	-6.852	0.034667	0.034674	0.909665	717	0	-6.852
hsa-mir-190a	4	0.2349	0.43289	1	8836	2	-6.1221	0.034667	0.034674	0.909665	713	0	-6.1221
hsa-mir-6790	4	0.2639	0.47124	1	9614	2	-6.4946	0.034667	0.034674	0.909665	715	0	-6.4946
hsa-mir-3154	4	0.37476	0.5777	1	12132	2	-6.4916	0.034667	0.034674	0.909665	716	0	-6.4916
hsa-mir-548as	4	0.52115	0.68493	1	14480	1	-6.3008	0.034667	0.034674	0.909665	723	0	-6.3008
hsa-mir-1304	4	0.63789	0.77435	1	16364	2	-5.3233	0.034667	0.034674	0.909665	725	0	-5.3233
hsa-mir-6794	4	0.78826	0.84807	1	17954	1	-4.9059	0.034667	0.034674	0.909665	714	0	-4.9059
hsa-mir-6785	4	0.90132	0.90689	1	19344	1	-4.5406	0.034667	0.034674	0.909665	712	0	-4.5406
hsa-mir-6851	4	0.90765	0.91158	1	19386	1	-4.4569	0.034667	0.034674	0.909665	724	0	-4.4569
hsa-mir-4264	4	0.91687	0.91877	1	19453	1	-4.8606	0.034667	0.034674	0.909665	718	0	-4.8606
hsa-mir-7515	4	0.97704	0.97702	1	20169	0	-4.6754	0.034667	0.034674	0.909665	719	0	-4.6754
hsa-mir-4424	4	0.97948	0.97949	1	20226	0	-5.82	0.034667	0.034674	0.909665	721	0	-5.82
RPS27	5	0.63984	0.79698	1	16397	2	-4.6804	0.036489	0.036452	0.909665	726	0	-4.6804
RBMY1F	6	9.9615e-06	5.8937e-05	0.006557	186	4	-8.2975	0.036663	0.036788	0.909665	782	0	-8.2975
IFIT5	6	0.014718	0.063539	0.967154	1325	4	-7.2447	0.036663	0.036788	0.909665	759	0	-7.2447
IFNAR2	6	0.019658	0.079153	1	1562	4	-7.3278	0.036663	0.036788	0.909665	801	0	-7.3278
GOLGA6C	6	0.021655	0.085051	1	1629	5	-6.9787	0.036663	0.036788	0.909665	834	0	-6.9787
GOLGA6D	6	0.021655	0.085051	1	1630	5	-6.9787	0.036663	0.036788	0.909665	835	0	-6.9787
RBM45	6	0.022161	0.086526	1	1660	5	-7.2489	0.036663	0.036788	0.909665	785	0	-7.2489
MEGF9	6	0.022473	0.087457	1	1673	3	-6.661	0.036663	0.036788	0.909665	778	0	-6.661
CD24	6	0.023258	0.089751	1	1716	5	-7.0831	0.036663	0.036788	0.909665	793	0	-7.0831
TRPV6	6	0.037135	0.12913	1	2302	4	-6.9565	0.036663	0.036788	0.909665	742	0	-6.9565
HIST2H2AA4	6	0.046435	0.15378	1	2704	2	-6.1041	0.036663	0.036788	0.909665	773	0	-6.1041
HIST2H2AA3	6	0.046435	0.15378	1	2705	2	-6.1041	0.036663	0.036788	0.909665	781	0	-6.1041
ZNF765	6	0.060157	0.18862	1	3314	3	-6.625	0.036663	0.036788	0.909665	790	0	-6.625
CNFN	6	0.062528	0.19447	1	3437	3	-6.4023	0.036663	0.036788	0.909665	827	0	-6.4023
ROR2	6	0.070116	0.21281	1	3766	3	-6.4516	0.036663	0.036788	0.909665	799	0	-6.4516
FANCF	6	0.092213	0.26405	1	4699	3	-6.8091	0.036663	0.036788	0.909665	780	0	-6.8091
NCKAP1L	6	0.093081	0.26597	1	4719	4	-6.6358	0.036663	0.036788	0.909665	789	0	-6.6358
ZNF223	6	0.10225	0.28624	1	5102	5	-6.7396	0.036663	0.036788	0.909665	761	0	-6.7396
UHRF1	6	0.10245	0.28667	1	5132	4	-6.8891	0.036663	0.036788	0.909665	738	0	-6.8891
LOC401052	6	0.10475	0.2917	1	5195	3	-6.5297	0.036663	0.036788	0.909665	770	0	-6.5297
CXCL11	6	0.10645	0.29533	1	5268	4	-6.9092	0.036663	0.036788	0.909665	823	0	-6.9092
PLEKHM1	6	0.10669	0.29583	1	5281	5	-6.6036	0.036663	0.036788	0.909665	830	0	-6.6036
HSPB9	6	0.11075	0.30381	1	5425	4	-6.8461	0.036663	0.036788	0.909665	786	0	-6.8461
C16orf78	6	0.11779	0.31469	1	5609	4	-6.8522	0.036663	0.036788	0.909665	748	0	-6.8522
NPAS4	6	0.12861	0.33127	1	5911	3	-6.4102	0.036663	0.036788	0.909665	730	0	-6.4102
STEAP3	6	0.12861	0.33127	1	5912	3	-6.1204	0.036663	0.036788	0.909665	791	0	-6.1204
ICAM1	6	0.13187	0.33629	1	6003	4	-6.8234	0.036663	0.036788	0.909665	775	0	-6.8234
HNRNPD	6	0.1446	0.35533	1	6340	4	-6.7679	0.036663	0.036788	0.909665	837	0	-6.7679
MSH5	6	0.15173	0.36582	1	6582	4	-6.7863	0.036663	0.036788	0.909665	744	0	-6.7863
PPP1R26	6	0.1583	0.37542	1	6744	2	-6.0437	0.036663	0.036788	0.909665	765	0	-6.0437
THRA	6	0.16346	0.38292	1	6884	3	-6.596	0.036663	0.036788	0.909665	763	0	-6.596
OR10G8	6	0.18838	0.41837	1	7598	3	-6.725	0.036663	0.036788	0.909665	766	0	-6.725
ZNF267	6	0.18888	0.41907	1	7605	3	-6.3047	0.036663	0.036788	0.909665	754	0	-6.3047
SLC39A4	6	0.20217	0.43752	1	7953	3	-6.7386	0.036663	0.036788	0.909665	777	0	-6.7386
CTCFL	6	0.20263	0.43816	1	7992	3	-6.1954	0.036663	0.036788	0.909665	805	0	-6.1954
ST8SIA2	6	0.2037	0.43963	1	8043	4	-6.7476	0.036663	0.036788	0.909665	749	0	-6.7476
POMT2	6	0.20461	0.44091	1	8059	3	-6.5027	0.036663	0.036788	0.909665	764	0	-6.5027
RBM14	6	0.21985	0.4616	1	8450	1	-5.3084	0.036663	0.036788	0.909665	811	0	-5.3084
IGF1	6	0.2239	0.467	1	8515	4	-6.7234	0.036663	0.036788	0.909665	818	0	-6.7234
SNRNP35	6	0.231	0.4764	1	8742	4	-6.6573	0.036663	0.036788	0.909665	747	0	-6.6573
YIPF4	6	0.23291	0.47895	1	8799	2	-6.2284	0.036663	0.036788	0.909665	752	0	-6.2284
RPS6KB2	6	0.25318	0.50544	1	9370	4	-6.7334	0.036663	0.036788	0.909665	833	0	-6.7334
ZNF813	6	0.25786	0.51153	1	9436	3	-6.0932	0.036663	0.036788	0.909665	735	0	-6.0932
DZIP1	6	0.27725	0.53614	1	9954	4	-6.5696	0.036663	0.036788	0.909665	803	0	-6.5696
AMT	6	0.29068	0.5529	1	10318	2	-5.8011	0.036663	0.036788	0.909665	755	0	-5.8011
BCL9	6	0.30289	0.56787	1	10659	4	-6.5263	0.036663	0.036788	0.909665	741	0	-6.5263
C7orf50	6	0.31234	0.57924	1	10919	1	-5.4898	0.036663	0.036788	0.909665	829	0	-5.4898
GABRA5	6	0.31984	0.58831	1	11029	1	-6.1558	0.036663	0.036788	0.909665	795	0	-6.1558
LOC100507462	6	0.33207	0.60282	1	11366	3	-5.5542	0.036663	0.036788	0.909665	729	0	-5.5542
HOXA2	6	0.33836	0.61011	1	11516	4	-6.6341	0.036663	0.036788	0.909665	816	0	-6.6341
SLC13A4	6	0.34714	0.6189	1	11655	1	-6.0552	0.036663	0.036788	0.909665	814	0	-6.0552
KNOP1	6	0.35227	0.62271	1	11758	2	-5.8724	0.036663	0.036788	0.909665	809	0	-5.8724
B3GALT4	6	0.37899	0.64264	1	12170	3	-6.0602	0.036663	0.036788	0.909665	736	0	-6.0602
ZC3H11A	6	0.38698	0.64856	1	12324	3	-6.2129	0.036663	0.036788	0.909665	832	0	-6.2129
HMGCLL1	6	0.38698	0.64856	1	12337	3	-6.5777	0.036663	0.036788	0.909665	812	0	-6.5777
ANKLE2	6	0.40288	0.66035	1	12599	3	-6.0709	0.036663	0.036788	0.909665	838	0	-6.0709
TBC1D9B	6	0.40288	0.66035	1	12608	3	-6.3494	0.036663	0.036788	0.909665	808	0	-6.3494
PTPLAD1	6	0.41927	0.6725	1	12805	3	-6.2941	0.036663	0.036788	0.909665	727	0	-6.2941
ZDHHC19	6	0.43681	0.68532	1	13097	3	-6.4446	0.036663	0.036788	0.909665	813	0	-6.4446
CDKN2D	6	0.43708	0.68551	1	13148	1	-4.4685	0.036663	0.036788	0.909665	836	0	-4.4685
KRTAP3-2	6	0.43868	0.68666	1	13173	2	-6.1541	0.036663	0.036788	0.909665	819	0	-6.1541
ODF3	6	0.45794	0.7008	1	13474	2	-5.601	0.036663	0.036788	0.909665	817	0	-5.601
PRKAR1A	6	0.4916	0.72542	1	13995	3	-6.3502	0.036663	0.036788	0.909665	798	0	-6.3502
UBE3A	6	0.50039	0.73179	1	14106	2	-5.8881	0.036663	0.036788	0.909665	825	0	-5.8881
TNN	6	0.50439	0.73474	1	14196	2	-6.2716	0.036663	0.036788	0.909665	753	0	-6.2716
PPAP2C	6	0.52647	0.7507	1	14525	3	-6.3617	0.036663	0.036788	0.909665	787	0	-6.3617
SYNGR2	6	0.53094	0.75391	1	14626	1	-4.769	0.036663	0.036788	0.909665	820	0	-4.769
SFN	6	0.53721	0.75838	1	14713	3	-6.3533	0.036663	0.036788	0.909665	828	0	-6.3533
PVR	6	0.54314	0.76268	1	14805	2	-6.0802	0.036663	0.036788	0.909665	772	0	-6.0802
AVPI1	6	0.54689	0.7654	1	14883	2	-5.9893	0.036663	0.036788	0.909665	822	0	-5.9893
SF3B5	6	0.55593	0.77195	1	15020	3	-6.177	0.036663	0.036788	0.909665	800	0	-6.177
IRX4	6	0.56944	0.78166	1	15244	2	-5.8877	0.036663	0.036788	0.909665	731	0	-5.8877
FNBP1	6	0.57511	0.78575	1	15323	3	-6.354	0.036663	0.036788	0.909665	792	0	-6.354
EIF1AX	6	0.58956	0.79624	1	15572	1	-5.0574	0.036663	0.036788	0.909665	756	0	-5.0574
SH2D6	6	0.61155	0.81186	1	15909	2	-5.2716	0.036663	0.036788	0.909665	810	0	-5.2716
C1orf173	6	0.61353	0.81329	1	15938	3	-6.3942	0.036663	0.036788	0.909665	746	0	-6.3942
MCHR1	6	0.65083	0.83956	1	16548	3	-6.1585	0.036663	0.036788	0.909665	824	0	-6.1585
NANOS1	6	0.70446	0.86164	1	17119	2	-6.0704	0.036663	0.036788	0.909665	797	0	-6.0704
KIAA0355	6	0.7179	0.86702	1	17221	2	-6.3507	0.036663	0.036788	0.909665	743	0	-6.3507
SRCIN1	6	0.74561	0.87826	1	17507	2	-6.0649	0.036663	0.036788	0.909665	802	0	-6.0649
LLGL2	6	0.75362	0.88166	1	17569	1	-4.2623	0.036663	0.036788	0.909665	762	0	-4.2623
PHLDA3	6	0.75781	0.88343	1	17606	2	-5.9181	0.036663	0.036788	0.909665	839	0	-5.9181
TMEM121	6	0.77299	0.89002	1	17786	2	-5.6278	0.036663	0.036788	0.909665	779	0	-5.6278
TNRC18	6	0.77549	0.89113	1	17829	1	-5.7495	0.036663	0.036788	0.909665	733	0	-5.7495
DENND6B	6	0.77973	0.893	1	17839	1	-6.2476	0.036663	0.036788	0.909665	750	0	-6.2476
ZADH2	6	0.78019	0.89319	1	17885	2	-5.9583	0.036663	0.036788	0.909665	740	0	-5.9583
MEPE	6	0.78643	0.89595	1	17923	2	-5.9728	0.036663	0.036788	0.909665	728	0	-5.9728
TBXAS1	6	0.80078	0.9024	1	18119	1	-5.8932	0.036663	0.036788	0.909665	751	0	-5.8932
PLAC8	6	0.80509	0.90444	1	18171	2	-5.9841	0.036663	0.036788	0.909665	737	0	-5.9841
IL4	6	0.80904	0.90631	1	18201	2	-5.9436	0.036663	0.036788	0.909665	821	0	-5.9436
DDO	6	0.82117	0.91209	1	18339	1	-6.3815	0.036663	0.036788	0.909665	774	0	-6.3815
TESC	6	0.83294	0.91788	1	18506	1	-6.2096	0.036663	0.036788	0.909665	769	0	-6.2096
HLA-DRA	6	0.84858	0.92576	1	18701	1	-5.9616	0.036663	0.036788	0.909665	807	0	-5.9616
LRP1B	6	0.85201	0.92753	1	18731	2	-6.1638	0.036663	0.036788	0.909665	776	0	-6.1638
SPATA31A6	6	0.85201	0.92753	1	18747	2	-5.0298	0.036663	0.036788	0.909665	826	0	-5.0298
RPGRIP1	6	0.88316	0.94439	1	19143	2	-6.3875	0.036663	0.036788	0.909665	831	0	-6.3875
PHF1	6	0.91121	0.95305	1	19420	1	-6.2937	0.036663	0.036788	0.909665	745	0	-6.2937
CDC45	6	0.92012	0.95525	1	19487	1	-5.0392	0.036663	0.036788	0.909665	757	0	-5.0392
USP5	6	0.92296	0.956	1	19527	1	-6.2472	0.036663	0.036788	0.909665	841	0	-6.2472
XRCC6	6	0.92558	0.95666	1	19548	1	-5.639	0.036663	0.036788	0.909665	842	0	-5.639
ZMAT2	6	0.92805	0.95734	1	19557	1	-5.7477	0.036663	0.036788	0.909665	784	0	-5.7477
MPLKIP	6	0.95101	0.96477	1	19787	1	-6.1187	0.036663	0.036788	0.909665	783	0	-6.1187
BANK1	6	0.9591	0.96814	1	19910	1	-5.5447	0.036663	0.036788	0.909665	788	0	-5.5447
NOP58	6	0.96427	0.97056	1	19967	1	-5.7004	0.036663	0.036788	0.909665	771	0	-5.7004
ARSD	6	0.96746	0.97223	1	20020	1	-5.4898	0.036663	0.036788	0.909665	794	0	-5.4898
FGD3	6	0.97048	0.97389	1	20060	1	-5.0629	0.036663	0.036788	0.909665	758	0	-5.0629
CDH4	6	0.98383	0.9838	1	20339	1	-5.9818	0.036663	0.036788	0.909665	815	0	-5.9818
RNF19A	6	0.98383	0.9838	1	20354	1	-5.9583	0.036663	0.036788	0.909665	806	0	-5.9583
OR13J1	6	0.98383	0.9838	1	20357	1	-5.7402	0.036663	0.036788	0.909665	796	0	-5.7402
INCENP	6	0.98737	0.98737	1	20444	0	-5.6542	0.036663	0.036788	0.909665	739	0	-5.6542
DOCK1	6	0.98815	0.98815	1	20470	0	-6.0548	0.036663	0.036788	0.909665	734	0	-6.0548
VSTM2L	6	0.99083	0.99082	1	20546	0	-5.682	0.036663	0.036788	0.909665	840	0	-5.682
C22orf46	6	0.99255	0.99252	1	20616	0	-6.136	0.036663	0.036788	0.909665	804	0	-6.136
ZNF507	6	0.99305	0.993	1	20626	0	-6.1837	0.036663	0.036788	0.909665	767	0	-6.1837
FBXL15	6	0.9959	0.9959	1	20722	0	-4.9923	0.036663	0.036788	0.909665	760	0	-4.9923
SNW1	6	0.9968	0.99679	1	20740	0	-5.1101	0.036663	0.036788	0.909665	768	0	-5.1101
SMNDC1	6	0.99752	0.99754	1	20770	0	-5.3265	0.036663	0.036788	0.909665	732	0	-5.3265
hsa-mir-548am	3	0.94803	0.94824	1	19756	0	-4.1038	0.039242	0.039255	0.909665	843	0	-4.1038
hsa-mir-6073	4	0.15979	0.32736	1	6780	3	-6.9015	0.039981	0.03994	0.909665	852	0	-6.9015
hsa-mir-3187	4	0.19771	0.38172	1	7879	1	-5.6653	0.039981	0.03994	0.909665	855	0	-5.6653
hsa-mir-4425	4	0.23702	0.43568	1	8889	2	-5.9319	0.039981	0.03994	0.909665	847	0	-5.9319
hsa-mir-4314	4	0.51257	0.67846	1	14330	1	-5.9828	0.039981	0.03994	0.909665	853	0	-5.9828
hsa-mir-5684	4	0.54763	0.70489	1	14895	1	-5.914	0.039981	0.03994	0.909665	846	0	-5.914
hsa-mir-4708	4	0.57665	0.72679	1	15389	2	-6.486	0.039981	0.03994	0.909665	850	0	-6.486
hsa-mir-1273c	4	0.77081	0.84138	1	17745	1	-4.6893	0.039981	0.03994	0.909665	844	0	-4.6893
hsa-mir-6849	4	0.95618	0.95606	1	19864	0	-5.1161	0.039981	0.03994	0.909665	848	0	-5.1161
hsa-mir-6746	4	0.97828	0.97827	1	20204	0	-5.6671	0.039981	0.03994	0.909665	851	0	-5.6671
hsa-mir-877	4	0.98817	0.98816	1	20482	0	-4.2381	0.039981	0.03994	0.909665	849	0	-4.2381
hsa-mir-6739	4	0.996	0.99602	1	20723	0	-5.5254	0.039981	0.03994	0.909665	854	0	-5.5254
hsa-mir-6858	4	0.99716	0.99716	1	20757	0	-5.2129	0.039981	0.03994	0.909665	845	0	-5.2129
hsa-mir-3615	4	0.99867	0.99868	1	20823	0	-5.4457	0.039981	0.03994	0.909665	856	0	-5.4457
RHOT1	5	0.11448	0.28349	1	5499	3	-6.8105	0.043144	0.043055	0.909665	858	0	-6.8105
GOLGA8B	5	0.96624	0.96645	1	19997	1	-5.5473	0.043144	0.043055	0.909665	857	0	-5.5473
PPIAL4E	6	0.006251	0.029183	0.752616	789	4	-7.5499	0.043625	0.043869	0.909665	931	0	-7.5499
NALCN	6	0.011845	0.052308	0.905941	1164	3	-6.7822	0.043625	0.043869	0.909665	869	0	-6.7822
C19orf40	6	0.015996	0.068164	0.988269	1399	4	-7.002	0.043625	0.043869	0.909665	879	0	-7.002
ATPBD4	6	0.025038	0.094949	1	1767	4	-7.235	0.043625	0.043869	0.909665	885	0	-7.235
PPIAL4F	6	0.02524	0.095518	1	1788	3	-6.755	0.043625	0.043869	0.909665	923	0	-6.755
RPS6KA5	6	0.055196	0.17616	1	3096	4	-7.0087	0.043625	0.043869	0.909665	878	0	-7.0087
NT5C1B	6	0.056858	0.18039	1	3154	5	-6.783	0.043625	0.043869	0.909665	912	0	-6.783
HSPH1	6	0.056858	0.18039	1	3158	5	-7.0094	0.043625	0.043869	0.909665	928	0	-7.0094
MTCH1	6	0.063717	0.19739	1	3471	3	-6.8639	0.043625	0.043869	0.909665	910	0	-6.8639
MAP4	6	0.068913	0.20989	1	3704	2	-5.8096	0.043625	0.043869	0.909665	863	0	-5.8096
FAM9A	6	0.069254	0.21073	1	3720	4	-6.9443	0.043625	0.043869	0.909665	918	0	-6.9443
C9orf69	6	0.080899	0.2381	1	4233	2	-5.8096	0.043625	0.043869	0.909665	874	0	-5.8096
DEFB132	6	0.082099	0.24097	1	4279	5	-6.8039	0.043625	0.043869	0.909665	930	0	-6.8039
AKIRIN1	6	0.083165	0.2434	1	4351	3	-6.3465	0.043625	0.043869	0.909665	935	0	-6.3465
ATP12A	6	0.089825	0.25864	1	4608	5	-6.6902	0.043625	0.043869	0.909665	868	0	-6.6902
VIPAS39	6	0.094732	0.26975	1	4810	4	-6.9328	0.043625	0.043869	0.909665	960	0	-6.9328
LRRK1	6	0.098901	0.27901	1	4967	4	-6.8766	0.043625	0.043869	0.909665	962	0	-6.8766
ATRAID	6	0.13994	0.3484	1	6219	3	-6.7916	0.043625	0.043869	0.909665	955	0	-6.7916
THBS4	6	0.14768	0.35989	1	6465	3	-6.3654	0.043625	0.043869	0.909665	895	0	-6.3654
KCNRG	6	0.14783	0.36012	1	6475	2	-5.1311	0.043625	0.043869	0.909665	887	0	-5.1311
PDHA1	6	0.15093	0.36465	1	6550	4	-6.8091	0.043625	0.043869	0.909665	949	0	-6.8091
GIT1	6	0.15437	0.36965	1	6628	4	-6.8018	0.043625	0.043869	0.909665	924	0	-6.8018
MAP10	6	0.18208	0.40955	1	7389	3	-6.6357	0.043625	0.043869	0.909665	982	0	-6.6357
ZSCAN9	6	0.18553	0.41441	1	7532	3	-6.4605	0.043625	0.043869	0.909665	969	0	-6.4605
MCRS1	6	0.18983	0.42037	1	7630	2	-5.9977	0.043625	0.043869	0.909665	896	0	-5.9977
PRAP1	6	0.19553	0.4284	1	7779	3	-6.4699	0.043625	0.043869	0.909665	897	0	-6.4699
EML2	6	0.19907	0.43326	1	7890	3	-6.6451	0.043625	0.043869	0.909665	954	0	-6.6451
UGT2B4	6	0.20023	0.43483	1	7922	2	-6.0839	0.043625	0.043869	0.909665	866	0	-6.0839
RAP2B	6	0.20656	0.44357	1	8099	3	-5.9952	0.043625	0.043869	0.909665	864	0	-5.9952
ADRM1	6	0.21041	0.44889	1	8199	4	-6.7246	0.043625	0.043869	0.909665	902	0	-6.7246
FAM84A	6	0.21719	0.45799	1	8366	4	-6.6725	0.043625	0.043869	0.909665	876	0	-6.6725
HACE1	6	0.22478	0.46816	1	8614	3	-5.7916	0.043625	0.043869	0.909665	921	0	-5.7916
SLC6A11	6	0.24552	0.49544	1	9097	4	-6.6469	0.043625	0.043869	0.909665	965	0	-6.6469
CACYBP	6	0.25228	0.50428	1	9283	3	-6.1388	0.043625	0.043869	0.909665	875	0	-6.1388
SOCS4	6	0.25284	0.50501	1	9320	3	-6.3258	0.043625	0.043869	0.909665	967	0	-6.3258
COMMD1	6	0.25472	0.50743	1	9410	4	-6.4928	0.043625	0.043869	0.909665	939	0	-6.4928
DEFB108B	6	0.26123	0.51581	1	9554	4	-6.5804	0.043625	0.043869	0.909665	873	0	-6.5804
RSAD2	6	0.27167	0.52913	1	9829	2	-5.9089	0.043625	0.043869	0.909665	881	0	-5.9089
TANC2	6	0.27215	0.52974	1	9839	2	-6.0281	0.043625	0.043869	0.909665	950	0	-6.0281
ZNF202	6	0.27723	0.53611	1	9922	3	-6.518	0.043625	0.043869	0.909665	909	0	-6.518
TULP1	6	0.28138	0.54125	1	10082	3	-6.2355	0.043625	0.043869	0.909665	861	0	-6.2355
DOLK	6	0.28566	0.54665	1	10182	4	-6.6299	0.043625	0.043869	0.909665	877	0	-6.6299
OGFOD1	6	0.30289	0.56787	1	10645	4	-6.6565	0.043625	0.043869	0.909665	892	0	-6.6565
ARHGEF16	6	0.30289	0.56787	1	10657	4	-6.5993	0.043625	0.043869	0.909665	946	0	-6.5993
C8orf22	6	0.32829	0.59834	1	11245	3	-6.2506	0.043625	0.043869	0.909665	882	0	-6.2506
LOC100505478	6	0.33663	0.60806	1	11442	2	-6.2106	0.043625	0.043869	0.909665	976	0	-6.2106
USF2	6	0.33663	0.60806	1	11446	1	-5.8735	0.043625	0.043869	0.909665	922	0	-5.8735
FAM24B	6	0.34767	0.61928	1	11678	2	-6.0003	0.043625	0.043869	0.909665	905	0	-6.0003
SESN2	6	0.34767	0.61928	1	11691	3	-5.4942	0.043625	0.043869	0.909665	906	0	-5.4942
PAPOLA	6	0.37102	0.63667	1	12094	3	-6.4526	0.043625	0.043869	0.909665	872	0	-6.4526
KIF3C	6	0.38399	0.64634	1	12276	2	-6.2706	0.043625	0.043869	0.909665	919	0	-6.2706
C10orf71	6	0.38882	0.64995	1	12383	2	-5.7113	0.043625	0.043869	0.909665	867	0	-5.7113
STK32A	6	0.39467	0.65428	1	12488	3	-6.3823	0.043625	0.043869	0.909665	859	0	-6.3823
RDX	6	0.39589	0.65519	1	12505	2	-5.5654	0.043625	0.043869	0.909665	973	0	-5.5654
DAG1	6	0.4007	0.65872	1	12547	2	-6.3491	0.043625	0.043869	0.909665	983	0	-6.3491
CXXC11	6	0.40196	0.65964	1	12579	1	-5.936	0.043625	0.043869	0.909665	916	0	-5.936
TUT1	6	0.40707	0.66346	1	12659	2	-5.3513	0.043625	0.043869	0.909665	898	0	-5.3513
ZDHHC1	6	0.41338	0.66813	1	12764	2	-5.9596	0.043625	0.043869	0.909665	907	0	-5.9596
LOC643355	6	0.41587	0.67	1	12796	2	-5.8648	0.043625	0.043869	0.909665	948	0	-5.8648
LHX4	6	0.41927	0.6725	1	12807	1	-5.6921	0.043625	0.043869	0.909665	953	0	-5.6921
TLX2	6	0.42294	0.67525	1	12912	2	-5.8301	0.043625	0.043869	0.909665	972	0	-5.8301
COX5B	6	0.43681	0.68532	1	13105	3	-6.3467	0.043625	0.043869	0.909665	938	0	-6.3467
SUCO	6	0.43868	0.68666	1	13172	2	-5.9679	0.043625	0.043869	0.909665	911	0	-5.9679
LOC100287177	6	0.4545	0.6983	1	13412	3	-6.4348	0.043625	0.043869	0.909665	961	0	-6.4348
SAPCD2	6	0.45465	0.69841	1	13429	2	-5.639	0.043625	0.043869	0.909665	952	0	-5.639
ZNF580	6	0.4586	0.70129	1	13499	1	-5.9022	0.043625	0.043869	0.909665	974	0	-5.9022
MAU2	6	0.4586	0.70129	1	13501	3	-6.3301	0.043625	0.043869	0.909665	860	0	-6.3301
ALDH3B2	6	0.4586	0.70129	1	13507	2	-6.0928	0.043625	0.043869	0.909665	927	0	-6.0928
C1QTNF6	6	0.47396	0.71255	1	13695	3	-6.1345	0.043625	0.043869	0.909665	980	0	-6.1345
RBM15B	6	0.47795	0.71544	1	13779	3	-6.5002	0.043625	0.043869	0.909665	893	0	-6.5002
SPACA1	6	0.49331	0.72664	1	14023	3	-6.3585	0.043625	0.043869	0.909665	943	0	-6.3585
CWF19L2	6	0.49331	0.72664	1	14030	1	-5.6322	0.043625	0.043869	0.909665	865	0	-5.6322
NEURL2	6	0.50543	0.7355	1	14222	2	-6.2073	0.043625	0.043869	0.909665	959	0	-6.2073
EPHA2	6	0.51216	0.74034	1	14321	2	-5.9916	0.043625	0.043869	0.909665	985	0	-5.9916
OTUB2	6	0.51959	0.74575	1	14465	3	-6.324	0.043625	0.043869	0.909665	970	0	-6.324
ATP5J2	6	0.52647	0.7507	1	14516	2	-6.0261	0.043625	0.043869	0.909665	981	0	-6.0261
PHF5A	6	0.53531	0.75706	1	14701	2	-5.2299	0.043625	0.043869	0.909665	933	0	-5.2299
GRK7	6	0.55536	0.77153	1	14972	1	-6.1508	0.043625	0.043869	0.909665	979	0	-6.1508
OLFML2B	6	0.55593	0.77195	1	15011	3	-6.2395	0.043625	0.043869	0.909665	963	0	-6.2395
SARDH	6	0.5598	0.77472	1	15079	2	-6.1334	0.043625	0.043869	0.909665	891	0	-6.1334
TCEANC	6	0.58956	0.79624	1	15575	2	-6.3426	0.043625	0.043869	0.909665	888	0	-6.3426
TACC2	6	0.60384	0.80644	1	15811	3	-5.9592	0.043625	0.043869	0.909665	870	0	-5.9592
BCO2	6	0.61353	0.81329	1	15934	3	-6.3177	0.043625	0.043869	0.909665	964	0	-6.3177
TRIM67	6	0.61353	0.81329	1	15967	3	-6.2878	0.043625	0.043869	0.909665	978	0	-6.2878
SLITRK2	6	0.61538	0.81462	1	16029	1	-5.9167	0.043625	0.043869	0.909665	871	0	-5.9167
MUSTN1	6	0.62884	0.82409	1	16196	1	-5.8804	0.043625	0.043869	0.909665	956	0	-5.8804
RNASE1	6	0.63922	0.83138	1	16393	2	-6.2065	0.043625	0.043869	0.909665	947	0	-6.2065
GRHPR	6	0.64156	0.83301	1	16424	3	-6.4758	0.043625	0.043869	0.909665	899	0	-6.4758
DEGS2	6	0.64156	0.83301	1	16451	3	-6.4096	0.043625	0.043869	0.909665	915	0	-6.4096
HAND2	6	0.64156	0.83301	1	16463	3	-6.1184	0.043625	0.043869	0.909665	920	0	-6.1184
FAM178B	6	0.64224	0.83348	1	16464	2	-6.2807	0.043625	0.043869	0.909665	925	0	-6.2807
C2orf54	6	0.69037	0.85613	1	16958	2	-5.1806	0.043625	0.043869	0.909665	958	0	-5.1806
MAGED1	6	0.69727	0.85883	1	17038	2	-6.3372	0.043625	0.043869	0.909665	940	0	-6.3372
NADK2	6	0.70414	0.86153	1	17077	2	-6.031	0.043625	0.043869	0.909665	886	0	-6.031
ARMC7	6	0.70446	0.86164	1	17124	2	-5.7204	0.043625	0.043869	0.909665	890	0	-5.7204
SPINT3	6	0.72492	0.86986	1	17303	2	-5.4825	0.043625	0.043869	0.909665	971	0	-5.4825
C2	6	0.75903	0.88397	1	17646	2	-6.1637	0.043625	0.043869	0.909665	889	0	-6.1637
RHOB	6	0.76583	0.88695	1	17694	2	-6.0161	0.043625	0.043869	0.909665	937	0	-6.0161
GORASP1	6	0.77299	0.89002	1	17785	2	-5.992	0.043625	0.043869	0.909665	945	0	-5.992
DTWD2	6	0.79656	0.90049	1	18052	2	-5.4381	0.043625	0.043869	0.909665	951	0	-5.4381
C11orf63	6	0.81305	0.90823	1	18264	1	-5.4954	0.043625	0.043869	0.909665	901	0	-5.4954
PI3	6	0.81717	0.91016	1	18310	2	-5.9719	0.043625	0.043869	0.909665	968	0	-5.9719
COL11A1	6	0.83294	0.91788	1	18495	1	-4.9974	0.043625	0.043869	0.909665	941	0	-4.9974
LDLRAD3	6	0.83294	0.91788	1	18496	2	-6.3432	0.043625	0.043869	0.909665	932	0	-6.3432
ADAMTS18	6	0.84463	0.92378	1	18630	1	-5.6446	0.043625	0.043869	0.909665	984	0	-5.6446
PDCL2	6	0.86828	0.9361	1	18966	2	-5.9991	0.043625	0.043869	0.909665	880	0	-5.9991
EFTUD2	6	0.8734	0.9389	1	19045	2	-6.267	0.043625	0.043869	0.909665	903	0	-6.267
PRDM6	6	0.88316	0.94439	1	19140	2	-6.441	0.043625	0.043869	0.909665	914	0	-6.441
TMEM179	6	0.88402	0.94488	1	19181	1	-6.344	0.043625	0.043869	0.909665	917	0	-6.344
KCNH4	6	0.88402	0.94488	1	19194	1	-5.1087	0.043625	0.043869	0.909665	977	0	-5.1087
CRKL	6	0.89028	0.94847	1	19274	1	-5.1208	0.043625	0.043869	0.909665	929	0	-5.1208
FOXC1	6	0.89665	0.94988	1	19314	1	-5.7959	0.043625	0.043869	0.909665	942	0	-5.7959
RPL23	6	0.92012	0.95525	1	19497	1	-5.7539	0.043625	0.043869	0.909665	936	0	-5.7539
CH25H	6	0.9401	0.96089	1	19680	1	-6.2512	0.043625	0.043869	0.909665	975	0	-6.2512
ABI3	6	0.94464	0.96245	1	19714	1	-5.6278	0.043625	0.043869	0.909665	966	0	-5.6278
PCED1B	6	0.95308	0.96559	1	19831	1	-5.2007	0.043625	0.043869	0.909665	884	0	-5.2007
SMARCD3	6	0.969	0.97306	1	20033	1	-5.5418	0.043625	0.043869	0.909665	913	0	-5.5418
TP53RK	6	0.98186	0.98195	1	20287	1	-5.6498	0.043625	0.043869	0.909665	944	0	-5.6498
DUT	6	0.992	0.99197	1	20583	0	-6.1215	0.043625	0.043869	0.909665	908	0	-6.1215
RPS9	6	0.99255	0.99252	1	20620	0	-5.689	0.043625	0.043869	0.909665	934	0	-5.689
SH2B1	6	0.994	0.99394	1	20652	0	-6.0068	0.043625	0.043869	0.909665	862	0	-6.0068
TTLL9	6	0.99519	0.99518	1	20688	0	-4.435	0.043625	0.043869	0.909665	926	0	-4.435
U2AF1	6	0.99706	0.99705	1	20750	0	-5.2114	0.043625	0.043869	0.909665	900	0	-5.2114
SPDL1	6	0.99871	0.99871	1	20825	0	-5.0864	0.043625	0.043869	0.909665	904	0	-5.0864
AHNAK2	6	0.99914	0.99913	1	20841	0	-5.7244	0.043625	0.043869	0.909665	957	0	-5.7244
ZNF552	6	0.99989	0.99988	1	20890	0	-5.2478	0.043625	0.043869	0.909665	894	0	-5.2478
CDC20	6	1	1	1	20909	0	-3.6292	0.043625	0.043869	0.909665	883	0	-3.6292
hsa-mir-1254-1	3	0.14964	0.29388	1	6502	1	-5.0612	0.044115	0.044136	0.909665	987	0	-5.0612
hsa-mir-619	3	0.80196	0.81288	1	18120	1	-3.3438	0.044115	0.044136	0.909665	988	0	-3.3438
hsa-mir-5692c-1	3	0.91055	0.91064	1	19405	0	-4.7576	0.044115	0.044136	0.909665	986	0	-4.7576
hsa-mir-888	4	0.12886	0.28132	1	5916	2	-6.6496	0.045617	0.045408	0.909665	994	0	-6.6496
hsa-mir-4271	4	0.2639	0.47124	1	9613	2	-6.3644	0.045617	0.045408	0.909665	1012	0	-6.3644
hsa-mir-4655	4	0.35746	0.56518	1	11850	2	-6.2043	0.045617	0.045408	0.909665	1002	0	-6.2043
hsa-mir-4537	4	0.37476	0.5777	1	12129	2	-6.6088	0.045617	0.045408	0.909665	1004	0	-6.6088
hsa-mir-3127	4	0.42857	0.61677	1	13010	1	-6.0428	0.045617	0.045408	0.909665	1000	0	-6.0428
hsa-mir-548ab	4	0.556	0.71122	1	15063	1	-4.799	0.045617	0.045408	0.909665	1007	0	-4.799
hsa-mir-3681	4	0.56524	0.71817	1	15132	1	-5.431	0.045617	0.045408	0.909665	996	0	-5.431
hsa-mir-4633	4	0.58337	0.73187	1	15432	1	-6.2251	0.045617	0.045408	0.909665	992	0	-6.2251
hsa-mir-4512	4	0.64953	0.78344	1	16542	1	-5.2664	0.045617	0.045408	0.909665	1001	0	-5.2664
hsa-mir-4690	4	0.69667	0.81604	1	17017	1	-5.0864	0.045617	0.045408	0.909665	997	0	-5.0864
hsa-mir-575	4	0.75328	0.83494	1	17562	1	-5.9418	0.045617	0.045408	0.909665	990	0	-5.9418
hsa-mir-346	4	0.86235	0.88259	1	18860	1	-5.0491	0.045617	0.045408	0.909665	1009	0	-5.0491
hsa-mir-7162	4	0.87786	0.89156	1	19088	1	-6.1826	0.045617	0.045408	0.909665	1003	0	-6.1826
hsa-mir-3665	4	0.88809	0.89796	1	19258	1	-4.8508	0.045617	0.045408	0.909665	1005	0	-4.8508
hsa-mir-4443	4	0.90132	0.90689	1	19349	1	-5.6261	0.045617	0.045408	0.909665	1006	0	-5.6261
hsa-mir-548al	4	0.91387	0.91635	1	19433	1	-5.2807	0.045617	0.045408	0.909665	999	0	-5.2807
hsa-mir-5585	4	0.91687	0.91877	1	19456	1	-5.7495	0.045617	0.045408	0.909665	993	0	-5.7495
hsa-mir-6125	4	0.93605	0.93586	1	19647	1	-5.3399	0.045617	0.045408	0.909665	991	0	-5.3399
hsa-mir-4472-2	4	0.93605	0.93586	1	19649	1	-4.0382	0.045617	0.045408	0.909665	1008	0	-4.0382
hsa-mir-4780	4	0.96185	0.96173	1	19934	0	-5.507	0.045617	0.045408	0.909665	995	0	-5.507
hsa-mir-8072	4	0.96698	0.96686	1	20000	0	-4.8986	0.045617	0.045408	0.909665	1011	0	-4.8986
hsa-mir-3193	4	0.97152	0.97145	1	20070	0	-5.2725	0.045617	0.045408	0.909665	1010	0	-5.2725
hsa-mir-3143	4	0.97948	0.97949	1	20230	0	-5.7001	0.045617	0.045408	0.909665	998	0	-5.7001
hsa-mir-4739	4	0.98892	0.98892	1	20504	0	-5.108	0.045617	0.045408	0.909665	989	0	-5.108
FAM3C	3	0.3528	0.50744	1	11769	1	-6.3065	0.049325	0.049367	0.909665	1014	0	-6.3065
hsa-mir-548au	3	0.88391	0.88411	1	19180	0	-6.0394	0.049325	0.049367	0.909665	1013	0	-6.0394
HEATR4	5	0.12201	0.29738	1	5722	3	-7.0206	0.049724	0.049703	0.909665	1016	0	-7.0206
RPL13	5	0.95925	0.96034	1	19914	1	-4.2173	0.049724	0.049703	0.909665	1015	0	-4.2173
GAGE2A	6	3.0943e-08	2.367e-07	3.9e-05	112	5	-9.604	0.051547	0.051756	0.909665	1110	0	-9.604
LMOD1	6	0.013149	0.057484	0.94001	1238	3	-6.5174	0.051547	0.051756	0.909665	1156	0	-6.5174
NUP88	6	0.023834	0.091425	1	1724	3	-6.5562	0.051547	0.051756	0.909665	1025	0	-6.5562
FAM161A	6	0.031741	0.11412	1	2057	3	-6.3319	0.051547	0.051756	0.909665	1057	0	-6.3319
C10orf12	6	0.033119	0.11799	1	2120	4	-7.1114	0.051547	0.051756	0.909665	1081	0	-7.1114
FOXJ3	6	0.033472	0.11895	1	2129	2	-6.1861	0.051547	0.051756	0.909665	1117	0	-6.1861
GAST	6	0.034134	0.12079	1	2168	2	-6.1391	0.051547	0.051756	0.909665	1165	0	-6.1391
FAM86C1	6	0.043461	0.14602	1	2554	2	-6.0329	0.051547	0.051756	0.909665	1042	0	-6.0329
GP2	6	0.057801	0.18277	1	3204	3	-6.7683	0.051547	0.051756	0.909665	1054	0	-6.7683
DKC1	6	0.064471	0.19916	1	3504	3	-6.4567	0.051547	0.051756	0.909665	1084	0	-6.4567
AASDH	6	0.0696	0.21157	1	3746	3	-6.8719	0.051547	0.051756	0.909665	1095	0	-6.8719
CD96	6	0.074398	0.22307	1	3925	4	-6.9642	0.051547	0.051756	0.909665	1142	0	-6.9642
CARD11	6	0.075744	0.22626	1	4011	3	-6.7494	0.051547	0.051756	0.909665	1111	0	-6.7494
FMO2	6	0.077081	0.22936	1	4049	4	-6.9757	0.051547	0.051756	0.909665	1050	0	-6.9757
RND1	6	0.079959	0.23594	1	4212	4	-7.0791	0.051547	0.051756	0.909665	1036	0	-7.0791
MRTO4	6	0.087322	0.25295	1	4499	2	-6.3322	0.051547	0.051756	0.909665	1167	0	-6.3322
ST8SIA3	6	0.088562	0.2558	1	4511	3	-6.5898	0.051547	0.051756	0.909665	1097	0	-6.5898
TUSC2	6	0.092543	0.26478	1	4703	3	-6.332	0.051547	0.051756	0.909665	1101	0	-6.332
LOC100130451	6	0.096002	0.27256	1	4857	3	-6.0437	0.051547	0.051756	0.909665	1103	0	-6.0437
GIMAP8	6	0.1067	0.29585	1	5333	4	-6.8598	0.051547	0.051756	0.909665	1107	0	-6.8598
FGF18	6	0.11075	0.30381	1	5400	4	-6.8548	0.051547	0.051756	0.909665	1032	0	-6.8548
LARP6	6	0.12181	0.32093	1	5719	2	-5.8357	0.051547	0.051756	0.909665	1137	0	-5.8357
LMX1B	6	0.12617	0.32759	1	5845	3	-6.5214	0.051547	0.051756	0.909665	1031	0	-6.5214
SPATA31A4	6	0.12719	0.32911	1	5851	4	-6.6912	0.051547	0.051756	0.909665	1045	0	-6.6912
PTCHD4	6	0.13214	0.33671	1	6012	2	-6.031	0.051547	0.051756	0.909665	1055	0	-6.031
FOXD4L5	6	0.15093	0.36465	1	6549	4	-6.8003	0.051547	0.051756	0.909665	1085	0	-6.8003
GPR124	6	0.15173	0.36582	1	6574	3	-6.7081	0.051547	0.051756	0.909665	1144	0	-6.7081
KDM5C	6	0.15716	0.37375	1	6740	3	-5.94	0.051547	0.051756	0.909665	1030	0	-5.94
CDC42SE1	6	0.16797	0.38935	1	7017	3	-6.42	0.051547	0.051756	0.909665	1080	0	-6.42
LAMTOR1	6	0.16849	0.39011	1	7039	3	-6.6931	0.051547	0.051756	0.909665	1070	0	-6.6931
FAM171A2	6	0.16951	0.39161	1	7059	3	-5.7799	0.051547	0.051756	0.909665	1028	0	-5.7799
CXCL12	6	0.17355	0.39731	1	7174	2	-5.946	0.051547	0.051756	0.909665	1029	0	-5.946
KIF2C	6	0.17885	0.40497	1	7325	2	-5.8142	0.051547	0.051756	0.909665	1133	0	-5.8142
HMOX1	6	0.20625	0.44316	1	8092	2	-6.1837	0.051547	0.051756	0.909665	1082	0	-6.1837
CYCS	6	0.21254	0.4518	1	8257	3	-6.4866	0.051547	0.051756	0.909665	1086	0	-6.4866
DNAJA3	6	0.21341	0.45297	1	8292	2	-5.9433	0.051547	0.051756	0.909665	1017	0	-5.9433
CCDC102B	6	0.22088	0.46295	1	8472	3	-6.4226	0.051547	0.051756	0.909665	1138	0	-6.4226
TPD52L2	6	0.2239	0.467	1	8559	4	-6.7796	0.051547	0.051756	0.909665	1134	0	-6.7796
QPCT	6	0.23656	0.48365	1	8878	2	-6.2698	0.051547	0.051756	0.909665	1040	0	-6.2698
IFNW1	6	0.2691	0.52585	1	9735	4	-6.6874	0.051547	0.051756	0.909665	1104	0	-6.6874
C12orf4	6	0.28365	0.54411	1	10096	3	-6.1981	0.051547	0.051756	0.909665	1078	0	-6.1981
POU6F1	6	0.29068	0.5529	1	10326	3	-6.4152	0.051547	0.051756	0.909665	1053	0	-6.4152
MKL1	6	0.29676	0.56036	1	10482	3	-6.2666	0.051547	0.051756	0.909665	1061	0	-6.2666
ALG9	6	0.29676	0.56036	1	10495	3	-6.2142	0.051547	0.051756	0.909665	1060	0	-6.2142
ZBTB7B	6	0.29676	0.56036	1	10497	3	-6.5052	0.051547	0.051756	0.909665	1136	0	-6.5052
SLC6A8	6	0.30006	0.56441	1	10534	3	-6.629	0.051547	0.051756	0.909665	1067	0	-6.629
SLC24A3	6	0.30006	0.56441	1	10536	1	-5.8322	0.051547	0.051756	0.909665	1074	0	-5.8322
NCOA6	6	0.30289	0.56787	1	10644	4	-6.5479	0.051547	0.051756	0.909665	1027	0	-6.5479
DLGAP4	6	0.30345	0.56856	1	10670	3	-6.0793	0.051547	0.051756	0.909665	1098	0	-6.0793
MUM1	6	0.3101	0.57656	1	10819	3	-6.5915	0.051547	0.051756	0.909665	1115	0	-6.5915
MAGEF1	6	0.31163	0.57841	1	10891	4	-6.537	0.051547	0.051756	0.909665	1099	0	-6.537
ZIK1	6	0.32566	0.59523	1	11203	2	-6.1684	0.051547	0.051756	0.909665	1150	0	-6.1684
HAL	6	0.33663	0.60806	1	11443	1	-5.5868	0.051547	0.051756	0.909665	1116	0	-5.5868
DHX16	6	0.34827	0.61971	1	11709	3	-6.3979	0.051547	0.051756	0.909665	1043	0	-6.3979
CLEC1B	6	0.34973	0.62081	1	11745	3	-6.3268	0.051547	0.051756	0.909665	1063	0	-6.3268
RGS20	6	0.35227	0.62271	1	11764	3	-6.3936	0.051547	0.051756	0.909665	1092	0	-6.3936
XYLB	6	0.35751	0.62663	1	11852	2	-5.4144	0.051547	0.051756	0.909665	1120	0	-5.4144
FAM126A	6	0.36541	0.63256	1	12001	3	-6.0932	0.051547	0.051756	0.909665	1046	0	-6.0932
ZHX2	6	0.39461	0.65423	1	12455	3	-6.5027	0.051547	0.051756	0.909665	1087	0	-6.5027
NUTF2	6	0.39589	0.65519	1	12515	1	-5.6434	0.051547	0.051756	0.909665	1076	0	-5.6434
TSPAN5	6	0.40534	0.66219	1	12640	2	-5.6604	0.051547	0.051756	0.909665	1051	0	-5.6604
GSG2	6	0.40707	0.66346	1	12648	3	-5.9042	0.051547	0.051756	0.909665	1022	0	-5.9042
BTG2	6	0.41135	0.66664	1	12686	3	-6.5066	0.051547	0.051756	0.909665	1035	0	-6.5066
CCDC120	6	0.41973	0.67287	1	12864	3	-6.5149	0.051547	0.051756	0.909665	1033	0	-6.5149
STX2	6	0.42681	0.67806	1	12945	1	-6.1861	0.051547	0.051756	0.909665	1020	0	-6.1861
GEN1	6	0.44493	0.69131	1	13248	3	-6.2234	0.051547	0.051756	0.909665	1056	0	-6.2234
TMEM117	6	0.45095	0.69576	1	13344	1	-6.0992	0.051547	0.051756	0.909665	1058	0	-6.0992
KLK3	6	0.4545	0.6983	1	13424	3	-6.5752	0.051547	0.051756	0.909665	1018	0	-6.5752
APEX2	6	0.45465	0.69841	1	13450	1	-5.6508	0.051547	0.051756	0.909665	1091	0	-5.6508
ST8SIA4	6	0.46411	0.7053	1	13544	3	-6.4576	0.051547	0.051756	0.909665	1108	0	-6.4576
TSHB	6	0.4715	0.71072	1	13662	2	-5.7628	0.051547	0.051756	0.909665	1146	0	-5.7628
SEC13	6	0.47397	0.71255	1	13731	3	-6.0793	0.051547	0.051756	0.909665	1075	0	-6.0793
CABIN1	6	0.48268	0.71889	1	13844	3	-6.4058	0.051547	0.051756	0.909665	1052	0	-6.4058
CCDC112	6	0.49113	0.72508	1	13945	3	-6.2406	0.051547	0.051756	0.909665	1039	0	-6.2406
ARL14EP	6	0.49843	0.73037	1	14063	3	-6.4567	0.051547	0.051756	0.909665	1105	0	-6.4567
ACTRT3	6	0.50039	0.73179	1	14104	2	-6.3137	0.051547	0.051756	0.909665	1113	0	-6.3137
SLC35B4	6	0.50964	0.73851	1	14301	3	-6.1139	0.051547	0.051756	0.909665	1153	0	-6.1139
METTL5	6	0.51266	0.74071	1	14336	2	-5.9857	0.051547	0.051756	0.909665	1044	0	-5.9857
ZNF98	6	0.51266	0.74071	1	14344	2	-4.5932	0.051547	0.051756	0.909665	1048	0	-4.5932
CRELD2	6	0.5157	0.7429	1	14360	1	-5.9342	0.051547	0.051756	0.909665	1088	0	-5.9342
HTRA2	6	0.53721	0.75838	1	14718	3	-6.3533	0.051547	0.051756	0.909665	1037	0	-6.3533
PPFIA1	6	0.54689	0.7654	1	14879	3	-6.2918	0.051547	0.051756	0.909665	1073	0	-6.2918
CDHR4	6	0.56572	0.77896	1	15142	3	-6.2169	0.051547	0.051756	0.909665	1109	0	-6.2169
TEX35	6	0.56944	0.78166	1	15257	2	-5.8457	0.051547	0.051756	0.909665	1090	0	-5.8457
SPANXN3	6	0.57511	0.78575	1	15303	3	-6.3247	0.051547	0.051756	0.909665	1024	0	-6.3247
TPCN2	6	0.58956	0.79624	1	15566	2	-6.2198	0.051547	0.051756	0.909665	1096	0	-6.2198
C8orf47	6	0.59432	0.79964	1	15652	3	-6.456	0.051547	0.051756	0.909665	1159	0	-6.456
CRIPT	6	0.60716	0.80878	1	15869	1	-5.4337	0.051547	0.051756	0.909665	1161	0	-5.4337
DNAL4	6	0.6112	0.81162	1	15887	1	-6.1071	0.051547	0.051756	0.909665	1155	0	-6.1071
CTAGE9	6	0.61538	0.81462	1	16017	2	-5.2337	0.051547	0.051756	0.909665	1132	0	-5.2337
NPBWR1	6	0.61538	0.81462	1	16022	1	-5.5141	0.051547	0.051756	0.909665	1066	0	-5.5141
CSTF1	6	0.61985	0.81772	1	16065	2	-5.6362	0.051547	0.051756	0.909665	1147	0	-5.6362
SH2B3	6	0.61985	0.81772	1	16066	2	-5.9842	0.051547	0.051756	0.909665	1049	0	-5.9842
MTHFD1L	6	0.62299	0.81995	1	16090	3	-5.6879	0.051547	0.051756	0.909665	1164	0	-5.6879
MYLIP	6	0.62299	0.81995	1	16117	3	-5.9482	0.051547	0.051756	0.909665	1149	0	-5.9482
NDUFS8	6	0.62536	0.82166	1	16171	2	-6.3376	0.051547	0.051756	0.909665	1124	0	-6.3376
WBP2NL	6	0.62884	0.82409	1	16207	2	-6.441	0.051547	0.051756	0.909665	1065	0	-6.441
NMNAT2	6	0.63232	0.82652	1	16243	3	-6.3066	0.051547	0.051756	0.909665	1128	0	-6.3066
PECAM1	6	0.63232	0.82652	1	16263	3	-6.1609	0.051547	0.051756	0.909665	1141	0	-6.1609
DPP6	6	0.65083	0.83956	1	16590	3	-6.4226	0.051547	0.051756	0.909665	1148	0	-6.4226
CLEC4F	6	0.65102	0.83971	1	16622	2	-6.1436	0.051547	0.051756	0.909665	1121	0	-6.1436
LCK	6	0.65342	0.84137	1	16653	2	-4.9488	0.051547	0.051756	0.909665	1072	0	-4.9488
SPATC1L	6	0.65535	0.84269	1	16668	1	-5.9519	0.051547	0.051756	0.909665	1152	0	-5.9519
GOLGA8A	6	0.65969	0.84462	1	16694	1	-5.6304	0.051547	0.051756	0.909665	1166	0	-5.6304
AHSG	6	0.68245	0.85317	1	16889	2	-6.098	0.051547	0.051756	0.909665	1151	0	-6.098
VEGFB	6	0.68362	0.85357	1	16902	2	-6.0231	0.051547	0.051756	0.909665	1143	0	-6.0231
SPPL2C	6	0.68711	0.85488	1	16929	2	-5.2321	0.051547	0.051756	0.909665	1059	0	-5.2321
WNT7A	6	0.68711	0.85488	1	16933	2	-5.8034	0.051547	0.051756	0.909665	1127	0	-5.8034
EIF3J	6	0.70446	0.86164	1	17120	2	-6.0327	0.051547	0.051756	0.909665	1102	0	-6.0327
PEX5	6	0.7179	0.86702	1	17224	1	-4.066	0.051547	0.051756	0.909665	1068	0	-4.066
H3F3A	6	0.72243	0.86885	1	17298	2	-5.1225	0.051547	0.051756	0.909665	1106	0	-5.1225
AMMECR1L	6	0.73876	0.87546	1	17434	2	-5.5835	0.051547	0.051756	0.909665	1094	0	-5.5835
RAB43	6	0.74561	0.87826	1	17498	2	-6.2146	0.051547	0.051756	0.909665	1126	0	-6.2146
CLDN20	6	0.75903	0.88397	1	17645	2	-6.1441	0.051547	0.051756	0.909665	1160	0	-6.1441
DGKZ	6	0.77299	0.89002	1	17802	2	-6.0387	0.051547	0.051756	0.909665	1123	0	-6.0387
FGF1	6	0.78019	0.89319	1	17894	2	-5.6817	0.051547	0.051756	0.909665	1135	0	-5.6817
RCSD1	6	0.78019	0.89319	1	17895	2	-5.8516	0.051547	0.051756	0.909665	1114	0	-5.8516
NFE2L3	6	0.78844	0.89682	1	17972	2	-5.7225	0.051547	0.051756	0.909665	1168	0	-5.7225
AIM2	6	0.80507	0.90443	1	18141	2	-6.3932	0.051547	0.051756	0.909665	1079	0	-6.3932
LHX2	6	0.80509	0.90444	1	18176	2	-6.366	0.051547	0.051756	0.909665	1069	0	-6.366
DDX41	6	0.82117	0.91209	1	18352	1	-6.324	0.051547	0.051756	0.909665	1112	0	-6.324
FZD7	6	0.82315	0.91308	1	18397	2	-5.9852	0.051547	0.051756	0.909665	1083	0	-5.9852
ACVR2B	6	0.82315	0.91308	1	18402	2	-6.4412	0.051547	0.051756	0.909665	1119	0	-6.4412
FAM46C	6	0.82898	0.91592	1	18441	2	-5.2482	0.051547	0.051756	0.909665	1170	0	-5.2482
LGALS3BP	6	0.82898	0.91592	1	18442	2	-6.1494	0.051547	0.051756	0.909665	1034	0	-6.1494
RGS7	6	0.83294	0.91788	1	18499	2	-5.4386	0.051547	0.051756	0.909665	1089	0	-5.4386
MASTL	6	0.83487	0.91882	1	18515	2	-5.9682	0.051547	0.051756	0.909665	1026	0	-5.9682
CDK5R1	6	0.83487	0.91882	1	18520	2	-6.0247	0.051547	0.051756	0.909665	1130	0	-6.0247
DCTN4	6	0.84076	0.9218	1	18570	1	-5.804	0.051547	0.051756	0.909665	1047	0	-5.804
IARS2	6	0.84082	0.92184	1	18624	2	-4.974	0.051547	0.051756	0.909665	1158	0	-4.974
SLMO1	6	0.84643	0.92469	1	18651	2	-5.9074	0.051547	0.051756	0.909665	1163	0	-5.9074
TLN1	6	0.85201	0.92753	1	18756	2	-6.0116	0.051547	0.051756	0.909665	1139	0	-6.0116
TIMM13	6	0.8598	0.93161	1	18842	1	-5.812	0.051547	0.051756	0.909665	1021	0	-5.812
GTPBP4	6	0.86362	0.93357	1	18923	1	-5.5505	0.051547	0.051756	0.909665	1038	0	-5.5505
NUDT22	6	0.87745	0.9412	1	19085	1	-6.1637	0.051547	0.051756	0.909665	1129	0	-6.1637
C9orf139	6	0.88717	0.94668	1	19211	1	-6.2878	0.051547	0.051756	0.909665	1154	0	-6.2878
WDR6	6	0.89665	0.94988	1	19318	1	-5.4355	0.051547	0.051756	0.909665	1071	0	-5.4355
UBXN2A	6	0.90832	0.95239	1	19397	1	-5.482	0.051547	0.051756	0.909665	1064	0	-5.482
CALHM2	6	0.92558	0.95666	1	19545	1	-5.3593	0.051547	0.051756	0.909665	1077	0	-5.3593
RPL12	6	0.94242	0.96168	1	19701	1	-5.2986	0.051547	0.051756	0.909665	1140	0	-5.2986
RNF13	6	0.94683	0.96322	1	19738	1	-6.06	0.051547	0.051756	0.909665	1169	0	-6.06
SNRPF	6	0.95521	0.96647	1	19843	1	-3.9446	0.051547	0.051756	0.909665	1023	0	-3.9446
NAPRT1	6	0.95521	0.96647	1	19861	1	-5.8376	0.051547	0.051756	0.909665	1118	0	-5.8376
VPS28	6	0.96078	0.9689	1	19925	1	-5.2668	0.051547	0.051756	0.909665	1019	0	-5.2668
FGF8	6	0.97603	0.9774	1	20149	1	-5.7588	0.051547	0.051756	0.909665	1122	0	-5.7588
SRPR	6	0.97969	0.98013	1	20259	1	-6.1927	0.051547	0.051756	0.909665	1062	0	-6.1927
PDF	6	0.9808	0.98104	1	20266	1	-5.7093	0.051547	0.051756	0.909665	1100	0	-5.7093
CASS4	6	0.98474	0.9847	1	20382	0	-4.6858	0.051547	0.051756	0.909665	1162	0	-4.6858
RPL18	6	0.98564	0.98563	1	20402	0	-5.0933	0.051547	0.051756	0.909665	1093	0	-5.0933
SLC29A2	6	0.98815	0.98815	1	20468	0	-6.002	0.051547	0.051756	0.909665	1131	0	-6.002
GXYLT2	6	0.98815	0.98815	1	20479	0	-6.0998	0.051547	0.051756	0.909665	1157	0	-6.0998
NIP7	6	0.99519	0.99518	1	20692	0	-5.2308	0.051547	0.051756	0.909665	1041	0	-5.2308
SNRPD3	6	0.99987	0.99986	1	20889	0	-4.0221	0.051547	0.051756	0.909665	1125	0	-4.0221
COPA	6	0.99998	0.99998	1	20900	0	-4.3171	0.051547	0.051756	0.909665	1145	0	-4.3171
hsa-mir-6508	4	0.083608	0.21027	1	4356	1	-5.583	0.051978	0.051801	0.909665	1172	0	-5.583
hsa-mir-7-3	4	0.13094	0.28447	1	5969	1	-5.4458	0.051978	0.051801	0.909665	1189	0	-5.4458
hsa-mir-125a	4	0.16432	0.33393	1	6925	3	-6.8814	0.051978	0.051801	0.909665	1177	0	-6.8814
hsa-mir-196a-1	4	0.16915	0.34094	1	7048	2	-6.7816	0.051978	0.051801	0.909665	1176	0	-6.7816
hsa-mir-3141	4	0.22452	0.41881	1	8605	2	-5.2122	0.051978	0.051801	0.909665	1179	0	-5.2122
hsa-mir-943	4	0.22659	0.42165	1	8641	1	-5.9762	0.051978	0.051801	0.909665	1188	0	-5.9762
hsa-mir-5586	4	0.24158	0.44175	1	9039	1	-5.7656	0.051978	0.051801	0.909665	1185	0	-5.7656
hsa-mir-548q	4	0.30997	0.52988	1	10810	1	-5.8764	0.051978	0.051801	0.909665	1184	0	-5.8764
hsa-mir-5692a-1	4	0.31288	0.5333	1	10937	2	-6.5738	0.051978	0.051801	0.909665	1178	0	-6.5738
hsa-mir-5692a-2	4	0.31288	0.5333	1	10938	2	-6.5738	0.051978	0.051801	0.909665	1174	0	-6.5738
hsa-mir-143	4	0.38665	0.58627	1	12303	2	-6.3699	0.051978	0.051801	0.909665	1190	0	-6.3699
hsa-mir-6824	4	0.44771	0.6308	1	13326	1	-5.2711	0.051978	0.051801	0.909665	1171	0	-5.2711
hsa-mir-105-1	4	0.50185	0.67053	1	14181	2	-5.7035	0.051978	0.051801	0.909665	1187	0	-5.7035
hsa-mir-4493	4	0.66835	0.79823	1	16755	2	-5.4596	0.051978	0.051801	0.909665	1186	0	-5.4596
hsa-mir-5091	4	0.81895	0.86105	1	18327	1	-5.6379	0.051978	0.051801	0.909665	1175	0	-5.6379
hsa-mir-184	4	0.93605	0.93586	1	19645	1	-6.217	0.051978	0.051801	0.909665	1183	0	-6.217
hsa-mir-661	4	0.95618	0.95606	1	19863	0	-5.7529	0.051978	0.051801	0.909665	1191	0	-5.7529
hsa-mir-6783	4	0.96698	0.96686	1	20005	0	-5.3412	0.051978	0.051801	0.909665	1173	0	-5.3412
hsa-mir-6893	4	0.97438	0.97428	1	20126	0	-5.0291	0.051978	0.051801	0.909665	1180	0	-5.0291
hsa-mir-7108	4	0.99493	0.99494	1	20687	0	-4.9627	0.051978	0.051801	0.909665	1181	0	-4.9627
hsa-mir-4428	4	0.9988	0.9988	1	20829	0	-4.9954	0.051978	0.051801	0.909665	1182	0	-4.9954
CPNE8	3	0.92807	0.92823	1	19577	0	-5.2861	0.054703	0.054806	0.934359	1192	0	-5.2861
IL27RA	5	0.13386	0.31907	1	6070	3	-6.5857	0.056693	0.056787	0.934359	1194	0	-6.5857
TAF6L	5	0.80549	0.8969	1	18179	1	-6.0239	0.056693	0.056787	0.934359	1195	0	-6.0239
C10orf131	5	0.8819	0.92127	1	19138	1	-5.2598	0.056693	0.056787	0.934359	1193	0	-5.2598
hsa-mir-1269b	4	0.13839	0.29576	1	6191	1	-4.9266	0.058384	0.058173	0.934359	1198	0	-4.9266
hsa-mir-200b	4	0.21687	0.40842	1	8328	2	-6.2875	0.058384	0.058173	0.934359	1201	0	-6.2875
hsa-mir-4485	4	0.2656	0.47347	1	9668	2	-6.7325	0.058384	0.058173	0.934359	1196	0	-6.7325
hsa-mir-4713	4	0.2656	0.47347	1	9675	2	-6.6296	0.058384	0.058173	0.934359	1204	0	-6.6296
hsa-mir-4760	4	0.30093	0.51853	1	10548	3	-6.5258	0.058384	0.058173	0.934359	1200	0	-6.5258
hsa-mir-3177	4	0.38665	0.58627	1	12302	2	-6.5336	0.058384	0.058173	0.934359	1205	0	-6.5336
hsa-mir-4644	4	0.6533	0.78632	1	16639	2	-5.7274	0.058384	0.058173	0.934359	1206	0	-5.7274
hsa-mir-6734	4	0.71099	0.82047	1	17153	1	-6.0187	0.058384	0.058173	0.934359	1199	0	-6.0187
hsa-mir-6859-2	4	0.91387	0.91635	1	19430	1	-4.8546	0.058384	0.058173	0.934359	1203	0	-4.8546
hsa-mir-7843	4	0.92271	0.92366	1	19505	1	-5.8656	0.058384	0.058173	0.934359	1197	0	-5.8656
hsa-mir-4479	4	0.98279	0.98279	1	20319	0	-6.0074	0.058384	0.058173	0.934359	1202	0	-6.0074
hsa-mir-3610	4	0.99853	0.99855	1	20816	0	-4.4556	0.058384	0.058173	0.934359	1207	0	-4.4556
OR52E2	6	0.0048439	0.022988	0.676672	692	5	-7.1629	0.059368	0.059551	0.934359	1294	0	-7.1629
RPL14	6	0.010105	0.04541	0.882605	1052	2	-4.7904	0.059368	0.059551	0.934359	1251	0	-4.7904
HOXA13	6	0.010649	0.047593	0.883604	1097	4	-7.3069	0.059368	0.059551	0.934359	1322	0	-7.3069
BPIFA2	6	0.021655	0.085051	1	1638	5	-7.2777	0.059368	0.059551	0.934359	1274	0	-7.2777
NCALD	6	0.023258	0.089751	1	1710	5	-7.1129	0.059368	0.059551	0.934359	1249	0	-7.1129
SLBP	6	0.023847	0.091463	1	1731	5	-6.8939	0.059368	0.059551	0.934359	1318	0	-6.8939
ERBB4	6	0.035601	0.12494	1	2232	3	-6.2184	0.059368	0.059551	0.934359	1308	0	-6.2184
LYPD6	6	0.036521	0.12747	1	2263	3	-6.1842	0.059368	0.059551	0.934359	1313	0	-6.1842
PPP2R5E	6	0.049425	0.16146	1	2838	5	-6.971	0.059368	0.059551	0.934359	1289	0	-6.971
NOTCH2	6	0.053	0.17057	1	3006	4	-7.0616	0.059368	0.059551	0.934359	1285	0	-7.0616
KAL1	6	0.053	0.17057	1	3016	4	-7.0319	0.059368	0.059551	0.934359	1259	0	-7.0319
CECR2	6	0.065204	0.20093	1	3510	2	-6.3065	0.059368	0.059551	0.934359	1210	0	-6.3065
ARL6IP1	6	0.065596	0.2019	1	3565	2	-6.3815	0.059368	0.059551	0.934359	1247	0	-6.3815
TEPP	6	0.078264	0.23207	1	4108	2	-6.242	0.059368	0.059551	0.934359	1314	0	-6.242
C22orf43	6	0.08468	0.24693	1	4377	3	-6.168	0.059368	0.059551	0.934359	1220	0	-6.168
PPM1E	6	0.089825	0.25864	1	4619	5	-6.6465	0.059368	0.059551	0.934359	1286	0	-6.6465
GP6	6	0.10905	0.30087	1	5369	3	-6.5879	0.059368	0.059551	0.934359	1300	0	-6.5879
SRY	6	0.11522	0.31073	1	5548	3	-6.7249	0.059368	0.059551	0.934359	1231	0	-6.7249
DIS3	6	0.11779	0.31469	1	5606	2	-5.8142	0.059368	0.059551	0.934359	1233	0	-5.8142
SLC44A1	6	0.11912	0.31677	1	5664	3	-6.0172	0.059368	0.059551	0.934359	1265	0	-6.0172
GRK4	6	0.13263	0.33747	1	6030	3	-6.739	0.059368	0.059551	0.934359	1284	0	-6.739
RPL7	6	0.14034	0.34898	1	6244	2	-4.8146	0.059368	0.059551	0.934359	1234	0	-4.8146
USPL1	6	0.14154	0.35079	1	6280	2	-6.1072	0.059368	0.059551	0.934359	1221	0	-6.1072
KIF3B	6	0.14354	0.35375	1	6312	2	-6.0759	0.059368	0.059551	0.934359	1282	0	-6.0759
SRMS	6	0.14582	0.35714	1	6411	4	-6.7737	0.059368	0.059551	0.934359	1268	0	-6.7737
SLC3A1	6	0.14783	0.36012	1	6476	3	-6.4576	0.059368	0.059551	0.934359	1243	0	-6.4576
NSMAF	6	0.14995	0.36317	1	6505	4	-6.6625	0.059368	0.059551	0.934359	1281	0	-6.6625
RBM19	6	0.15001	0.36327	1	6522	2	-5.784	0.059368	0.059551	0.934359	1295	0	-5.784
ROM1	6	0.15214	0.36642	1	6584	1	-6.363	0.059368	0.059551	0.934359	1261	0	-6.363
PACRGL	6	0.16083	0.3791	1	6814	3	-6.4457	0.059368	0.059551	0.934359	1224	0	-6.4457
C2orf78	6	0.16685	0.38776	1	6974	4	-6.7727	0.059368	0.059551	0.934359	1276	0	-6.7727
C12orf74	6	0.17841	0.40435	1	7275	4	-6.8064	0.059368	0.059551	0.934359	1296	0	-6.8064
POLR3H	6	0.19675	0.43008	1	7786	1	-5.4422	0.059368	0.059551	0.934359	1331	0	-5.4422
ZNF691	6	0.20729	0.44455	1	8130	3	-6.6932	0.059368	0.059551	0.934359	1304	0	-6.6932
FUT1	6	0.20999	0.44832	1	8162	2	-5.392	0.059368	0.059551	0.934359	1267	0	-5.392
ADCK3	6	0.21719	0.45799	1	8352	4	-6.6528	0.059368	0.059551	0.934359	1303	0	-6.6528
PRKCH	6	0.23703	0.48426	1	8894	3	-6.2341	0.059368	0.059551	0.934359	1326	0	-6.2341
PCK1	6	0.24218	0.49103	1	9045	2	-6.1084	0.059368	0.059551	0.934359	1312	0	-6.1084
TBCA	6	0.2497	0.50089	1	9262	3	-6.1391	0.059368	0.059551	0.934359	1280	0	-6.1391
COPZ1	6	0.25361	0.50601	1	9397	3	-6.2801	0.059368	0.059551	0.934359	1315	0	-6.2801
NOX4	6	0.26678	0.52287	1	9683	3	-6.578	0.059368	0.059551	0.934359	1263	0	-6.578
AMELY	6	0.27725	0.53614	1	10008	4	-6.6449	0.059368	0.059551	0.934359	1321	0	-6.6449
PRCP	6	0.28104	0.54083	1	10048	3	-6.5407	0.059368	0.059551	0.934359	1223	0	-6.5407
PDE1A	6	0.28836	0.55002	1	10259	3	-6.1916	0.059368	0.059551	0.934359	1269	0	-6.1916
ST3GAL6	6	0.3101	0.57656	1	10825	3	-6.2876	0.059368	0.059551	0.934359	1277	0	-6.2876
COX20	6	0.3101	0.57656	1	10837	3	-6.5109	0.059368	0.059551	0.934359	1264	0	-6.5109
ANKRD24	6	0.33836	0.61011	1	11477	4	-6.4872	0.059368	0.059551	0.934359	1229	0	-6.4872
KRT32	6	0.34235	0.61473	1	11626	2	-6.081	0.059368	0.059551	0.934359	1311	0	-6.081
CSB-PGBD3	6	0.35751	0.62663	1	11854	3	-6.2833	0.059368	0.059551	0.934359	1297	0	-6.2833
ZNF598	6	0.36254	0.63041	1	11922	2	-5.5175	0.059368	0.059551	0.934359	1258	0	-5.5175
ST7L	6	0.36485	0.63215	1	11975	3	-6.3904	0.059368	0.059551	0.934359	1291	0	-6.3904
RPS3A	6	0.36485	0.63215	1	11980	2	-6.2065	0.059368	0.059551	0.934359	1246	0	-6.2065
CD47	6	0.36846	0.63482	1	12012	3	-6.2202	0.059368	0.059551	0.934359	1257	0	-6.2202
FCGRT	6	0.37086	0.63656	1	12055	3	-6.4751	0.059368	0.059551	0.934359	1217	0	-6.4751
TSC22D1	6	0.37086	0.63656	1	12059	3	-6.1698	0.059368	0.059551	0.934359	1309	0	-6.1698
FABP12	6	0.37371	0.63867	1	12114	3	-6.279	0.059368	0.059551	0.934359	1279	0	-6.279
PSMD8	6	0.39894	0.65743	1	12538	2	-5.0141	0.059368	0.059551	0.934359	1298	0	-5.0141
CYP26C1	6	0.40196	0.65964	1	12569	3	-5.8183	0.059368	0.059551	0.934359	1218	0	-5.8183
ZFYVE28	6	0.40707	0.66346	1	12657	2	-5.702	0.059368	0.059551	0.934359	1236	0	-5.702
TTC39B	6	0.40707	0.66346	1	12665	2	-6.3491	0.059368	0.059551	0.934359	1227	0	-6.3491
SPATA25	6	0.41135	0.66664	1	12707	3	-6.3848	0.059368	0.059551	0.934359	1270	0	-6.3848
COCH	6	0.41135	0.66664	1	12713	3	-6.2934	0.059368	0.059551	0.934359	1316	0	-6.2934
WBSCR28	6	0.41587	0.67	1	12784	2	-5.7868	0.059368	0.059551	0.934359	1310	0	-5.7868
TSGA10	6	0.432	0.6818	1	13043	2	-6.0902	0.059368	0.059551	0.934359	1271	0	-6.0902
CD101	6	0.43681	0.68532	1	13132	3	-6.5849	0.059368	0.059551	0.934359	1241	0	-6.5849
SLC2A9	6	0.43868	0.68666	1	13165	3	-6.4941	0.059368	0.059551	0.934359	1278	0	-6.4941
TMEM54	6	0.44553	0.69174	1	13287	3	-6.059	0.059368	0.059551	0.934359	1254	0	-6.059
LHX5	6	0.44752	0.69322	1	13324	2	-5.641	0.059368	0.059551	0.934359	1240	0	-5.641
TRPC3	6	0.49113	0.72508	1	13974	3	-6.5611	0.059368	0.059551	0.934359	1216	0	-6.5611
LMBR1L	6	0.49678	0.72918	1	14058	2	-5.4871	0.059368	0.059551	0.934359	1324	0	-5.4871
MYOZ3	6	0.51953	0.74571	1	14440	2	-6.1233	0.059368	0.059551	0.934359	1323	0	-6.1233
VGF	6	0.52373	0.7487	1	14490	2	-5.8584	0.059368	0.059551	0.934359	1260	0	-5.8584
CD86	6	0.53391	0.75605	1	14664	3	-6.4506	0.059368	0.059551	0.934359	1325	0	-6.4506
CHST13	6	0.53531	0.75706	1	14689	2	-5.53	0.059368	0.059551	0.934359	1290	0	-5.53
SLC22A14	6	0.53531	0.75706	1	14690	2	-5.9985	0.059368	0.059551	0.934359	1255	0	-5.9985
RBM25	6	0.53721	0.75838	1	14719	3	-5.6821	0.059368	0.059551	0.934359	1275	0	-5.6821
HOXA11	6	0.55549	0.77163	1	14993	2	-5.7832	0.059368	0.059551	0.934359	1219	0	-5.7832
SMDT1	6	0.56572	0.77896	1	15146	3	-6.3665	0.059368	0.059551	0.934359	1299	0	-6.3665
OR5AN1	6	0.56804	0.78062	1	15224	2	-5.8674	0.059368	0.059551	0.934359	1327	0	-5.8674
TMEM63B	6	0.56944	0.78166	1	15242	3	-6.5144	0.059368	0.059551	0.934359	1228	0	-6.5144
AQP12B	6	0.57238	0.78378	1	15285	2	-5.6734	0.059368	0.059551	0.934359	1273	0	-5.6734
MYL4	6	0.57649	0.78676	1	15351	2	-6.2542	0.059368	0.059551	0.934359	1250	0	-6.2542
C9orf171	6	0.58465	0.79272	1	15487	3	-6.2319	0.059368	0.059551	0.934359	1272	0	-6.2319
SMC4	6	0.6112	0.81162	1	15891	2	-5.6917	0.059368	0.059551	0.934359	1319	0	-5.6917
CTNNAL1	6	0.61353	0.81329	1	15987	3	-6.3465	0.059368	0.059551	0.934359	1225	0	-6.3465
C2orf66	6	0.61353	0.81329	1	15993	3	-5.9776	0.059368	0.059551	0.934359	1215	0	-5.9776
FCN1	6	0.62299	0.81995	1	16088	3	-6.3267	0.059368	0.059551	0.934359	1222	0	-6.3267
UFM1	6	0.64156	0.83301	1	16444	3	-6.2477	0.059368	0.059551	0.934359	1283	0	-6.2477
GPR89B	6	0.65083	0.83956	1	16580	3	-6.331	0.059368	0.059551	0.934359	1333	0	-6.331
CLEC19A	6	0.66909	0.84814	1	16799	2	-5.8282	0.059368	0.059551	0.934359	1211	0	-5.8282
RAB1B	6	0.68245	0.85317	1	16888	2	-5.8273	0.059368	0.059551	0.934359	1230	0	-5.8273
KRTCAP2	6	0.69984	0.85983	1	17064	1	-5.9992	0.059368	0.059551	0.934359	1330	0	-5.9992
TPSG1	6	0.70414	0.86153	1	17098	2	-5.1963	0.059368	0.059551	0.934359	1328	0	-5.1963
RPL4	6	0.71142	0.86443	1	17177	2	-5.4539	0.059368	0.059551	0.934359	1253	0	-5.4539
IL17RC	6	0.73108	0.87231	1	17351	1	-6.1324	0.059368	0.059551	0.934359	1305	0	-6.1324
DENND5A	6	0.75362	0.88166	1	17575	1	-5.8387	0.059368	0.059551	0.934359	1245	0	-5.8387
RAB24	6	0.78643	0.89595	1	17945	2	-6.2242	0.059368	0.059551	0.934359	1293	0	-6.2242
ZNF131	6	0.79883	0.90153	1	18084	2	-6.1808	0.059368	0.059551	0.934359	1209	0	-6.1808
LRRC55	6	0.79883	0.90153	1	18090	2	-5.6579	0.059368	0.059551	0.934359	1302	0	-5.6579
COL7A1	6	0.80507	0.90443	1	18126	1	-5.8309	0.059368	0.059551	0.934359	1242	0	-5.8309
ZNF721	6	0.80904	0.90631	1	18191	1	-5.8122	0.059368	0.059551	0.934359	1317	0	-5.8122
DHX9	6	0.81107	0.90731	1	18211	2	-5.5649	0.059368	0.059551	0.934359	1235	0	-5.5649
KLK11	6	0.81305	0.90823	1	18259	1	-5.7113	0.059368	0.059551	0.934359	1301	0	-5.7113
CCT2	6	0.82117	0.91209	1	18348	1	-4.3862	0.059368	0.059551	0.934359	1287	0	-4.3862
HMBOX1	6	0.82906	0.91596	1	18479	1	-6.0635	0.059368	0.059551	0.934359	1213	0	-6.0635
FSCN2	6	0.85226	0.92766	1	18759	1	-5.1928	0.059368	0.059551	0.934359	1320	0	-5.1928
MAST4	6	0.85756	0.93044	1	18799	2	-6.068	0.059368	0.059551	0.934359	1238	0	-6.068
ALLC	6	0.85756	0.93044	1	18803	2	-6.1063	0.059368	0.059551	0.934359	1252	0	-6.1063
VBP1	6	0.85756	0.93044	1	18835	2	-6.2284	0.059368	0.059551	0.934359	1244	0	-6.2284
TAF5L	6	0.86292	0.93321	1	18886	2	-6.2673	0.059368	0.059551	0.934359	1226	0	-6.2673
CRHR1	6	0.87069	0.93743	1	19000	1	-5.9705	0.059368	0.059551	0.934359	1239	0	-5.9705
MYLK3	6	0.87406	0.93929	1	19066	1	-5.7293	0.059368	0.059551	0.934359	1262	0	-5.7293
SCRN2	6	0.88402	0.94488	1	19186	1	-5.4497	0.059368	0.059551	0.934359	1332	0	-5.4497
HIST2H2AC	6	0.89665	0.94988	1	19322	1	-5.5442	0.059368	0.059551	0.934359	1329	0	-5.5442
OTUD4	6	0.90257	0.95113	1	19360	1	-4.8273	0.059368	0.059551	0.934359	1256	0	-4.8273
OGDH	6	0.93054	0.95806	1	19588	1	-5.1497	0.059368	0.059551	0.934359	1266	0	-5.1497
RPL10	6	0.93309	0.95879	1	19618	1	-4.9231	0.059368	0.059551	0.934359	1214	0	-4.9231
PTPRT	6	0.94683	0.96322	1	19739	1	-5.8984	0.059368	0.059551	0.934359	1307	0	-5.8984
POLR2D	6	0.94683	0.96322	1	19745	1	-4.7245	0.059368	0.059551	0.934359	1288	0	-4.7245
SRA1	6	0.97851	0.9792	1	20219	1	-5.1842	0.059368	0.059551	0.934359	1212	0	-5.1842
HNRNPU	6	0.992	0.99197	1	20588	0	-5.1055	0.059368	0.059551	0.934359	1208	0	-5.1055
COX6B1	6	0.99444	0.9944	1	20667	0	-5.4586	0.059368	0.059551	0.934359	1292	0	-5.4586
MYH1	6	0.99555	0.99555	1	20706	0	-5.3659	0.059368	0.059551	0.934359	1248	0	-5.3659
LRRC24	6	0.99883	0.99884	1	20833	0	-4.9024	0.059368	0.059551	0.934359	1306	0	-4.9024
CTU2	6	0.99937	0.99935	1	20854	0	-5.3975	0.059368	0.059551	0.934359	1237	0	-5.3975
RPL11	6	0.99964	0.99963	1	20872	0	-4.3918	0.059368	0.059551	0.934359	1232	0	-4.3918
hsa-mir-5087	3	0.20602	0.35461	1	8071	2	-6.9566	0.059991	0.060078	0.935644	1334	0	-6.9566
hsa-mir-548aq	2	0.28719	0.40572	1	10248	1	-5.6674	0.06182	0.061679	0.935644	1335	0	-5.6674
DBF4	5	0.65166	0.80354	1	16636	1	-6.2138	0.064544	0.064567	0.935644	1336	0	-6.2138
hsa-mir-5689	4	0.047715	0.13861	1	2764	2	-5.3707	0.06522	0.065009	0.935644	1355	0	-5.3707
hsa-mir-4432	4	0.12161	0.27019	1	5704	3	-6.9743	0.06522	0.065009	0.935644	1337	0	-6.9743
hsa-mir-618	4	0.20499	0.39188	1	8067	3	-6.6628	0.06522	0.065009	0.935644	1342	0	-6.6628
hsa-mir-653	4	0.24629	0.44803	1	9162	3	-6.7281	0.06522	0.065009	0.935644	1346	0	-6.7281
hsa-mir-548ag-1	4	0.25931	0.46527	1	9497	2	-5.8267	0.06522	0.065009	0.935644	1347	0	-5.8267
hsa-mir-549a	4	0.27507	0.48581	1	9875	2	-6.557	0.06522	0.065009	0.935644	1341	0	-6.557
hsa-mir-548i-4	4	0.29539	0.51154	1	10465	1	-6.146	0.06522	0.065009	0.935644	1344	0	-6.146
hsa-mir-191	4	0.45976	0.63969	1	13513	2	-5.8245	0.06522	0.065009	0.935644	1348	0	-5.8245
hsa-mir-3960	4	0.49191	0.66331	1	14016	1	-5.2837	0.06522	0.065009	0.935644	1352	0	-5.2837
hsa-mir-6742	4	0.50843	0.6754	1	14250	1	-6.1528	0.06522	0.065009	0.935644	1349	0	-6.1528
hsa-mir-6812	4	0.52115	0.68493	1	14479	1	-4.5359	0.06522	0.065009	0.935644	1338	0	-4.5359
hsa-mir-5092	4	0.68316	0.80984	1	16896	2	-5.6882	0.06522	0.065009	0.935644	1343	0	-5.6882
hsa-mir-30c-1	4	0.78826	0.84807	1	17958	1	-6.0822	0.06522	0.065009	0.935644	1353	0	-6.0822
hsa-mir-650	4	0.8469	0.87434	1	18688	1	-5.7113	0.06522	0.065009	0.935644	1351	0	-5.7113
hsa-mir-636	4	0.92831	0.92852	1	19579	1	-6.0216	0.06522	0.065009	0.935644	1350	0	-6.0216
hsa-mir-548ac	4	0.94092	0.94082	1	19689	0	-4.9743	0.06522	0.065009	0.935644	1354	0	-4.9743
hsa-mir-589	4	0.95999	0.95987	1	19915	0	-5.8732	0.06522	0.065009	0.935644	1339	0	-5.8732
hsa-mir-5093	4	0.98567	0.98566	1	20417	0	-5.284	0.06522	0.065009	0.935644	1345	0	-5.284
hsa-mir-6787	4	0.98654	0.98651	1	20431	0	-5.2863	0.06522	0.065009	0.935644	1356	0	-5.2863
hsa-mir-4499	4	0.99716	0.99716	1	20758	0	-5.259	0.06522	0.065009	0.935644	1340	0	-5.259
hsa-mir-548ah	2	0.57938	0.60143	1	15410	1	-5.427	0.066333	0.06616	0.935644	1358	0	-5.427
hsa-mir-548ak	2	0.99849	0.99848	1	20815	0	-4.1026	0.066333	0.06616	0.935644	1357	0	-4.1026
SDHAF1	6	0.01939	0.078372	1	1540	4	-7.0103	0.06764	0.067864	0.935644	1490	0	-7.0103
ACSBG2	6	0.028268	0.10426	1	1924	3	-6.8186	0.06764	0.067864	0.935644	1475	0	-6.8186
CLPB	6	0.041442	0.14063	1	2482	3	-5.5177	0.06764	0.067864	0.935644	1408	0	-5.5177
C2orf91	6	0.042777	0.14424	1	2521	3	-6.6931	0.06764	0.067864	0.935644	1409	0	-6.6931
OR2AE1	6	0.047161	0.15566	1	2728	4	-7.0284	0.06764	0.067864	0.935644	1359	0	-7.0284
TBC1D13	6	0.056858	0.18039	1	3142	5	-7.0093	0.06764	0.067864	0.935644	1464	0	-7.0093
GHRL	6	0.060685	0.18996	1	3332	2	-5.4296	0.06764	0.067864	0.935644	1387	0	-5.4296
PVRL4	6	0.064311	0.19879	1	3491	4	-6.9688	0.06764	0.067864	0.935644	1454	0	-6.9688
EEA1	6	0.064352	0.19888	1	3495	4	-6.7737	0.06764	0.067864	0.935644	1378	0	-6.7737
TMEM200C	6	0.065261	0.20107	1	3533	5	-6.807	0.06764	0.067864	0.935644	1481	0	-6.807
ZNF589	6	0.07989	0.23577	1	4190	3	-6.6864	0.06764	0.067864	0.935644	1474	0	-6.6864
MST1L	6	0.082982	0.24298	1	4330	4	-6.9711	0.06764	0.067864	0.935644	1487	0	-6.9711
CLEC2B	6	0.082982	0.24298	1	4349	4	-7.0511	0.06764	0.067864	0.935644	1403	0	-7.0511
IL31	6	0.085852	0.24959	1	4435	5	-6.7581	0.06764	0.067864	0.935644	1377	0	-6.7581
ZC3HAV1	6	0.087187	0.25265	1	4490	3	-6.4432	0.06764	0.067864	0.935644	1384	0	-6.4432
OR51M1	6	0.087322	0.25295	1	4494	3	-6.4713	0.06764	0.067864	0.935644	1452	0	-6.4713
KIF2A	6	0.092203	0.26404	1	4673	4	-6.9267	0.06764	0.067864	0.935644	1486	0	-6.9267
TMEM201	6	0.119	0.31659	1	5644	4	-6.8543	0.06764	0.067864	0.935644	1467	0	-6.8543
LIX1L	6	0.12081	0.31933	1	5694	2	-5.2414	0.06764	0.067864	0.935644	1405	0	-5.2414
FAM228A	6	0.12303	0.32278	1	5747	4	-6.8194	0.06764	0.067864	0.935644	1466	0	-6.8194
CCM2	6	0.12303	0.32278	1	5768	4	-6.9379	0.06764	0.067864	0.935644	1488	0	-6.9379
BRD3	6	0.13994	0.3484	1	6226	3	-6.7441	0.06764	0.067864	0.935644	1499	0	-6.7441
MAGEE2	6	0.16193	0.38072	1	6864	4	-6.6826	0.06764	0.067864	0.935644	1506	0	-6.6826
BIK	6	0.17769	0.40329	1	7246	1	-5.0801	0.06764	0.067864	0.935644	1370	0	-5.0801
GEMIN8	6	0.17841	0.40435	1	7305	4	-6.7073	0.06764	0.067864	0.935644	1430	0	-6.7073
WIPF1	6	0.18553	0.41441	1	7530	4	-6.6477	0.06764	0.067864	0.935644	1386	0	-6.6477
PIP	6	0.19222	0.42373	1	7722	3	-6.4808	0.06764	0.067864	0.935644	1395	0	-6.4808
HEPH	6	0.19222	0.42373	1	7725	2	-6.0579	0.06764	0.067864	0.935644	1482	0	-6.0579
SPATA3	6	0.19675	0.43008	1	7793	3	-6.2349	0.06764	0.067864	0.935644	1418	0	-6.2349
TRIM7	6	0.20167	0.43684	1	7938	2	-6.4353	0.06764	0.067864	0.935644	1505	0	-6.4353
PTGER1	6	0.20217	0.43752	1	7968	4	-6.7832	0.06764	0.067864	0.935644	1401	0	-6.7832
EFNB1	6	0.21041	0.44889	1	8181	4	-6.8184	0.06764	0.067864	0.935644	1436	0	-6.8184
HECTD2	6	0.22952	0.47445	1	8685	2	-5.5691	0.06764	0.067864	0.935644	1389	0	-5.5691
ZNF143	6	0.22979	0.47481	1	8721	3	-6.6772	0.06764	0.067864	0.935644	1502	0	-6.6772
TJAP1	6	0.23321	0.47932	1	8816	3	-6.402	0.06764	0.067864	0.935644	1425	0	-6.402
FOXN3	6	0.23538	0.48213	1	8846	3	-6.5324	0.06764	0.067864	0.935644	1438	0	-6.5324
COLEC12	6	0.23656	0.48365	1	8876	2	-5.7201	0.06764	0.067864	0.935644	1396	0	-5.7201
C11orf48	6	0.24065	0.489	1	8992	2	-6.2379	0.06764	0.067864	0.935644	1445	0	-6.2379
KRTAP4-7	6	0.24218	0.49103	1	9047	2	-5.2823	0.06764	0.067864	0.935644	1514	0	-5.2823
SYPL2	6	0.24512	0.49489	1	9077	2	-6.1558	0.06764	0.067864	0.935644	1442	0	-6.1558
ALG12	6	0.24689	0.49724	1	9173	4	-6.7618	0.06764	0.067864	0.935644	1510	0	-6.7618
ZMAT3	6	0.25284	0.50501	1	9323	3	-6.2104	0.06764	0.067864	0.935644	1501	0	-6.2104
DLEC1	6	0.25472	0.50743	1	9404	3	-6.4977	0.06764	0.067864	0.935644	1364	0	-6.4977
LCE2A	6	0.26519	0.52086	1	9657	2	-5.5358	0.06764	0.067864	0.935644	1459	0	-5.5358
LTK	6	0.2691	0.52585	1	9742	4	-6.6161	0.06764	0.067864	0.935644	1366	0	-6.6161
MEMO1	6	0.27082	0.52805	1	9795	3	-6.4695	0.06764	0.067864	0.935644	1511	0	-6.4695
ITGA3	6	0.30345	0.56856	1	10666	3	-6.2622	0.06764	0.067864	0.935644	1363	0	-6.2622
PER1	6	0.30345	0.56856	1	10685	3	-6.3479	0.06764	0.067864	0.935644	1399	0	-6.3479
ABAT	6	0.30465	0.57	1	10703	3	-6.1556	0.06764	0.067864	0.935644	1485	0	-6.1556
CXCR6	6	0.3101	0.57656	1	10816	3	-6.5979	0.06764	0.067864	0.935644	1449	0	-6.5979
TRNT1	6	0.3101	0.57656	1	10818	3	-6.5456	0.06764	0.067864	0.935644	1439	0	-6.5456
GLIPR1L2	6	0.31234	0.57924	1	10921	2	-5.871	0.06764	0.067864	0.935644	1406	0	-5.871
SPIRE1	6	0.31234	0.57924	1	10935	2	-4.7807	0.06764	0.067864	0.935644	1496	0	-4.7807
TBC1D16	6	0.31984	0.58831	1	11027	1	-4.8386	0.06764	0.067864	0.935644	1500	0	-4.8386
TAS2R7	6	0.32041	0.58902	1	11065	4	-6.5368	0.06764	0.067864	0.935644	1413	0	-6.5368
DNMT3B	6	0.32047	0.58908	1	11110	2	-4.631	0.06764	0.067864	0.935644	1388	0	-4.631
MSRB1	6	0.32929	0.5995	1	11269	4	-6.6165	0.06764	0.067864	0.935644	1478	0	-6.6165
CHD6	6	0.33076	0.60125	1	11333	3	-6.4736	0.06764	0.067864	0.935644	1498	0	-6.4736
C15orf60	6	0.33076	0.60125	1	11340	1	-5.9517	0.06764	0.067864	0.935644	1453	0	-5.9517
DOCK2	6	0.33663	0.60806	1	11435	2	-6.2924	0.06764	0.067864	0.935644	1362	0	-6.2924
FAM173A	6	0.34176	0.61404	1	11590	2	-5.9762	0.06764	0.067864	0.935644	1382	0	-5.9762
INMT	6	0.34714	0.6189	1	11664	2	-6.3459	0.06764	0.067864	0.935644	1435	0	-6.3459
B3GNT8	6	0.34827	0.61971	1	11711	3	-6.3564	0.06764	0.067864	0.935644	1471	0	-6.3564
FAM124B	6	0.35351	0.62362	1	11772	2	-5.2859	0.06764	0.067864	0.935644	1427	0	-5.2859
PABPC1L	6	0.35351	0.62362	1	11794	3	-6.2609	0.06764	0.067864	0.935644	1407	0	-6.2609
KAT5	6	0.35751	0.62663	1	11857	2	-6.2804	0.06764	0.067864	0.935644	1368	0	-6.2804
ADAMTSL3	6	0.3601	0.62857	1	11897	2	-6.2267	0.06764	0.067864	0.935644	1423	0	-6.2267
ACOT4	6	0.36846	0.63482	1	12008	1	-5.6562	0.06764	0.067864	0.935644	1400	0	-5.6562
ZSCAN5B	6	0.37039	0.63621	1	12028	3	-6.5887	0.06764	0.067864	0.935644	1365	0	-6.5887
KLHL26	6	0.37039	0.63621	1	12046	3	-6.2781	0.06764	0.067864	0.935644	1376	0	-6.2781
FAM71F1	6	0.37086	0.63656	1	12056	3	-6.4386	0.06764	0.067864	0.935644	1429	0	-6.4386
C3orf36	6	0.37086	0.63656	1	12089	3	-6.4822	0.06764	0.067864	0.935644	1458	0	-6.4822
GATAD2B	6	0.37605	0.64045	1	12149	2	-5.7027	0.06764	0.067864	0.935644	1391	0	-5.7027
FAXC	6	0.39249	0.65265	1	12417	1	-5.848	0.06764	0.067864	0.935644	1443	0	-5.848
C20orf202	6	0.40288	0.66035	1	12600	3	-6.1831	0.06764	0.067864	0.935644	1465	0	-6.1831
IL1RAP	6	0.41135	0.66664	1	12711	3	-6.5817	0.06764	0.067864	0.935644	1447	0	-6.5817
TMEM214	6	0.41945	0.67266	1	12817	3	-6.2294	0.06764	0.067864	0.935644	1383	0	-6.2294
KIFC2	6	0.41945	0.67266	1	12822	2	-5.9342	0.06764	0.067864	0.935644	1477	0	-5.9342
MFRP	6	0.41973	0.67287	1	12874	3	-6.3643	0.06764	0.067864	0.935644	1373	0	-6.3643
AHCYL1	6	0.42294	0.67525	1	12910	1	-5.8454	0.06764	0.067864	0.935644	1492	0	-5.8454
ZNF732	6	0.43042	0.68063	1	13014	3	-6.3019	0.06764	0.067864	0.935644	1484	0	-6.3019
AFAP1	6	0.43042	0.68063	1	13021	2	-5.5731	0.06764	0.067864	0.935644	1508	0	-5.5731
ZNF573	6	0.432	0.6818	1	13044	2	-5.398	0.06764	0.067864	0.935644	1479	0	-5.398
BIRC3	6	0.43708	0.68551	1	13139	3	-6.3048	0.06764	0.067864	0.935644	1469	0	-6.3048
GAPT	6	0.4545	0.6983	1	13389	3	-6.502	0.06764	0.067864	0.935644	1517	0	-6.502
TOMM6	6	0.4545	0.6983	1	13425	3	-6.1646	0.06764	0.067864	0.935644	1461	0	-6.1646
NFYB	6	0.45465	0.69841	1	13444	2	-5.9079	0.06764	0.067864	0.935644	1417	0	-5.9079
ETV7	6	0.4586	0.70129	1	13496	3	-5.8133	0.06764	0.067864	0.935644	1397	0	-5.8133
ZNF2	6	0.46411	0.7053	1	13541	3	-6.3864	0.06764	0.067864	0.935644	1419	0	-6.3864
TNFRSF13C	6	0.48154	0.71807	1	13836	1	-5.563	0.06764	0.067864	0.935644	1463	0	-5.563
PACSIN1	6	0.48268	0.71889	1	13850	3	-6.4408	0.06764	0.067864	0.935644	1472	0	-6.4408
ERCC3	6	0.49843	0.73037	1	14079	2	-6.2698	0.06764	0.067864	0.935644	1428	0	-6.2698
GNA11	6	0.50043	0.73181	1	14140	3	-6.4772	0.06764	0.067864	0.935644	1456	0	-6.4772
IL12RB1	6	0.50439	0.73474	1	14198	2	-6.1503	0.06764	0.067864	0.935644	1361	0	-6.1503
DNAJB8	6	0.50832	0.73758	1	14236	1	-4.9929	0.06764	0.067864	0.935644	1414	0	-4.9929
CXCL10	6	0.52647	0.7507	1	14537	2	-5.9966	0.06764	0.067864	0.935644	1372	0	-5.9966
RWDD1	6	0.54689	0.7654	1	14877	2	-6.199	0.06764	0.067864	0.935644	1457	0	-6.199
MFI2	6	0.58956	0.79624	1	15576	2	-5.5764	0.06764	0.067864	0.935644	1489	0	-5.5764
POLE	6	0.59027	0.79675	1	15589	2	-6.0962	0.06764	0.067864	0.935644	1424	0	-6.0962
PPP1R35	6	0.60384	0.80644	1	15797	3	-6.3659	0.06764	0.067864	0.935644	1367	0	-6.3659
ARHGAP32	6	0.61353	0.81329	1	15941	3	-6.0555	0.06764	0.067864	0.935644	1422	0	-6.0555
AMDHD1	6	0.62884	0.82409	1	16203	2	-6.2272	0.06764	0.067864	0.935644	1509	0	-6.2272
CCDC86	6	0.62884	0.82409	1	16205	1	-6.0671	0.06764	0.067864	0.935644	1398	0	-6.0671
ZBTB5	6	0.63232	0.82652	1	16283	3	-6.464	0.06764	0.067864	0.935644	1513	0	-6.464
S100A13	6	0.63334	0.82725	1	16319	1	-5.2859	0.06764	0.067864	0.935644	1375	0	-5.2859
TMEM43	6	0.63334	0.82725	1	16321	1	-6.095	0.06764	0.067864	0.935644	1404	0	-6.095
UFD1L	6	0.64635	0.83639	1	16512	2	-6.2009	0.06764	0.067864	0.935644	1392	0	-6.2009
MTMR14	6	0.64635	0.83639	1	16514	2	-6.1715	0.06764	0.067864	0.935644	1455	0	-6.1715
GPHB5	6	0.65083	0.83956	1	16587	3	-6.1846	0.06764	0.067864	0.935644	1507	0	-6.1846
MTRNR2L4	6	0.65083	0.83956	1	16589	3	-6.2261	0.06764	0.067864	0.935644	1504	0	-6.2261
PLCXD3	6	0.65083	0.83956	1	16619	3	-6.3717	0.06764	0.067864	0.935644	1494	0	-6.3717
RAP2A	6	0.65342	0.84137	1	16651	2	-5.8471	0.06764	0.067864	0.935644	1432	0	-5.8471
NT5E	6	0.65535	0.84269	1	16679	1	-6.004	0.06764	0.067864	0.935644	1421	0	-6.004
TLL2	6	0.65969	0.84462	1	16697	1	-6.143	0.06764	0.067864	0.935644	1380	0	-6.143
MTMR10	6	0.66111	0.84514	1	16719	2	-6.1527	0.06764	0.067864	0.935644	1450	0	-6.1527
FAM198A	6	0.66417	0.84625	1	16747	1	-5.5143	0.06764	0.067864	0.935644	1516	0	-5.5143
KIAA0232	6	0.67344	0.84975	1	16825	1	-6.2273	0.06764	0.067864	0.935644	1451	0	-6.2273
HECA	6	0.69575	0.85822	1	16996	1	-5.2007	0.06764	0.067864	0.935644	1473	0	-5.2007
C4orf36	6	0.69727	0.85883	1	17041	2	-5.5935	0.06764	0.067864	0.935644	1426	0	-5.5935
SDHAF2	6	0.71142	0.86443	1	17157	2	-6.0125	0.06764	0.067864	0.935644	1379	0	-6.0125
CCNL1	6	0.71795	0.86704	1	17259	2	-5.6808	0.06764	0.067864	0.935644	1497	0	-5.6808
SPCS2	6	0.73193	0.87265	1	17382	2	-5.9578	0.06764	0.067864	0.935644	1402	0	-5.9578
SOX12	6	0.73554	0.87414	1	17402	1	-5.6686	0.06764	0.067864	0.935644	1411	0	-5.6686
PSMA5	6	0.76202	0.88528	1	17653	1	-5.2239	0.06764	0.067864	0.935644	1374	0	-5.2239
S100PBP	6	0.76583	0.88695	1	17671	2	-5.6463	0.06764	0.067864	0.935644	1433	0	-5.6463
HSD11B1L	6	0.77299	0.89002	1	17780	2	-5.7777	0.06764	0.067864	0.935644	1468	0	-5.7777
KLHL18	6	0.78414	0.89497	1	17920	1	-6.2135	0.06764	0.067864	0.935644	1515	0	-6.2135
GPR174	6	0.79883	0.90153	1	18081	2	-5.8826	0.06764	0.067864	0.935644	1512	0	-5.8826
EXOSC6	6	0.81305	0.90823	1	18254	2	-6.0471	0.06764	0.067864	0.935644	1437	0	-6.0471
OR51L1	6	0.85201	0.92753	1	18752	2	-6.2122	0.06764	0.067864	0.935644	1393	0	-6.2122
PSMD7	6	0.86292	0.93321	1	18881	2	-4.2912	0.06764	0.067864	0.935644	1394	0	-4.2912
TSPYL6	6	0.86362	0.93357	1	18912	2	-6.0498	0.06764	0.067864	0.935644	1446	0	-6.0498
AHRR	6	0.86724	0.93553	1	18934	1	-5.9597	0.06764	0.067864	0.935644	1460	0	-5.9597
CABP1	6	0.88402	0.94488	1	19192	1	-6.0161	0.06764	0.067864	0.935644	1369	0	-6.0161
LRRC10B	6	0.89346	0.94923	1	19290	1	-5.517	0.06764	0.067864	0.935644	1444	0	-5.517
ABTB1	6	0.9055	0.95176	1	19383	1	-5.8584	0.06764	0.067864	0.935644	1410	0	-5.8584
CAMK1	6	0.92012	0.95525	1	19499	1	-5.7828	0.06764	0.067864	0.935644	1480	0	-5.7828
CHAF1A	6	0.93309	0.95879	1	19615	1	-5.46	0.06764	0.067864	0.935644	1503	0	-5.46
PRKCDBP	6	0.93775	0.96016	1	19664	1	-5.5868	0.06764	0.067864	0.935644	1371	0	-5.5868
PRPF4	6	0.94893	0.96399	1	19760	1	-5.5931	0.06764	0.067864	0.935644	1431	0	-5.5931
NUP93	6	0.94893	0.96399	1	19774	1	-4.7872	0.06764	0.067864	0.935644	1385	0	-4.7872
EEF1B2	6	0.95101	0.96477	1	19783	1	-5.5764	0.06764	0.067864	0.935644	1381	0	-5.5764
CAV1	6	0.96586	0.97141	1	19979	1	-5.9488	0.06764	0.067864	0.935644	1440	0	-5.9488
C9orf173	6	0.96586	0.97141	1	19986	1	-4.6202	0.06764	0.067864	0.935644	1493	0	-4.6202
ARID5B	6	0.97048	0.97389	1	20057	1	-5.9116	0.06764	0.067864	0.935644	1412	0	-5.9116
PDP1	6	0.97338	0.97562	1	20101	1	-5.7583	0.06764	0.067864	0.935644	1448	0	-5.7583
NPC1	6	0.97603	0.9774	1	20162	1	-5.4461	0.06764	0.067864	0.935644	1495	0	-5.4461
POLR2K	6	0.98286	0.98288	1	20332	1	-4.3382	0.06764	0.067864	0.935644	1483	0	-4.3382
TMA7	6	0.98383	0.9838	1	20341	1	-4.9934	0.06764	0.067864	0.935644	1476	0	-4.9934
SPSB2	6	0.98737	0.98737	1	20458	0	-5.8051	0.06764	0.067864	0.935644	1470	0	-5.8051
LPHN1	6	0.99444	0.9944	1	20671	0	-6.0671	0.06764	0.067864	0.935644	1390	0	-6.0671
CHCHD10	6	0.99483	0.99479	1	20681	0	-4.8484	0.06764	0.067864	0.935644	1462	0	-4.8484
GOLGA7B	6	0.99483	0.99479	1	20686	0	-5.9909	0.06764	0.067864	0.935644	1416	0	-5.9909
AMER3	6	0.9968	0.99679	1	20743	0	-5.4825	0.06764	0.067864	0.935644	1415	0	-5.4825
TCEB1	6	0.9973	0.99729	1	20764	0	-5.5257	0.06764	0.067864	0.935644	1360	0	-5.5257
NAPB	6	0.99774	0.99774	1	20778	0	-5.3364	0.06764	0.067864	0.935644	1434	0	-5.3364
ZFR2	6	0.99858	0.99857	1	20817	0	-5.6211	0.06764	0.067864	0.935644	1491	0	-5.6211
CA11	6	0.9996	0.99959	1	20867	0	-5.4342	0.06764	0.067864	0.935644	1420	0	-5.4342
ANKRD11	6	0.99968	0.99966	1	20876	0	-5.4692	0.06764	0.067864	0.935644	1441	0	-5.4692
hsa-mir-3149	2	0.83993	0.83983	1	18567	0	-5.1656	0.07114	0.070999	0.952256	1518	0	-5.1656
hsa-mir-223	4	0.19436	0.37695	1	7752	3	-6.6351	0.072264	0.07213	0.952256	1522	0	-6.6351
hsa-mir-5579	4	0.38329	0.58386	1	12273	2	-5.977	0.072264	0.07213	0.952256	1519	0	-5.977
hsa-mir-1302-1	4	0.40367	0.59867	1	12624	2	-5.7835	0.072264	0.07213	0.952256	1529	0	-5.7835
hsa-mir-1202	4	0.45271	0.63443	1	13379	2	-5.5048	0.072264	0.07213	0.952256	1527	0	-5.5048
hsa-mir-4504	4	0.49191	0.66331	1	14015	1	-5.4097	0.072264	0.07213	0.952256	1528	0	-5.4097
hsa-mir-30d	4	0.50432	0.67235	1	14185	2	-6.119	0.072264	0.07213	0.952256	1530	0	-6.119
hsa-mir-3159	4	0.52382	0.68693	1	14505	2	-6.0047	0.072264	0.07213	0.952256	1520	0	-6.0047
hsa-mir-6875	4	0.52382	0.68693	1	14506	2	-6.1848	0.072264	0.07213	0.952256	1524	0	-6.1848
hsa-mir-6880	4	0.70621	0.81897	1	17135	1	-4.7503	0.072264	0.07213	0.952256	1531	0	-4.7503
hsa-mir-8077	4	0.73505	0.82844	1	17387	1	-5.502	0.072264	0.07213	0.952256	1523	0	-5.502
hsa-mir-1303	4	0.86612	0.88469	1	18927	1	-6.0594	0.072264	0.07213	0.952256	1526	0	-6.0594
hsa-mir-1225	4	0.88129	0.89361	1	19133	1	-4.1332	0.072264	0.07213	0.952256	1521	0	-4.1332
hsa-mir-564	4	0.99839	0.9984	1	20804	0	-4.9213	0.072264	0.07213	0.952256	1525	0	-4.9213
hsa-mir-6729	4	0.99867	0.99868	1	20822	0	-4.9617	0.072264	0.07213	0.952256	1532	0	-4.9617
SLC12A7	5	0.70267	0.83288	1	17071	2	-5.7497	0.072439	0.072486	0.952256	1533	0	-5.7497
TBC1D3H	6	1.1767e-06	6.3908e-06	0.000825	155	5	-8.5547	0.076944	0.077173	0.952256	1665	0	-8.5547
BAGE	6	0.0022378	0.011059	0.445331	505	5	-7.4615	0.076944	0.077173	0.952256	1549	0	-7.4615
SLC4A1AP	6	0.017525	0.072718	1	1475	5	-6.9108	0.076944	0.077173	0.952256	1671	0	-6.9108
PRAMEF18	6	0.021212	0.08373	1	1612	5	-7.2862	0.076944	0.077173	0.952256	1644	0	-7.2862
PRKX	6	0.028261	0.10424	1	1916	5	-7.1545	0.076944	0.077173	0.952256	1645	0	-7.1545
LAPTM5	6	0.031941	0.11469	1	2087	5	-6.8346	0.076944	0.077173	0.952256	1657	0	-6.8346
PROM1	6	0.036011	0.12606	1	2255	2	-5.6709	0.076944	0.077173	0.952256	1594	0	-5.6709
PLK4	6	0.041385	0.14048	1	2473	2	-5.7234	0.076944	0.077173	0.952256	1570	0	-5.7234
TLE3	6	0.042671	0.14395	1	2511	3	-6.7336	0.076944	0.077173	0.952256	1686	0	-6.7336
POLD4	6	0.048352	0.15874	1	2785	2	-5.6705	0.076944	0.077173	0.952256	1653	0	-5.6705
CPNE4	6	0.059564	0.18715	1	3255	5	-6.8586	0.076944	0.077173	0.952256	1577	0	-6.8586
DLL4	6	0.060685	0.18996	1	3330	4	-6.6885	0.076944	0.077173	0.952256	1586	0	-6.6885
COPS5	6	0.065706	0.20218	1	3589	4	-6.9287	0.076944	0.077173	0.952256	1574	0	-6.9287
UGDH	6	0.068348	0.20854	1	3678	5	-6.8625	0.076944	0.077173	0.952256	1690	0	-6.8625
KCNMA1	6	0.072074	0.21751	1	3874	4	-6.6829	0.076944	0.077173	0.952256	1584	0	-6.6829
PSTK	6	0.073721	0.22142	1	3896	3	-6.5683	0.076944	0.077173	0.952256	1639	0	-6.5683
NEBL	6	0.074398	0.22307	1	3924	4	-6.9682	0.076944	0.077173	0.952256	1593	0	-6.9682
PHYH	6	0.075744	0.22626	1	4017	4	-6.9285	0.076944	0.077173	0.952256	1646	0	-6.9285
WDR67	6	0.085852	0.24959	1	4413	5	-6.7351	0.076944	0.077173	0.952256	1623	0	-6.7351
C6orf106	6	0.089825	0.25864	1	4606	5	-6.8891	0.076944	0.077173	0.952256	1613	0	-6.8891
GZF1	6	0.10475	0.2917	1	5199	3	-6.4374	0.076944	0.077173	0.952256	1589	0	-6.4374
ZNF281	6	0.11912	0.31677	1	5665	3	-6.427	0.076944	0.077173	0.952256	1627	0	-6.427
MYADML2	6	0.12162	0.32061	1	5711	3	-6.3307	0.076944	0.077173	0.952256	1607	0	-6.3307
C9orf3	6	0.12303	0.32278	1	5753	4	-6.8831	0.076944	0.077173	0.952256	1688	0	-6.8831
DDN	6	0.12895	0.3318	1	5929	3	-6.5744	0.076944	0.077173	0.952256	1667	0	-6.5744
SPOCK3	6	0.13646	0.34324	1	6157	4	-6.9241	0.076944	0.077173	0.952256	1621	0	-6.9241
FGF7	6	0.13646	0.34324	1	6159	4	-6.7921	0.076944	0.077173	0.952256	1535	0	-6.7921
MPV17L	6	0.1402	0.34877	1	6230	3	-6.5775	0.076944	0.077173	0.952256	1554	0	-6.5775
NKX6-3	6	0.14253	0.35228	1	6296	2	-5.2117	0.076944	0.077173	0.952256	1544	0	-5.2117
EIF2S1	6	0.14354	0.35375	1	6313	2	-5.4402	0.076944	0.077173	0.952256	1546	0	-5.4402
CBFB	6	0.14582	0.35714	1	6377	4	-6.7783	0.076944	0.077173	0.952256	1643	0	-6.7783
FCGR1A	6	0.14582	0.35714	1	6394	4	-6.8393	0.076944	0.077173	0.952256	1669	0	-6.8393
CFHR1	6	0.15543	0.37123	1	6639	2	-6.2284	0.076944	0.077173	0.952256	1658	0	-6.2284
BGLAP	6	0.15568	0.37158	1	6673	3	-6.685	0.076944	0.077173	0.952256	1670	0	-6.685
ATP5L	6	0.16797	0.38935	1	7010	3	-6.4305	0.076944	0.077173	0.952256	1563	0	-6.4305
ZYX	6	0.16797	0.38935	1	7014	2	-6.2687	0.076944	0.077173	0.952256	1654	0	-6.2687
ZNF729	6	0.17145	0.39439	1	7088	3	-6.4384	0.076944	0.077173	0.952256	1575	0	-6.4384
STUB1	6	0.17247	0.39583	1	7097	1	-6.0697	0.076944	0.077173	0.952256	1687	0	-6.0697
ANKRD1	6	0.18214	0.40964	1	7394	3	-6.5394	0.076944	0.077173	0.952256	1673	0	-6.5394
OXSR1	6	0.18553	0.41441	1	7519	4	-6.7043	0.076944	0.077173	0.952256	1542	0	-6.7043
SERTAD4	6	0.1856	0.41451	1	7541	3	-6.4699	0.076944	0.077173	0.952256	1565	0	-6.4699
GDF10	6	0.18888	0.41907	1	7603	3	-6.1501	0.076944	0.077173	0.952256	1660	0	-6.1501
FRZB	6	0.18983	0.42037	1	7627	3	-6.4499	0.076944	0.077173	0.952256	1548	0	-6.4499
IFITM2	6	0.19181	0.42314	1	7701	4	-6.791	0.076944	0.077173	0.952256	1640	0	-6.791
NDUFA4L2	6	0.19907	0.43326	1	7897	2	-6.3191	0.076944	0.077173	0.952256	1588	0	-6.3191
RHOJ	6	0.20461	0.44091	1	8056	3	-6.2533	0.076944	0.077173	0.952256	1652	0	-6.2533
HSD17B6	6	0.21041	0.44889	1	8198	4	-6.7014	0.076944	0.077173	0.952256	1606	0	-6.7014
LIN52	6	0.21041	0.44889	1	8203	4	-6.6528	0.076944	0.077173	0.952256	1668	0	-6.6528
PDP2	6	0.21825	0.45942	1	8416	3	-6.0402	0.076944	0.077173	0.952256	1624	0	-6.0402
LATS1	6	0.231	0.4764	1	8739	4	-6.7619	0.076944	0.077173	0.952256	1663	0	-6.7619
STATH	6	0.24104	0.48952	1	8999	3	-6.2942	0.076944	0.077173	0.952256	1629	0	-6.2942
BCL2L12	6	0.24943	0.50052	1	9245	3	-6.2214	0.076944	0.077173	0.952256	1689	0	-6.2214
PTPRK	6	0.25664	0.50995	1	9427	3	-6.5379	0.076944	0.077173	0.952256	1633	0	-6.5379
SF3B3	6	0.25786	0.51153	1	9437	2	-5.9893	0.076944	0.077173	0.952256	1568	0	-5.9893
CNDP2	6	0.25878	0.51268	1	9479	3	-6.6981	0.076944	0.077173	0.952256	1610	0	-6.6981
NANS	6	0.26123	0.51581	1	9538	4	-6.646	0.076944	0.077173	0.952256	1632	0	-6.646
MCAT	6	0.26519	0.52086	1	9660	2	-6.199	0.076944	0.077173	0.952256	1650	0	-6.199
OR51S1	6	0.27167	0.52913	1	9825	3	-6.4222	0.076944	0.077173	0.952256	1578	0	-6.4222
OR10A3	6	0.27725	0.53614	1	9991	4	-6.5643	0.076944	0.077173	0.952256	1695	0	-6.5643
GALR3	6	0.30484	0.57022	1	10721	1	-5.5357	0.076944	0.077173	0.952256	1541	0	-5.5357
TBRG4	6	0.31514	0.58267	1	10971	3	-6.4961	0.076944	0.077173	0.952256	1682	0	-6.4961
AMACR	6	0.31514	0.58267	1	10980	3	-6.4699	0.076944	0.077173	0.952256	1547	0	-6.4699
PSMG4	6	0.31714	0.58507	1	11017	3	-6.4157	0.076944	0.077173	0.952256	1560	0	-6.4157
KRTAP9-3	6	0.32041	0.58902	1	11039	4	-6.5782	0.076944	0.077173	0.952256	1587	0	-6.5782
FBXO2	6	0.32566	0.59523	1	11192	1	-5.5792	0.076944	0.077173	0.952256	1534	0	-5.5792
MZB1	6	0.33207	0.60282	1	11392	3	-6.5783	0.076944	0.077173	0.952256	1596	0	-6.5783
KCNN1	6	0.34176	0.61404	1	11610	2	-5.731	0.076944	0.077173	0.952256	1583	0	-5.731
KLHL1	6	0.34235	0.61473	1	11623	2	-6.3419	0.076944	0.077173	0.952256	1677	0	-6.3419
ARHGAP6	6	0.34767	0.61928	1	11682	2	-5.8194	0.076944	0.077173	0.952256	1628	0	-5.8194
SFT2D2	6	0.35584	0.62539	1	11816	3	-6.6081	0.076944	0.077173	0.952256	1692	0	-6.6081
BSX	6	0.3601	0.62857	1	11901	2	-5.8432	0.076944	0.077173	0.952256	1590	0	-5.8432
DDIT3	6	0.37086	0.63656	1	12079	3	-6.026	0.076944	0.077173	0.952256	1619	0	-6.026
GSS	6	0.40534	0.66219	1	12626	2	-5.7961	0.076944	0.077173	0.952256	1559	0	-5.7961
SIGLEC7	6	0.41206	0.66718	1	12722	2	-6.2274	0.076944	0.077173	0.952256	1636	0	-6.2274
FBXO24	6	0.41206	0.66718	1	12724	1	-6.2041	0.076944	0.077173	0.952256	1601	0	-6.2041
MGARP	6	0.41338	0.66813	1	12744	2	-6.1651	0.076944	0.077173	0.952256	1536	0	-6.1651
BRD1	6	0.41945	0.67266	1	12825	2	-5.5294	0.076944	0.077173	0.952256	1609	0	-5.5294
SLC30A3	6	0.41945	0.67266	1	12839	2	-6.0704	0.076944	0.077173	0.952256	1659	0	-6.0704
KPNA3	6	0.42294	0.67525	1	12900	1	-6.1523	0.076944	0.077173	0.952256	1626	0	-6.1523
ABR	6	0.44055	0.68808	1	13191	2	-6.3401	0.076944	0.077173	0.952256	1602	0	-6.3401
C7orf49	6	0.44415	0.69073	1	13225	3	-5.9562	0.076944	0.077173	0.952256	1551	0	-5.9562
C15orf52	6	0.4545	0.6983	1	13387	3	-6.4206	0.076944	0.077173	0.952256	1603	0	-6.4206
MZF1	6	0.4545	0.6983	1	13398	3	-6.4692	0.076944	0.077173	0.952256	1569	0	-6.4692
SLC16A1	6	0.4545	0.6983	1	13401	3	-6.5084	0.076944	0.077173	0.952256	1666	0	-6.5084
MC3R	6	0.4586	0.70129	1	13485	1	-5.4973	0.076944	0.077173	0.952256	1634	0	-5.4973
PARD3	6	0.46464	0.70567	1	13599	2	-6.2362	0.076944	0.077173	0.952256	1651	0	-6.2362
TPP1	6	0.47795	0.71544	1	13799	2	-5.3038	0.076944	0.077173	0.952256	1672	0	-5.3038
CCDC47	6	0.50543	0.7355	1	14233	2	-5.9596	0.076944	0.077173	0.952256	1693	0	-5.9596
RARRES2	6	0.50964	0.73851	1	14266	3	-6.3308	0.076944	0.077173	0.952256	1691	0	-6.3308
PMP2	6	0.50964	0.73851	1	14286	3	-6.5452	0.076944	0.077173	0.952256	1552	0	-6.5452
NXPE3	6	0.52373	0.7487	1	14486	3	-6.1884	0.076944	0.077173	0.952256	1637	0	-6.1884
CTC1	6	0.52791	0.75176	1	14582	3	-6.4016	0.076944	0.077173	0.952256	1661	0	-6.4016
DDX49	6	0.52791	0.75176	1	14600	3	-6.3585	0.076944	0.077173	0.952256	1656	0	-6.3585
HOXB9	6	0.53721	0.75838	1	14723	3	-6.4756	0.076944	0.077173	0.952256	1641	0	-6.4756
INSM2	6	0.54314	0.76268	1	14807	3	-6.0101	0.076944	0.077173	0.952256	1605	0	-6.0101
CYTH1	6	0.54689	0.7654	1	14884	2	-5.2164	0.076944	0.077173	0.952256	1550	0	-5.2164
CTSW	6	0.58341	0.79182	1	15448	2	-5.3208	0.076944	0.077173	0.952256	1543	0	-5.3208
SEMA5A	6	0.58341	0.79182	1	15461	2	-5.7014	0.076944	0.077173	0.952256	1537	0	-5.7014
SH3BP1	6	0.60384	0.80644	1	15795	3	-6.1865	0.076944	0.077173	0.952256	1597	0	-6.1865
JDP2	6	0.61155	0.81186	1	15911	2	-6.1211	0.076944	0.077173	0.952256	1539	0	-6.1211
RASL10A	6	0.62536	0.82166	1	16174	2	-6.0381	0.076944	0.077173	0.952256	1649	0	-6.0381
SEPSECS	6	0.64156	0.83301	1	16421	3	-6.3505	0.076944	0.077173	0.952256	1561	0	-6.3505
AREG	6	0.65969	0.84462	1	16685	2	-6.2822	0.076944	0.077173	0.952256	1631	0	-6.2822
BDKRB1	6	0.65969	0.84462	1	16687	2	-5.8387	0.076944	0.077173	0.952256	1625	0	-5.8387
FOXK2	6	0.69037	0.85613	1	16965	2	-6.017	0.076944	0.077173	0.952256	1567	0	-6.017
GNPTAB	6	0.69727	0.85883	1	17019	2	-6.2538	0.076944	0.077173	0.952256	1608	0	-6.2538
SLC45A2	6	0.69984	0.85983	1	17069	1	-5.4457	0.076944	0.077173	0.952256	1553	0	-5.4457
WNT5A	6	0.72681	0.87062	1	17328	1	-5.4305	0.076944	0.077173	0.952256	1545	0	-5.4305
RBMX2	6	0.73554	0.87414	1	17390	1	-6.0713	0.076944	0.077173	0.952256	1616	0	-6.0713
RPL9	6	0.74027	0.87607	1	17452	1	-4.9715	0.076944	0.077173	0.952256	1538	0	-4.9715
RRP15	6	0.74928	0.8798	1	17513	1	-5.4344	0.076944	0.077173	0.952256	1630	0	-5.4344
ASAP2	6	0.75362	0.88166	1	17570	2	-6.199	0.076944	0.077173	0.952256	1681	0	-6.199
TTN	6	0.75781	0.88343	1	17605	1	-6.0508	0.076944	0.077173	0.952256	1600	0	-6.0508
CCDC124	6	0.75903	0.88397	1	17640	2	-6.4586	0.076944	0.077173	0.952256	1642	0	-6.4586
ZACN	6	0.77132	0.88933	1	17753	1	-5.5631	0.076944	0.077173	0.952256	1592	0	-5.5631
MAP2K2	6	0.77299	0.89002	1	17776	2	-5.624	0.076944	0.077173	0.952256	1540	0	-5.624
MICB	6	0.78019	0.89319	1	17878	2	-5.5587	0.076944	0.077173	0.952256	1591	0	-5.5587
GSX1	6	0.78643	0.89595	1	17930	2	-6.0247	0.076944	0.077173	0.952256	1581	0	-6.0247
OSTM1	6	0.78844	0.89682	1	17962	1	-6.0121	0.076944	0.077173	0.952256	1680	0	-6.0121
EIF3A	6	0.79252	0.89867	1	18009	2	-5.6742	0.076944	0.077173	0.952256	1555	0	-5.6742
LRRC70	6	0.79883	0.90153	1	18057	2	-6.1621	0.076944	0.077173	0.952256	1617	0	-6.1621
2025-03-08	6	0.80904	0.90631	1	18189	2	-6.2997	0.076944	0.077173	0.952256	1604	0	-6.2997
PRRX2	6	0.81305	0.90823	1	18269	1	-5.9078	0.076944	0.077173	0.952256	1662	0	-5.9078
LIME1	6	0.81717	0.91016	1	18306	2	-6.2362	0.076944	0.077173	0.952256	1683	0	-6.2362
ZFHX3	6	0.82315	0.91308	1	18372	2	-5.9725	0.076944	0.077173	0.952256	1678	0	-5.9725
GBP1	6	0.82527	0.91412	1	18412	1	-5.8913	0.076944	0.077173	0.952256	1562	0	-5.8913
STX4	6	0.82906	0.91596	1	18472	1	-5.3959	0.076944	0.077173	0.952256	1585	0	-5.3959
KRTAP10-10	6	0.83487	0.91882	1	18537	2	-5.7583	0.076944	0.077173	0.952256	1595	0	-5.7583
OPTN	6	0.84643	0.92469	1	18672	2	-6.3813	0.076944	0.077173	0.952256	1571	0	-6.3813
CD8B	6	0.85593	0.92955	1	18791	2	-6.4351	0.076944	0.077173	0.952256	1664	0	-6.4351
QARS	6	0.86292	0.93321	1	18889	2	-6.3751	0.076944	0.077173	0.952256	1694	0	-6.3751
SLC28A1	6	0.86828	0.9361	1	18952	2	-6.164	0.076944	0.077173	0.952256	1615	0	-6.164
ERGIC3	6	0.8734	0.9389	1	19011	2	-6.3504	0.076944	0.077173	0.952256	1572	0	-6.3504
CYB5R3	6	0.8734	0.9389	1	19023	2	-5.2145	0.076944	0.077173	0.952256	1622	0	-5.2145
C15orf53	6	0.87406	0.93929	1	19059	1	-5.9067	0.076944	0.077173	0.952256	1599	0	-5.9067
ADHFE1	6	0.87745	0.9412	1	19075	1	-5.8002	0.076944	0.077173	0.952256	1557	0	-5.8002
PALMD	6	0.88316	0.94439	1	19142	2	-6.0836	0.076944	0.077173	0.952256	1685	0	-6.0836
APOH	6	0.91121	0.95305	1	19412	1	-6.1274	0.076944	0.077173	0.952256	1676	0	-6.1274
OGG1	6	0.92296	0.956	1	19530	1	-6.2222	0.076944	0.077173	0.952256	1579	0	-6.2222
CNOT10	6	0.93775	0.96016	1	19655	1	-5.9192	0.076944	0.077173	0.952256	1638	0	-5.9192
SUPT5H	6	0.94242	0.96168	1	19707	1	-5.871	0.076944	0.077173	0.952256	1614	0	-5.871
PPP1R12A	6	0.97048	0.97389	1	20062	1	-5.7537	0.076944	0.077173	0.952256	1576	0	-5.7537
ARHGEF25	6	0.97194	0.97474	1	20083	1	-5.8146	0.076944	0.077173	0.952256	1573	0	-5.8146
SNRPE	6	0.97472	0.97649	1	20137	1	-5.6104	0.076944	0.077173	0.952256	1564	0	-5.6104
RNF4	6	0.97731	0.9783	1	20180	1	-5.9415	0.076944	0.077173	0.952256	1582	0	-5.9415
PDXK	6	0.97851	0.9792	1	20220	1	-5.6974	0.076944	0.077173	0.952256	1580	0	-5.6974
PCGF1	6	0.9808	0.98104	1	20277	1	-5.4105	0.076944	0.077173	0.952256	1648	0	-5.4105
GPR75	6	0.98186	0.98195	1	20310	1	-5.4275	0.076944	0.077173	0.952256	1655	0	-5.4275
POP4	6	0.98286	0.98288	1	20324	1	-5.682	0.076944	0.077173	0.952256	1611	0	-5.682
PPID	6	0.98474	0.9847	1	20378	0	-6.062	0.076944	0.077173	0.952256	1566	0	-6.062
NOB1	6	0.98737	0.98737	1	20450	0	-5.6907	0.076944	0.077173	0.952256	1679	0	-5.6907
RWDD4	6	0.98815	0.98815	1	20467	0	-5.9267	0.076944	0.077173	0.952256	1635	0	-5.9267
CTNNBIP1	6	0.99019	0.99019	1	20533	0	-5.6315	0.076944	0.077173	0.952256	1620	0	-5.6315
CDSN	6	0.99083	0.99082	1	20541	0	-5.6806	0.076944	0.077173	0.952256	1558	0	-5.6806
KLC3	6	0.99142	0.9914	1	20564	0	-5.6029	0.076944	0.077173	0.952256	1675	0	-5.6029
RBM8A	6	0.99444	0.9944	1	20663	0	-4.9024	0.076944	0.077173	0.952256	1684	0	-4.9024
RBM22	6	0.99519	0.99518	1	20700	0	-5.2048	0.076944	0.077173	0.952256	1612	0	-5.2048
DHFR	6	0.99794	0.99793	1	20791	0	-5.7698	0.076944	0.077173	0.952256	1598	0	-5.7698
ALX4	6	0.99844	0.99842	1	20812	0	-5.7996	0.076944	0.077173	0.952256	1647	0	-5.7996
SMU1	6	0.99904	0.99904	1	20839	0	-4.2856	0.076944	0.077173	0.952256	1674	0	-4.2856
SNRPD1	6	0.99968	0.99966	1	20875	0	-4.1332	0.076944	0.077173	0.952256	1556	0	-4.1332
RPS11	6	0.99999	0.99999	1	20907	0	-4.1038	0.076944	0.077173	0.952256	1618	0	-4.1038
hsa-mir-3133	3	0.18042	0.32727	1	7347	1	-5.652	0.077882	0.077779	0.954237	1697	0	-5.652
hsa-mir-5693	3	0.63564	0.71449	1	16332	1	-4.6804	0.077882	0.077779	0.954237	1696	0	-4.6804
hsa-mir-6765	4	0.11677	0.26268	1	5590	3	-6.8635	0.079177	0.078998	0.954237	1699	0	-6.8635
hsa-mir-2467	4	0.16264	0.33148	1	6870	2	-5.6441	0.079177	0.078998	0.954237	1705	0	-5.6441
hsa-mir-4652	4	0.19711	0.38088	1	7828	2	-6.6881	0.079177	0.078998	0.954237	1704	0	-6.6881
hsa-mir-6855	4	0.21702	0.40862	1	8341	1	-4.4645	0.079177	0.078998	0.954237	1711	0	-4.4645
hsa-mir-4285	4	0.27829	0.48997	1	10022	2	-6.4336	0.079177	0.078998	0.954237	1701	0	-6.4336
hsa-mir-3654	4	0.32875	0.54454	1	11252	2	-6.6028	0.079177	0.078998	0.954237	1709	0	-6.6028
hsa-mir-539	4	0.37476	0.5777	1	12131	2	-6.2007	0.079177	0.078998	0.954237	1715	0	-6.2007
hsa-mir-6827	4	0.40682	0.60092	1	12647	2	-5.5246	0.079177	0.078998	0.954237	1706	0	-5.5246
hsa-mir-3163	4	0.47522	0.65103	1	13752	2	-5.8903	0.079177	0.078998	0.954237	1713	0	-5.8903
hsa-mir-24-2	4	0.51257	0.67846	1	14325	2	-5.3705	0.079177	0.078998	0.954237	1700	0	-5.3705
hsa-mir-548an	4	0.59179	0.73841	1	15605	2	-5.5816	0.079177	0.078998	0.954237	1712	0	-5.5816
hsa-mir-7856	4	0.64495	0.77993	1	16490	1	-5.7004	0.079177	0.078998	0.954237	1703	0	-5.7004
hsa-mir-4749	4	0.72518	0.82509	1	17318	1	-6.1696	0.079177	0.078998	0.954237	1708	0	-6.1696
hsa-mir-1285-1	4	0.83102	0.86661	1	18489	1	-6.4053	0.079177	0.078998	0.954237	1714	0	-6.4053
hsa-mir-6727	4	0.94803	0.94795	1	19752	0	-4.9151	0.079177	0.078998	0.954237	1707	0	-4.9151
hsa-mir-5010	4	0.98737	0.98736	1	20464	0	-5.4805	0.079177	0.078998	0.954237	1702	0	-5.4805
hsa-mir-4446	4	0.99662	0.99662	1	20739	0	-5.5019	0.079177	0.078998	0.954237	1710	0	-5.5019
hsa-mir-3196	4	0.99765	0.99766	1	20772	0	-5.3265	0.079177	0.078998	0.954237	1698	0	-5.3265
NOSTRIN	5	0.026347	0.094974	1	1842	2	-5.1208	0.080849	0.080936	0.954237	1716	0	-5.1208
CAPN8	5	0.56218	0.75533	1	15094	1	-5.2058	0.080849	0.080936	0.954237	1717	0	-5.2058
hsa-mir-761	3	0.48574	0.64074	1	13919	1	-5.6721	0.08469	0.084579	0.954237	1718	0	-5.6721
ECHDC3	6	0.0097936	0.044139	0.871524	1028	4	-7.4715	0.086285	0.086462	0.954237	1816	0	-7.4715
OSTC	6	0.01798	0.074105	1	1488	3	-6.7473	0.086285	0.086462	0.954237	1765	0	-6.7473
ZNF222	6	0.018094	0.074454	1	1493	4	-7.2664	0.086285	0.086462	0.954237	1869	0	-7.2664
RNF133	6	0.043608	0.14642	1	2577	4	-7.0628	0.086285	0.086462	0.954237	1744	0	-7.0628
ZBTB43	6	0.058496	0.18453	1	3219	3	-5.9848	0.086285	0.086462	0.954237	1730	0	-5.9848
ZNF563	6	0.059564	0.18715	1	3268	5	-7.0116	0.086285	0.086462	0.954237	1766	0	-7.0116
SDCBP2	6	0.060157	0.18862	1	3319	3	-6.84	0.086285	0.086462	0.954237	1773	0	-6.84
C3orf79	6	0.073721	0.22142	1	3895	4	-6.9926	0.086285	0.086462	0.954237	1855	0	-6.9926
SELK	6	0.077738	0.23086	1	4095	3	-6.7727	0.086285	0.086462	0.954237	1736	0	-6.7727
RPH3AL	6	0.082474	0.24184	1	4320	4	-6.6791	0.086285	0.086462	0.954237	1761	0	-6.6791
P2RX2	6	0.092183	0.26399	1	4655	4	-6.8368	0.086285	0.086462	0.954237	1851	0	-6.8368
IBTK	6	0.095432	0.27135	1	4818	4	-6.9343	0.086285	0.086462	0.954237	1790	0	-6.9343
LAT	6	0.097444	0.27575	1	4885	3	-6.7123	0.086285	0.086462	0.954237	1837	0	-6.7123
SNX6	6	0.10484	0.29188	1	5202	3	-6.4206	0.086285	0.086462	0.954237	1763	0	-6.4206
OR51A2	6	0.10629	0.29499	1	5221	4	-6.9632	0.086285	0.086462	0.954237	1770	0	-6.9632
TTC1	6	0.1187	0.31609	1	5619	3	-6.6947	0.086285	0.086462	0.954237	1802	0	-6.6947
TRIM64	6	0.1187	0.31609	1	5627	4	-6.9863	0.086285	0.086462	0.954237	1832	0	-6.9863
CASKIN2	6	0.12181	0.32093	1	5718	3	-5.842	0.086285	0.086462	0.954237	1719	0	-5.842
COL6A1	6	0.12504	0.32585	1	5809	2	-6.2497	0.086285	0.086462	0.954237	1843	0	-6.2497
HES5	6	0.13187	0.33629	1	5984	4	-6.8102	0.086285	0.086462	0.954237	1788	0	-6.8102
NRIP2	6	0.13646	0.34324	1	6134	4	-6.8011	0.086285	0.086462	0.954237	1829	0	-6.8011
DNAJC8	6	0.13867	0.34648	1	6196	2	-5.9347	0.086285	0.086462	0.954237	1771	0	-5.9347
PIGT	6	0.13942	0.34762	1	6207	4	-6.7344	0.086285	0.086462	0.954237	1742	0	-6.7344
UBR1	6	0.14362	0.35388	1	6320	3	-6.4938	0.086285	0.086462	0.954237	1755	0	-6.4938
RAC2	6	0.16144	0.38	1	6835	4	-6.7731	0.086285	0.086462	0.954237	1857	0	-6.7731
GABRB2	6	0.16849	0.39011	1	7038	3	-5.7897	0.086285	0.086462	0.954237	1747	0	-5.7897
CISD2	6	0.16849	0.39011	1	7045	3	-6.5296	0.086285	0.086462	0.954237	1854	0	-6.5296
LAIR1	6	0.16951	0.39161	1	7071	3	-6.6201	0.086285	0.086462	0.954237	1748	0	-6.6201
CAT	6	0.17477	0.39911	1	7191	3	-6.5166	0.086285	0.086462	0.954237	1767	0	-6.5166
ZNF740	6	0.18108	0.40813	1	7353	3	-6.3132	0.086285	0.086462	0.954237	1754	0	-6.3132
PRPS1L1	6	0.18424	0.41262	1	7431	3	-6.5801	0.086285	0.086462	0.954237	1774	0	-6.5801
SLFN14	6	0.1856	0.41451	1	7538	3	-6.4904	0.086285	0.086462	0.954237	1722	0	-6.4904
INHA	6	0.2037	0.43963	1	8041	4	-6.7564	0.086285	0.086462	0.954237	1750	0	-6.7564
PCDHB7	6	0.20656	0.44357	1	8102	1	-6.3366	0.086285	0.086462	0.954237	1808	0	-6.3366
CCP110	6	0.21041	0.44889	1	8215	4	-6.7898	0.086285	0.086462	0.954237	1746	0	-6.7898
CENPF	6	0.2116	0.45049	1	8236	2	-5.7522	0.086285	0.086462	0.954237	1799	0	-5.7522
LRRC45	6	0.22088	0.46295	1	8478	4	-6.7006	0.086285	0.086462	0.954237	1849	0	-6.7006
SOGA2	6	0.23822	0.48582	1	8909	4	-6.704	0.086285	0.086462	0.954237	1804	0	-6.704
CPXM1	6	0.23822	0.48582	1	8920	4	-6.6667	0.086285	0.086462	0.954237	1783	0	-6.6667
ASNA1	6	0.24113	0.48963	1	9034	4	-6.6654	0.086285	0.086462	0.954237	1791	0	-6.6654
CRYBA4	6	0.24512	0.49489	1	9065	2	-6.3797	0.086285	0.086462	0.954237	1870	0	-6.3797
KBTBD13	6	0.24553	0.49545	1	9154	3	-6.2804	0.086285	0.086462	0.954237	1882	0	-6.2804
PEX13	6	0.24689	0.49724	1	9186	3	-5.9737	0.086285	0.086462	0.954237	1798	0	-5.9737
ZNF408	6	0.26123	0.51581	1	9531	4	-6.5961	0.086285	0.086462	0.954237	1741	0	-6.5961
PNISR	6	0.26123	0.51581	1	9571	4	-6.6744	0.086285	0.086462	0.954237	1776	0	-6.6744
FAM20C	6	0.27167	0.52913	1	9831	2	-6.1574	0.086285	0.086462	0.954237	1838	0	-6.1574
RARS2	6	0.27688	0.53565	1	9909	2	-5.8877	0.086285	0.086462	0.954237	1815	0	-5.8877
ANAPC5	6	0.28104	0.54083	1	10047	4	-6.5867	0.086285	0.086462	0.954237	1737	0	-6.5867
HES2	6	0.28104	0.54083	1	10055	3	-6.2038	0.086285	0.086462	0.954237	1842	0	-6.2038
MDFI	6	0.31163	0.57841	1	10879	4	-6.537	0.086285	0.086462	0.954237	1831	0	-6.537
FGB	6	0.31163	0.57841	1	10889	4	-6.6464	0.086285	0.086462	0.954237	1753	0	-6.6464
UMPS	6	0.31163	0.57841	1	10892	4	-6.5208	0.086285	0.086462	0.954237	1848	0	-6.5208
LRRFIP2	6	0.31514	0.58267	1	10956	2	-5.7365	0.086285	0.086462	0.954237	1822	0	-5.7365
NDUFA9	6	0.32041	0.58902	1	11090	4	-6.6078	0.086285	0.086462	0.954237	1739	0	-6.6078
FAM109B	6	0.32929	0.5995	1	11295	4	-6.5973	0.086285	0.086462	0.954237	1839	0	-6.5973
SCN4A	6	0.33076	0.60125	1	11336	2	-5.7868	0.086285	0.086462	0.954237	1833	0	-5.7868
PTPN13	6	0.33107	0.60162	1	11346	3	-6.4465	0.086285	0.086462	0.954237	1844	0	-6.4465
YAP1	6	0.33107	0.60162	1	11347	3	-6.5187	0.086285	0.086462	0.954237	1800	0	-6.5187
2025-03-05	6	0.33207	0.60282	1	11367	3	-6.4149	0.086285	0.086462	0.954237	1792	0	-6.4149
RPL26	6	0.33207	0.60282	1	11378	3	-6.4384	0.086285	0.086462	0.954237	1721	0	-6.4384
HID1	6	0.33836	0.61011	1	11460	4	-6.5818	0.086285	0.086462	0.954237	1861	0	-6.5818
ARL6IP6	6	0.33836	0.61011	1	11479	4	-6.4928	0.086285	0.086462	0.954237	1801	0	-6.4928
PANX2	6	0.35479	0.62459	1	11809	2	-6.0855	0.086285	0.086462	0.954237	1751	0	-6.0855
TMEM109	6	0.35584	0.62539	1	11838	3	-6.1456	0.086285	0.086462	0.954237	1876	0	-6.1456
SLC15A4	6	0.35584	0.62539	1	11844	3	-6.3604	0.086285	0.086462	0.954237	1875	0	-6.3604
JAKMIP3	6	0.3632	0.63091	1	11924	3	-6.5475	0.086285	0.086462	0.954237	1830	0	-6.5475
IFNA8	6	0.3632	0.63091	1	11927	3	-6.0818	0.086285	0.086462	0.954237	1871	0	-6.0818
DUSP3	6	0.36485	0.63215	1	11986	2	-6.4586	0.086285	0.086462	0.954237	1780	0	-6.4586
LBR	6	0.39467	0.65428	1	12465	2	-6.1322	0.086285	0.086462	0.954237	1872	0	-6.1322
NANOGNB	6	0.41945	0.67266	1	12831	3	-6.3689	0.086285	0.086462	0.954237	1803	0	-6.3689
KRT73	6	0.41973	0.67287	1	12863	3	-6.4885	0.086285	0.086462	0.954237	1864	0	-6.4885
IKZF4	6	0.43708	0.68551	1	13147	2	-6.0012	0.086285	0.086462	0.954237	1813	0	-6.0012
C10orf118	6	0.44055	0.68808	1	13207	2	-5.9319	0.086285	0.086462	0.954237	1740	0	-5.9319
RTDR1	6	0.45137	0.69605	1	13354	2	-6.1478	0.086285	0.086462	0.954237	1778	0	-6.1478
RBP1	6	0.45794	0.7008	1	13475	2	-6.344	0.086285	0.086462	0.954237	1874	0	-6.344
C6orf136	6	0.4586	0.70129	1	13506	1	-4.9148	0.086285	0.086462	0.954237	1814	0	-4.9148
OXNAD1	6	0.46411	0.7053	1	13558	3	-5.8109	0.086285	0.086462	0.954237	1757	0	-5.8109
FAM21B	6	0.46646	0.70705	1	13616	3	-6.3851	0.086285	0.086462	0.954237	1827	0	-6.3851
TGFB1I1	6	0.47034	0.70985	1	13641	2	-6.2997	0.086285	0.086462	0.954237	1858	0	-6.2997
RALGPS2	6	0.47795	0.71544	1	13789	3	-6.3851	0.086285	0.086462	0.954237	1840	0	-6.3851
MAP4K2	6	0.48465	0.72034	1	13873	3	-6.4949	0.086285	0.086462	0.954237	1819	0	-6.4949
MAD1L1	6	0.48465	0.72034	1	13888	3	-6.3714	0.086285	0.086462	0.954237	1824	0	-6.3714
MRVI1	6	0.49113	0.72508	1	13949	3	-5.8285	0.086285	0.086462	0.954237	1789	0	-5.8285
SOX14	6	0.50043	0.73181	1	14137	3	-6.2265	0.086285	0.086462	0.954237	1786	0	-6.2265
EEF1D	6	0.51953	0.74571	1	14428	2	-5.8162	0.086285	0.086462	0.954237	1850	0	-5.8162
BZW1	6	0.51959	0.74575	1	14472	3	-6.2499	0.086285	0.086462	0.954237	1756	0	-6.2499
BOLL	6	0.52647	0.7507	1	14520	2	-6.0903	0.086285	0.086462	0.954237	1877	0	-6.0903
ZNF623	6	0.52726	0.75129	1	14545	2	-6.1264	0.086285	0.086462	0.954237	1866	0	-6.1264
CX3CL1	6	0.53391	0.75605	1	14651	2	-6.1998	0.086285	0.086462	0.954237	1828	0	-6.1998
FAM216B	6	0.53531	0.75706	1	14692	2	-6.1269	0.086285	0.086462	0.954237	1834	0	-6.1269
KRTAP1-1	6	0.54136	0.76137	1	14785	2	-5.915	0.086285	0.086462	0.954237	1865	0	-5.915
GPSM1	6	0.54643	0.76508	1	14837	3	-6.4766	0.086285	0.086462	0.954237	1731	0	-6.4766
SPN	6	0.54855	0.76656	1	14921	2	-5.641	0.086285	0.086462	0.954237	1852	0	-5.641
SLC25A45	6	0.56241	0.7766	1	15118	3	-6.4182	0.086285	0.086462	0.954237	1752	0	-6.4182
FOXF1	6	0.56572	0.77896	1	15194	3	-6.2757	0.086285	0.086462	0.954237	1795	0	-6.2757
HOXD13	6	0.56944	0.78166	1	15239	2	-6.1764	0.086285	0.086462	0.954237	1735	0	-6.1764
BCHE	6	0.58539	0.79324	1	15563	2	-5.9188	0.086285	0.086462	0.954237	1726	0	-5.9188
C6orf195	6	0.60384	0.80644	1	15767	3	-6.1775	0.086285	0.086462	0.954237	1738	0	-6.1775
OVCH1	6	0.61985	0.81772	1	16073	2	-5.8881	0.086285	0.086462	0.954237	1821	0	-5.8881
BTBD2	6	0.63922	0.83138	1	16382	2	-5.8325	0.086285	0.086462	0.954237	1841	0	-5.8325
OR2A14	6	0.64156	0.83301	1	16457	3	-6.1817	0.086285	0.086462	0.954237	1732	0	-6.1817
RYK	6	0.65083	0.83956	1	16561	3	-6.324	0.086285	0.086462	0.954237	1879	0	-6.324
ANKZF1	6	0.67658	0.85095	1	16834	2	-6.3193	0.086285	0.086462	0.954237	1856	0	-6.3193
EPOR	6	0.67797	0.85149	1	16872	1	-5.927	0.086285	0.086462	0.954237	1727	0	-5.927
C1orf100	6	0.69575	0.85822	1	17000	1	-5.8629	0.086285	0.086462	0.954237	1745	0	-5.8629
CHST14	6	0.69575	0.85822	1	17004	1	-5.5071	0.086285	0.086462	0.954237	1873	0	-5.5071
SYAP1	6	0.69727	0.85883	1	17025	2	-6.2166	0.086285	0.086462	0.954237	1805	0	-6.2166
TPR	6	0.69727	0.85883	1	17040	2	-5.7436	0.086285	0.086462	0.954237	1784	0	-5.7436
RC3H1	6	0.70414	0.86153	1	17093	1	-5.2795	0.086285	0.086462	0.954237	1734	0	-5.2795
HIST1H2BK	6	0.70446	0.86164	1	17113	2	-5.854	0.086285	0.086462	0.954237	1846	0	-5.854
TRAF1	6	0.72492	0.86986	1	17308	2	-6.2114	0.086285	0.086462	0.954237	1863	0	-6.2114
NDC80	6	0.73876	0.87546	1	17440	2	-5.5991	0.086285	0.086462	0.954237	1724	0	-5.5991
PSMD6	6	0.74027	0.87607	1	17454	1	-5.3446	0.086285	0.086462	0.954237	1794	0	-5.3446
AK5	6	0.75903	0.88397	1	17621	2	-5.6515	0.086285	0.086462	0.954237	1749	0	-5.6515
PFKP	6	0.76583	0.88695	1	17673	2	-5.8454	0.086285	0.086462	0.954237	1760	0	-5.8454
KIAA1549	6	0.76583	0.88695	1	17684	2	-6.423	0.086285	0.086462	0.954237	1782	0	-6.423
NRBP2	6	0.76671	0.88732	1	17716	2	-6.0198	0.086285	0.086462	0.954237	1775	0	-6.0198
PDCD1	6	0.76671	0.88732	1	17726	1	-5.8941	0.086285	0.086462	0.954237	1868	0	-5.8941
SRSF6	6	0.77549	0.89113	1	17826	2	-5.4799	0.086285	0.086462	0.954237	1758	0	-5.4799
DHX15	6	0.77549	0.89113	1	17832	1	-5.0291	0.086285	0.086462	0.954237	1836	0	-5.0291
BSND	6	0.78643	0.89595	1	17948	2	-5.3804	0.086285	0.086462	0.954237	1820	0	-5.3804
CSTA	6	0.78844	0.89682	1	17981	2	-6.1166	0.086285	0.086462	0.954237	1764	0	-6.1166
TSR2	6	0.79656	0.90049	1	18039	1	-5.0668	0.086285	0.086462	0.954237	1853	0	-5.0668
LELP1	6	0.8171	0.91013	1	18282	1	-5.8945	0.086285	0.086462	0.954237	1769	0	-5.8945
FGFBP2	6	0.82117	0.91209	1	18341	2	-5.9953	0.086285	0.086462	0.954237	1862	0	-5.9953
SP6	6	0.82898	0.91592	1	18437	2	-6.1058	0.086285	0.086462	0.954237	1777	0	-6.1058
TACR1	6	0.84643	0.92469	1	18679	2	-5.4009	0.086285	0.086462	0.954237	1835	0	-5.4009
OR4Q3	6	0.84643	0.92469	1	18686	2	-6.2636	0.086285	0.086462	0.954237	1796	0	-6.2636
STAR	6	0.86362	0.93357	1	18903	2	-5.5562	0.086285	0.086462	0.954237	1725	0	-5.5562
YARS2	6	0.86828	0.9361	1	18951	2	-6.002	0.086285	0.086462	0.954237	1793	0	-6.002
WTIP	6	0.86828	0.9361	1	18955	2	-6.15	0.086285	0.086462	0.954237	1878	0	-6.15
SYCP3	6	0.86828	0.9361	1	18970	2	-6.2847	0.086285	0.086462	0.954237	1733	0	-6.2847
SAMD9L	6	0.86828	0.9361	1	18971	2	-6.0657	0.086285	0.086462	0.954237	1785	0	-6.0657
NOP14	6	0.87069	0.93743	1	18991	1	-5.6817	0.086285	0.086462	0.954237	1845	0	-5.6817
MMP19	6	0.87745	0.9412	1	19081	2	-6.3506	0.086285	0.086462	0.954237	1817	0	-6.3506
CHST6	6	0.88316	0.94439	1	19166	2	-5.7523	0.086285	0.086462	0.954237	1810	0	-5.7523
SFPQ	6	0.89028	0.94847	1	19270	1	-4.8301	0.086285	0.086462	0.954237	1759	0	-4.8301
TAS2R39	6	0.89665	0.94988	1	19312	1	-5.8402	0.086285	0.086462	0.954237	1729	0	-5.8402
TCEAL7	6	0.93054	0.95806	1	19596	1	-5.4909	0.086285	0.086462	0.954237	1807	0	-5.4909
PTPRJ	6	0.9401	0.96089	1	19685	1	-6.1621	0.086285	0.086462	0.954237	1880	0	-6.1621
KLF17	6	0.94893	0.96399	1	19768	1	-5.8535	0.086285	0.086462	0.954237	1787	0	-5.8535
LRRC14	6	0.95731	0.96734	1	19877	1	-5.8161	0.086285	0.086462	0.954237	1826	0	-5.8161
KRTAP10-4	6	0.96746	0.97223	1	20007	1	-5.3945	0.086285	0.086462	0.954237	1772	0	-5.3945
ZNF853	6	0.97603	0.9774	1	20160	1	-6.2	0.086285	0.086462	0.954237	1743	0	-6.2
GPRIN1	6	0.97731	0.9783	1	20184	1	-5.6264	0.086285	0.086462	0.954237	1720	0	-5.6264
RPS20	6	0.97731	0.9783	1	20192	1	-5.693	0.086285	0.086462	0.954237	1797	0	-5.693
SF1	6	0.97851	0.9792	1	20218	1	-4.3145	0.086285	0.086462	0.954237	1781	0	-4.3145
EXOSC5	6	0.98286	0.98288	1	20335	1	-6.0661	0.086285	0.086462	0.954237	1728	0	-6.0661
PRKAG3	6	0.98474	0.9847	1	20381	0	-5.6734	0.086285	0.086462	0.954237	1825	0	-5.6734
CMSS1	6	0.98564	0.98563	1	20397	0	-5.7583	0.086285	0.086462	0.954237	1823	0	-5.7583
NOV	6	0.98737	0.98737	1	20445	0	-5.6579	0.086285	0.086462	0.954237	1723	0	-5.6579
SF3B1	6	0.98737	0.98737	1	20451	0	-5.6569	0.086285	0.086462	0.954237	1812	0	-5.6569
CYLD	6	0.99019	0.99019	1	20522	0	-5.804	0.086285	0.086462	0.954237	1806	0	-5.804
C1orf177	6	0.99019	0.99019	1	20526	0	-5.628	0.086285	0.086462	0.954237	1867	0	-5.628
PDHA2	6	0.99019	0.99019	1	20537	0	-5.5636	0.086285	0.086462	0.954237	1768	0	-5.5636
ATP6AP1L	6	0.99142	0.9914	1	20572	0	-5.5895	0.086285	0.086462	0.954237	1860	0	-5.5895
HIGD1A	6	0.992	0.99197	1	20578	0	-5.2055	0.086285	0.086462	0.954237	1811	0	-5.2055
VPS13C	6	0.992	0.99197	1	20592	0	-6.0449	0.086285	0.086462	0.954237	1847	0	-6.0449
ZNF561	6	0.99444	0.9944	1	20665	0	-5.8735	0.086285	0.086462	0.954237	1809	0	-5.8735
NPC2	6	0.99555	0.99555	1	20710	0	-5.913	0.086285	0.086462	0.954237	1779	0	-5.913
AMFR	6	0.99752	0.99754	1	20769	0	-5.7865	0.086285	0.086462	0.954237	1881	0	-5.7865
PRPF38A	6	0.99894	0.99894	1	20836	0	-3.6884	0.086285	0.086462	0.954237	1762	0	-3.6884
FOXF2	6	0.99999	0.99999	1	20904	0	-4.8484	0.086285	0.086462	0.954237	1818	0	-4.8484
PSMA6	6	0.99999	0.99999	1	20906	0	-4.4673	0.086285	0.086462	0.954237	1859	0	-4.4673
hsa-mir-1972-1	4	0.050444	0.14553	1	2874	3	-7.0781	0.086689	0.086504	0.954237	1894	0	-7.0781
hsa-mir-1200	4	0.09264	0.22481	1	4716	3	-7.0165	0.086689	0.086504	0.954237	1889	0	-7.0165
AP1AR	4	0.10037	0.2371	1	5009	2	-6.6824	0.086689	0.086504	0.954237	1887	0	-6.6824
hsa-mir-648	4	0.21288	0.40289	1	8269	2	-6.7768	0.086689	0.086504	0.954237	1886	0	-6.7768
hsa-mir-628	4	0.35124	0.56072	1	11753	2	-6.6628	0.086689	0.086504	0.954237	1884	0	-6.6628
hsa-mir-4431	4	0.47321	0.64954	1	13689	2	-6.5291	0.086689	0.086504	0.954237	1891	0	-6.5291
hsa-mir-4736	4	0.57665	0.72679	1	15388	2	-6.007	0.086689	0.086504	0.954237	1888	0	-6.007
hsa-mir-599	4	0.62243	0.7623	1	16082	2	-5.5159	0.086689	0.086504	0.954237	1890	0	-5.5159
hsa-mir-645	4	0.73013	0.82678	1	17343	1	-5.9176	0.086689	0.086504	0.954237	1895	0	-5.9176
hsa-mir-342	4	0.86235	0.88259	1	18859	1	-5.7316	0.086689	0.086504	0.954237	1892	0	-5.7316
hsa-mir-4750	4	0.9686	0.9685	1	20026	0	-4.9366	0.086689	0.086504	0.954237	1883	0	-4.9366
hsa-mir-4531	4	0.97152	0.97145	1	20074	0	-5.974	0.086689	0.086504	0.954237	1893	0	-5.974
hsa-mir-320a	4	0.98654	0.98651	1	20434	0	-5.0886	0.086689	0.086504	0.954237	1885	0	-5.0886
hsa-mir-1237	4	0.99453	0.99454	1	20677	0	-5.5611	0.086689	0.086504	0.954237	1896	0	-5.5611
SIRPB1	5	0.063294	0.18147	1	3453	3	-6.5428	0.089499	0.089614	0.958488	1899	0	-6.5428
EEF1A1	5	0.22213	0.44865	1	8501	3	-6.7831	0.089499	0.089614	0.958488	1897	0	-6.7831
RPL37A	5	0.94909	0.95285	1	19776	1	-5.1497	0.089499	0.089614	0.958488	1898	0	-5.1497
hsa-mir-2054	3	0.73644	0.76937	1	17410	1	-4.3226	0.091282	0.09103	0.958488	1900	0	-4.3226
hsa-mir-4478	4	0.01602	0.052151	0.905941	1400	2	-7.0619	0.09438	0.094216	0.958488	1902	0	-7.0619
hsa-mir-675	4	0.14294	0.30257	1	6303	2	-6.181	0.09438	0.094216	0.958488	1909	0	-6.181
hsa-mir-4466	4	0.44398	0.628	1	13214	1	-4.8774	0.09438	0.094216	0.958488	1906	0	-4.8774
hsa-mir-3169	4	0.58337	0.73187	1	15429	1	-6.2056	0.09438	0.094216	0.958488	1910	0	-6.2056
hsa-mir-4296	4	0.66835	0.79823	1	16757	2	-6.3896	0.09438	0.094216	0.958488	1901	0	-6.3896
hsa-mir-6862-1	4	0.86612	0.88469	1	18928	1	-5.8982	0.09438	0.094216	0.958488	1912	0	-5.8982
hsa-mir-6859-1	4	0.91387	0.91635	1	19428	1	-4.4395	0.09438	0.094216	0.958488	1903	0	-4.4395
hsa-mir-6859-3	4	0.91387	0.91635	1	19429	1	-4.4395	0.09438	0.094216	0.958488	1911	0	-4.4395
TMSB4Y	4	0.93352	0.93336	1	19624	1	-6.0136	0.09438	0.094216	0.958488	1904	0	-6.0136
hsa-mir-5706	4	0.94092	0.94082	1	19690	0	-5.7554	0.09438	0.094216	0.958488	1905	0	-5.7554
hsa-mir-204	4	0.94577	0.94564	1	19734	0	-5.925	0.09438	0.094216	0.958488	1907	0	-5.925
hsa-mir-7706	4	0.99994	0.99995	1	20898	0	-4.638	0.09438	0.094216	0.958488	1908	0	-4.638
ST20-MTHFS	6	0.00456	0.021722	0.663805	672	4	-7.5487	0.096217	0.096422	0.958488	2060	0	-7.5487
DCP2	6	0.0051289	0.024228	0.688502	715	4	-6.9493	0.096217	0.096422	0.958488	1962	0	-6.9493
ZNF883	6	0.0082611	0.037696	0.829931	929	5	-7.3233	0.096217	0.096422	0.958488	2086	0	-7.3233
OR5AP2	6	0.017525	0.072718	1	1473	5	-7.0956	0.096217	0.096422	0.958488	2001	0	-7.0956
C10orf95	6	0.025028	0.094921	1	1764	5	-6.8014	0.096217	0.096422	0.958488	2066	0	-6.8014
POLR2J3	6	0.027187	0.10117	1	1862	4	-7.1406	0.096217	0.096422	0.958488	2077	0	-7.1406
NRBP1	6	0.060544	0.1896	1	3326	3	-6.205	0.096217	0.096422	0.958488	1951	0	-6.205
WDR88	6	0.061913	0.19295	1	3361	4	-6.9242	0.096217	0.096422	0.958488	2016	0	-6.9242
OR4C11	6	0.06237	0.19408	1	3407	5	-6.7828	0.096217	0.096422	0.958488	1914	0	-6.7828
HOXD9	6	0.067638	0.20682	1	3642	3	-6.7556	0.096217	0.096422	0.958488	1917	0	-6.7556
GPAT2	6	0.070116	0.21281	1	3767	4	-6.6386	0.096217	0.096422	0.958488	2085	0	-6.6386
ELP2	6	0.080951	0.23821	1	4236	2	-5.5345	0.096217	0.096422	0.958488	2022	0	-5.5345
PTPN4	6	0.094312	0.26879	1	4796	3	-6.4785	0.096217	0.096422	0.958488	2071	0	-6.4785
USP46	6	0.096002	0.27256	1	4856	2	-6.3333	0.096217	0.096422	0.958488	2078	0	-6.3333
CA7	6	0.09767	0.27625	1	4896	3	-6.281	0.096217	0.096422	0.958488	1997	0	-6.281
DHRS4L2	6	0.09767	0.27625	1	4899	3	-6.5435	0.096217	0.096422	0.958488	2058	0	-6.5435
HERPUD1	6	0.097995	0.277	1	4923	5	-6.6152	0.096217	0.096422	0.958488	2029	0	-6.6152
GRAMD1A	6	0.10225	0.28624	1	5061	5	-6.7308	0.096217	0.096422	0.958488	1922	0	-6.7308
NAP1L1	6	0.10712	0.29675	1	5344	4	-6.7168	0.096217	0.096422	0.958488	2087	0	-6.7168
ZIC3	6	0.10882	0.30037	1	5358	4	-6.8703	0.096217	0.096422	0.958488	1952	0	-6.8703
KDM5B	6	0.10925	0.3013	1	5372	4	-6.9831	0.096217	0.096422	0.958488	1960	0	-6.9831
FAM107A	6	0.10975	0.30221	1	5392	2	-6.0649	0.096217	0.096422	0.958488	1981	0	-6.0649
VAT1	6	0.11945	0.31728	1	5680	3	-6.4541	0.096217	0.096422	0.958488	1932	0	-6.4541
PTTG1	6	0.12895	0.3318	1	5928	3	-6.6053	0.096217	0.096422	0.958488	2048	0	-6.6053
MCIDAS	6	0.13532	0.34149	1	6090	3	-5.8645	0.096217	0.096422	0.958488	2010	0	-5.8645
POLR2J2	6	0.13633	0.34305	1	6115	3	-6.6131	0.096217	0.096422	0.958488	2051	0	-6.6131
TRIM8	6	0.13646	0.34324	1	6145	4	-6.8693	0.096217	0.096422	0.958488	2032	0	-6.8693
CEACAM8	6	0.13646	0.34324	1	6152	4	-6.7966	0.096217	0.096422	0.958488	2023	0	-6.7966
MORC3	6	0.1377	0.34508	1	6176	2	-5.7627	0.096217	0.096422	0.958488	1943	0	-5.7627
JUN	6	0.14362	0.35388	1	6331	3	-6.7404	0.096217	0.096422	0.958488	1957	0	-6.7404
C17orf99	6	0.14783	0.36012	1	6474	3	-6.7445	0.096217	0.096422	0.958488	1923	0	-6.7445
C8orf42	6	0.15716	0.37375	1	6739	3	-6.4808	0.096217	0.096422	0.958488	1974	0	-6.4808
PTPRC	6	0.1583	0.37542	1	6750	3	-5.8843	0.096217	0.096422	0.958488	2028	0	-5.8843
FMO4	6	0.16144	0.38	1	6830	4	-6.7409	0.096217	0.096422	0.958488	1966	0	-6.7409
CRY1	6	0.16849	0.39011	1	7019	3	-6.6672	0.096217	0.096422	0.958488	1954	0	-6.6672
KRTAP10-9	6	0.17355	0.39731	1	7178	3	-6.1892	0.096217	0.096422	0.958488	2053	0	-6.1892
STARD4	6	0.18424	0.41262	1	7437	2	-6.2721	0.096217	0.096422	0.958488	1919	0	-6.2721
RPAIN	6	0.18888	0.41907	1	7615	3	-6.0818	0.096217	0.096422	0.958488	1921	0	-6.0818
LHX3	6	0.18983	0.42037	1	7626	3	-6.4923	0.096217	0.096422	0.958488	1999	0	-6.4923
CLDN3	6	0.21041	0.44889	1	8227	4	-6.7014	0.096217	0.096422	0.958488	2102	0	-6.7014
ZNF532	6	0.21719	0.45799	1	8393	4	-6.733	0.096217	0.096422	0.958488	2042	0	-6.733
HS6ST2	6	0.21775	0.45876	1	8404	2	-6.3306	0.096217	0.096422	0.958488	2045	0	-6.3306
PDDC1	6	0.21825	0.45942	1	8427	3	-6.4238	0.096217	0.096422	0.958488	2090	0	-6.4238
DIP2B	6	0.21825	0.45942	1	8438	4	-6.7767	0.096217	0.096422	0.958488	2082	0	-6.7767
NAP1L2	6	0.22979	0.47481	1	8710	3	-6.5511	0.096217	0.096422	0.958488	2008	0	-6.5511
KLHL8	6	0.23291	0.47895	1	8787	3	-6.1329	0.096217	0.096422	0.958488	2004	0	-6.1329
NSUN5	6	0.23321	0.47932	1	8811	3	-6.3082	0.096217	0.096422	0.958488	2044	0	-6.3082
ACVR1B	6	0.23822	0.48582	1	8936	4	-6.7176	0.096217	0.096422	0.958488	2036	0	-6.7176
NR5A2	6	0.24552	0.49544	1	9131	4	-6.622	0.096217	0.096422	0.958488	1953	0	-6.622
SLC9B2	6	0.24689	0.49724	1	9179	3	-6.4624	0.096217	0.096422	0.958488	1971	0	-6.4624
TMEM200A	6	0.25284	0.50501	1	9293	3	-6.6234	0.096217	0.096422	0.958488	1986	0	-6.6234
NR4A1	6	0.25284	0.50501	1	9318	3	-6.6104	0.096217	0.096422	0.958488	2083	0	-6.6104
GNA14	6	0.25318	0.50544	1	9329	4	-6.5962	0.096217	0.096422	0.958488	2070	0	-6.5962
SFSWAP	6	0.25664	0.50995	1	9424	4	-6.5536	0.096217	0.096422	0.958488	1995	0	-6.5536
COX6C	6	0.25664	0.50995	1	9428	3	-6.6494	0.096217	0.096422	0.958488	1946	0	-6.6494
ENTPD3	6	0.25786	0.51153	1	9440	3	-6.4416	0.096217	0.096422	0.958488	2007	0	-6.4416
TACR2	6	0.25878	0.51268	1	9486	4	-6.7039	0.096217	0.096422	0.958488	1941	0	-6.7039
NARG2	6	0.2632	0.51831	1	9600	2	-5.7947	0.096217	0.096422	0.958488	1970	0	-5.7947
CXCR1	6	0.26475	0.52032	1	9617	3	-6.4499	0.096217	0.096422	0.958488	1940	0	-6.4499
CISD1	6	0.27723	0.53611	1	9942	4	-6.7138	0.096217	0.096422	0.958488	2009	0	-6.7138
SETD7	6	0.28566	0.54665	1	10150	4	-6.6989	0.096217	0.096422	0.958488	1984	0	-6.6989
LRRC66	6	0.30006	0.56441	1	10538	2	-6.1441	0.096217	0.096422	0.958488	2075	0	-6.1441
NLGN4X	6	0.30982	0.57622	1	10775	2	-6.171	0.096217	0.096422	0.958488	2055	0	-6.171
AIMP1	6	0.3101	0.57656	1	10814	3	-6.3253	0.096217	0.096422	0.958488	1916	0	-6.3253
BOLA1	6	0.31163	0.57841	1	10854	4	-6.678	0.096217	0.096422	0.958488	2025	0	-6.678
OR1L6	6	0.31514	0.58267	1	10967	3	-6.4707	0.096217	0.096422	0.958488	1979	0	-6.4707
CAMLG	6	0.3171	0.58502	1	10985	3	-6.5308	0.096217	0.096422	0.958488	1958	0	-6.5308
IFI44	6	0.31714	0.58507	1	11000	3	-6.3656	0.096217	0.096422	0.958488	1980	0	-6.3656
NOTUM	6	0.32582	0.59542	1	11212	2	-6.1721	0.096217	0.096422	0.958488	2074	0	-6.1721
LCE1F	6	0.32829	0.59834	1	11243	3	-6.3096	0.096217	0.096422	0.958488	1985	0	-6.3096
EDDM3B	6	0.33076	0.60125	1	11338	2	-5.9434	0.096217	0.096422	0.958488	1967	0	-5.9434
PRSS37	6	0.33107	0.60162	1	11354	3	-6.3259	0.096217	0.096422	0.958488	2012	0	-6.3259
RPS10	6	0.33625	0.60764	1	11417	2	-6.3693	0.096217	0.096422	0.958488	1944	0	-6.3693
MASP2	6	0.33836	0.61011	1	11457	4	-6.6295	0.096217	0.096422	0.958488	1996	0	-6.6295
PABPC3	6	0.33836	0.61011	1	11524	4	-6.5719	0.096217	0.096422	0.958488	1920	0	-6.5719
POMT1	6	0.34176	0.61404	1	11603	3	-6.4461	0.096217	0.096422	0.958488	2013	0	-6.4461
FOSL2	6	0.34235	0.61473	1	11622	2	-5.2626	0.096217	0.096422	0.958488	1998	0	-5.2626
C5orf47	6	0.34767	0.61928	1	11676	2	-6.3426	0.096217	0.096422	0.958488	2034	0	-6.3426
LRRC2	6	0.34973	0.62081	1	11736	1	-5.7698	0.096217	0.096422	0.958488	2067	0	-5.7698
KCNK17	6	0.35351	0.62362	1	11792	3	-6.4618	0.096217	0.096422	0.958488	1931	0	-6.4618
IVNS1ABP	6	0.36846	0.63482	1	12017	2	-5.9703	0.096217	0.096422	0.958488	1965	0	-5.9703
FCHO2	6	0.37102	0.63667	1	12108	3	-6.2275	0.096217	0.096422	0.958488	1993	0	-6.2275
PIP5K1A	6	0.37651	0.6408	1	12165	2	-6.1871	0.096217	0.096422	0.958488	2033	0	-6.1871
EFCAB9	6	0.37899	0.64264	1	12203	3	-6.4984	0.096217	0.096422	0.958488	1994	0	-6.4984
SIGLEC12	6	0.37905	0.64269	1	12208	2	-6.1197	0.096217	0.096422	0.958488	1973	0	-6.1197
RAD52	6	0.38698	0.64856	1	12357	3	-6.6016	0.096217	0.096422	0.958488	2027	0	-6.6016
DAB2	6	0.38882	0.64995	1	12372	2	-6.2379	0.096217	0.096422	0.958488	1935	0	-6.2379
[truncated: 18,916 more rows]

## Sheet: Fig. 1a HeLaN_2nd screening
id	num	neg|score	neg|p-value	neg|fdr	neg|rank	neg|goodsgrna	neg|lfc	pos|score	pos|p-value	pos|fdr	pos|rank	pos|goodsgrna	pos|lfc
SLC35B2	6	0.99542	0.99548	1	20642	0	12.576	1.25e-16	2.37e-07	0.000707	1	4	12.576
EXT2	6	0.99869	0.99868	1	20792	0	6.2788	8.22e-15	2.37e-07	0.000707	2	4	6.2788
DPP4	6	0.85382	0.92832	1	18637	2	-0.66497	1.47e-10	2.37e-07	0.000707	3	3	-0.66497
UGDH	6	0.60713	0.80881	1	15705	2	0.74954	2.62e-10	2.37e-07	0.000707	4	3	0.74954
ITGB8	6	1	1	1	20914	0	1.145	3.21e-10	2.37e-07	0.000707	5	3	1.145
PA2G4	6	0.70424	0.86153	1	16911	1	-2.836	6.41e-09	2.37e-07	0.000707	6	2	-2.836
EXT1	6	0.95416	0.9661	1	19687	1	-1.8263	2.16e-07	2.37e-07	0.000707	7	2	-1.8263
ACE2	6	0.56695	0.77989	1	15143	2	-1.9419	8.93e-07	2.13e-06	0.00495	8	2	-1.9419
TMPRSS2	6	0.99147	0.99153	1	20455	0	-1.7546	1.08e-06	2.13e-06	0.00495	9	2	-1.7546
hsa-mir-652	4	0.12678	0.27785	1	6010	2	-5.1453	0.0001158	0.00012001	0.25099	10	1	-5.1453
FGFR4	6	0.82218	0.91238	1	18265	2	-4.5218	0.00037217	0.00037944	0.578964	11	1	-4.5218
ZNF32	6	0.23703	0.48433	1	8989	4	-5.3771	0.00052101	0.00052336	0.578964	12	1	-5.3771
CAMK2G	6	0.95416	0.9661	1	19668	1	-4.9161	0.00076903	0.00076291	0.578964	13	1	-4.9161
CC2D2A	6	0.8823	0.94381	1	18982	2	-3.9222	0.00081863	0.0008164	0.578964	14	1	-3.9222
CMC1	6	0.78908	0.89704	1	17869	2	-4.7241	0.00096741	0.00096695	0.578964	15	1	-4.7241
hsa-mir-7641-1	2	0.99927	0.99929	1	20836	0	-1.5487	0.0012404	0.0012198	0.578964	16	0	-1.5487
SBF1	6	0.41005	0.66589	1	12653	3	-4.3564	0.0013145	0.0012974	0.578964	17	1	-4.3564
ITGAV	6	0.17599	0.40102	1	7355	1	-1.5719	0.0015623	0.0015436	0.578964	18	1	-1.5719
LOC730159	6	0.80455	0.90404	1	18049	2	-4.8119	0.0016615	0.001652	0.578964	19	1	-4.8119
RUNX3	6	0.0033859	0.016442	0.662145	499	4	-5.9137	0.001711	0.0017031	0.578964	20	1	-5.9137
LYZL4	6	0.90354	0.9513	1	19198	1	-4.0174	0.0018102	0.0017931	0.578964	21	0	-4.0174
hsa-mir-1268a	3	0.99103	0.99113	1	20449	0	-3.5386	0.00186	0.0018551	0.578964	22	0	-3.5386
hsa-mir-766	4	0.061312	0.1723	1	3419	3	-5.8824	0.0024792	0.0024857	0.578964	24	0	-5.8824
hsa-mir-4503	4	0.14755	0.30914	1	6552	1	-4.3907	0.0024792	0.0024857	0.578964	28	0	-4.3907
hsa-mir-7706	4	0.97634	0.97643	1	20007	0	-4.0621	0.0024792	0.0024857	0.578964	23	0	-4.0621
PSMB4	4	0.97634	0.97643	1	20019	0	-3.5216	0.0024792	0.0024857	0.578964	27	0	-3.5216
TP53RK	4	0.99346	0.99348	1	20552	0	-2.5042	0.0024792	0.0024857	0.578964	25	0	-2.5042
DHX38	4	0.99346	0.99348	1	20554	0	-2.8475	0.0024792	0.0024857	0.578964	26	0	-2.8475
ZSCAN18	5	0.019609	0.073109	1	1527	3	-6.166	0.0030981	0.0031342	0.578964	39	0	-6.166
CNOT3	5	0.030011	0.10647	1	2011	3	-5.4126	0.0030981	0.0031342	0.578964	32	0	-5.4126
LRRFIP2	5	0.038661	0.12735	1	2491	2	-4.6882	0.0030981	0.0031342	0.578964	38	0	-4.6882
TPPP	5	0.15242	0.35214	1	6735	2	-4.0815	0.0030981	0.0031342	0.578964	29	0	-4.0815
RNF11	5	0.17862	0.39667	1	7411	3	-5.3514	0.0030981	0.0031342	0.578964	40	0	-5.3514
STX2	5	0.22825	0.45526	1	8636	2	-4.7369	0.0030981	0.0031342	0.578964	34	0	-4.7369
POLA1	5	0.45929	0.68629	1	13402	2	-4.9584	0.0030981	0.0031342	0.578964	36	0	-4.9584
AMER3	5	0.53859	0.74315	1	14726	2	-4.784	0.0030981	0.0031342	0.578964	31	0	-4.784
MAN1B1	5	0.56	0.75423	1	14981	2	-4.9584	0.0030981	0.0031342	0.578964	35	0	-4.9584
PSMD8	5	0.67618	0.81742	1	16677	1	-3.4243	0.0030981	0.0031342	0.578964	33	0	-3.4243
FXN	5	0.68892	0.82483	1	16762	2	-5.0766	0.0030981	0.0031342	0.578964	41	0	-5.0766
UTP14A	5	0.81312	0.90175	1	18110	1	-4.784	0.0030981	0.0031342	0.578964	42	0	-4.784
DHFR	5	0.83603	0.90747	1	18377	1	-4.4751	0.0030981	0.0031342	0.578964	37	0	-4.4751
CELF3	5	0.83603	0.90747	1	18379	1	-4.4751	0.0030981	0.0031342	0.578964	30	0	-4.4751
C6orf120	6	0.028789	0.10564	1	1997	5	-5.5552	0.0037165	0.0037009	0.578964	90	0	-5.5552
KRT36	6	0.037372	0.12936	1	2415	3	-4.9294	0.0037165	0.0037009	0.578964	66	0	-4.9294
NDFIP1	6	0.045454	0.15094	1	2721	4	-5.8197	0.0037165	0.0037009	0.578964	82	0	-5.8197
VIL1	6	0.059186	0.18597	1	3342	5	-5.8079	0.0037165	0.0037009	0.578964	88	0	-5.8079
SIGLEC9	6	0.062504	0.19418	1	3583	2	-3.4413	0.0037165	0.0037009	0.578964	59	0	-3.4413
QPCT	6	0.068005	0.20746	1	3745	4	-5.5387	0.0037165	0.0037009	0.578964	50	0	-5.5387
ZNF486	6	0.081132	0.23845	1	4413	4	-5.6211	0.0037165	0.0037009	0.578964	65	0	-5.6211
ATMIN	6	0.11101	0.30402	1	5557	4	-5.5924	0.0037165	0.0037009	0.578964	47	0	-5.5924
PLEKHM1	6	0.12303	0.32262	1	5916	4	-5.4856	0.0037165	0.0037009	0.578964	84	0	-5.4856
NTN3	6	0.15014	0.36347	1	6698	4	-5.4839	0.0037165	0.0037009	0.578964	70	0	-5.4839
KRTAP19-3	6	0.16547	0.38597	1	7089	4	-5.5337	0.0037165	0.0037009	0.578964	81	0	-5.5337
MYL12B	6	0.17991	0.40656	1	7430	3	-5.0675	0.0037165	0.0037009	0.578964	87	0	-5.0675
HIPK2	6	0.18165	0.40898	1	7481	4	-5.3514	0.0037165	0.0037009	0.578964	45	0	-5.3514
DNPH1	6	0.18457	0.4131	1	7593	3	-4.9794	0.0037165	0.0037009	0.578964	61	0	-4.9794
AMT	6	0.20769	0.44509	1	8164	2	-4.6745	0.0037165	0.0037009	0.578964	49	0	-4.6745
TICRR	6	0.20769	0.44509	1	8194	2	-2.6577	0.0037165	0.0037009	0.578964	64	0	-2.6577
TMEM161A	6	0.24362	0.49292	1	9174	3	-4.7347	0.0037165	0.0037009	0.578964	80	0	-4.7347
GP5	6	0.27982	0.53932	1	10023	4	-5.3481	0.0037165	0.0037009	0.578964	44	0	-5.3481
EDEM1	6	0.32767	0.59787	1	11343	4	-5.1499	0.0037165	0.0037009	0.578964	67	0	-5.1499
NBPF9	6	0.39765	0.65682	1	12437	3	-3.6666	0.0037165	0.0037009	0.578964	54	0	-3.6666
NOXA1	6	0.39765	0.65682	1	12442	2	-4.3531	0.0037165	0.0037009	0.578964	48	0	-4.3531
KNOP1	6	0.40916	0.66524	1	12608	2	-5.0383	0.0037165	0.0037009	0.578964	43	0	-5.0383
RNF168	6	0.41005	0.66589	1	12652	3	-5.1855	0.0037165	0.0037009	0.578964	91	0	-5.1855
PPP1R16A	6	0.46835	0.70851	1	13545	1	-4.2902	0.0037165	0.0037009	0.578964	89	0	-4.2902
CHMP3	6	0.53569	0.75748	1	14708	3	-3.7186	0.0037165	0.0037009	0.578964	52	0	-3.7186
AAK1	6	0.54394	0.76344	1	14775	1	-4.1373	0.0037165	0.0037009	0.578964	76	0	-4.1373
GALR2	6	0.54682	0.76547	1	14875	2	-4.2234	0.0037165	0.0037009	0.578964	58	0	-4.2234
RNF103-CHMP3	6	0.562	0.77631	1	15003	3	-4.8478	0.0037165	0.0037009	0.578964	55	0	-4.8478
MRPS10	6	0.58779	0.79497	1	15501	3	-4.8012	0.0037165	0.0037009	0.578964	92	0	-4.8012
NPC1	6	0.63989	0.83183	1	16125	3	-4.5978	0.0037165	0.0037009	0.578964	85	0	-4.5978
IGFBP1	6	0.66957	0.84828	1	16613	2	-4.9584	0.0037165	0.0037009	0.578964	53	0	-4.9584
POLH	6	0.71097	0.86416	1	16970	2	-4.4328	0.0037165	0.0037009	0.578964	56	0	-4.4328
SOX8	6	0.71097	0.86416	1	16984	2	-3.8818	0.0037165	0.0037009	0.578964	79	0	-3.8818
WT1	6	0.74156	0.87641	1	17274	2	-3.7304	0.0037165	0.0037009	0.578964	74	0	-3.7304
ACP2	6	0.75061	0.88021	1	17348	2	-4.3052	0.0037165	0.0037009	0.578964	78	0	-4.3052
CCDC74A	6	0.75061	0.88021	1	17370	2	-4.0386	0.0037165	0.0037009	0.578964	83	0	-4.0386
ZNF556	6	0.76573	0.8867	1	17591	1	-3.6849	0.0037165	0.0037009	0.578964	69	0	-3.6849
ADAMTS10	6	0.82218	0.91238	1	18185	2	-4.8739	0.0037165	0.0037009	0.578964	57	0	-4.8739
LSM4	6	0.82218	0.91238	1	18207	2	-2.9789	0.0037165	0.0037009	0.578964	71	0	-2.9789
AHNAK2	6	0.90354	0.9513	1	19228	1	-4.7126	0.0037165	0.0037009	0.578964	60	0	-4.7126
TTC27	6	0.94207	0.96166	1	19528	1	-4.0736	0.0037165	0.0037009	0.578964	75	0	-4.0736
CATSPER1	6	0.95938	0.96828	1	19752	1	-3.7304	0.0037165	0.0037009	0.578964	72	0	-3.7304
PHC2	6	0.95938	0.96828	1	19769	1	-4.5565	0.0037165	0.0037009	0.578964	77	0	-4.5565
ADNP2	6	0.96876	0.973	1	19875	1	-3.8278	0.0037165	0.0037009	0.578964	51	0	-3.8278
TNPO3	6	0.96876	0.973	1	19895	1	-4.8739	0.0037165	0.0037009	0.578964	62	0	-4.8739
FAM78A	6	0.98761	0.98769	1	20371	0	-3.29	0.0037165	0.0037009	0.578964	86	0	-3.29
ABCF1	6	0.98761	0.98769	1	20390	0	-4.3336	0.0037165	0.0037009	0.578964	63	0	-4.3336
BCL11A	6	0.99147	0.99153	1	20510	0	-4.4153	0.0037165	0.0037009	0.578964	68	0	-4.4153
RWDD4	6	0.99432	0.99436	1	20583	0	-4.3597	0.0037165	0.0037009	0.578964	73	0	-4.3597
BARD1	6	1	1	1	20911	0	-2.6577	0.0037165	0.0037009	0.578964	46	0	-2.6577
CT45A2	6	0.00010975	0.00060526	0.069936	178	5	-6.8153	0.0055458	0.0055487	0.578964	94	0	-6.8153
CT45A3	6	0.00010975	0.00060526	0.069936	179	5	-6.8153	0.0055458	0.0055487	0.578964	93	0	-6.8153
hsa-mir-8086	1	0.99124	0.99121	1	20452	0	-1.4699	0.0087639	0.0087347	0.578964	95	0	-1.4699
hsa-mir-543	2	0.4515	0.50935	1	13335	1	-3.6019	0.017451	0.017401	0.578964	104	0	-3.6019
hsa-mir-1255b-1	2	0.51482	0.55352	1	14327	1	-3.5392	0.017451	0.017401	0.578964	96	0	-3.5392
hsa-mir-6893	2	0.67018	0.67558	1	16638	1	-3.3787	0.017451	0.017401	0.578964	105	0	-3.3787
hsa-mir-6891	2	0.71336	0.71445	1	17048	1	-3.3279	0.017451	0.017401	0.578964	100	0	-3.3279
hsa-mir-1908	2	0.93548	0.9355	1	19505	0	-2.8808	0.017451	0.017401	0.578964	97	0	-2.8808
RPL21	2	0.95684	0.95704	1	19723	0	-2.7757	0.017451	0.017401	0.578964	101	0	-2.7757
hsa-mir-4769	2	0.97346	0.97364	1	19988	0	-2.6527	0.017451	0.017401	0.578964	98	0	-2.6527
hsa-mir-4419a	2	0.97792	0.97806	1	20098	0	-2.6065	0.017451	0.017401	0.578964	103	0	-2.6065
hsa-mir-663a	2	0.98183	0.98194	1	20165	0	-2.5572	0.017451	0.017401	0.578964	106	0	-2.5572
hsa-mir-6087	2	0.98525	0.98539	1	20273	0	-2.5042	0.017451	0.017401	0.578964	102	0	-2.5042
hsa-mir-1299	2	0.99772	0.9977	1	20730	0	-2.0638	0.017451	0.017401	0.578964	99	0	-2.0638
hsa-mir-7851	3	0.014952	0.039216	0.88554	1305	2	-6.498	0.026062	0.026105	0.578964	110	0	-6.498
hsa-mir-422a	3	0.062569	0.14665	1	3587	2	-6.093	0.026062	0.026105	0.578964	130	0	-6.093
LSM6	3	0.088883	0.19949	1	4614	2	-5.9762	0.026062	0.026105	0.578964	132	0	-5.9762
FAU	3	0.12558	0.26768	1	5963	2	-5.849	0.026062	0.026105	0.578964	115	0	-5.849
hsa-mir-1302-5	3	0.1303	0.27288	1	6096	1	-3.4243	0.026062	0.026105	0.578964	121	0	-3.4243
GSPT1	3	0.15113	0.29551	1	6726	2	-5.66	0.026062	0.026105	0.578964	122	0	-5.66
hsa-mir-1254-1	3	0.21888	0.36811	1	8519	1	-4.225	0.026062	0.026105	0.578964	119	0	-4.225
hsa-mir-4775	3	0.29283	0.44549	1	10393	1	-4.9989	0.026062	0.026105	0.578964	113	0	-4.9989
hsa-mir-4419b	3	0.47948	0.63455	1	13717	1	-3.3002	0.026062	0.026105	0.578964	117	0	-3.3002
hsa-mir-6880	3	0.47948	0.63455	1	13718	1	-2.6577	0.026062	0.026105	0.578964	129	0	-2.6577
MAD2L1	3	0.5284	0.66634	1	14450	1	-3.5386	0.026062	0.026105	0.578964	126	0	-3.5386
RPL41	3	0.55394	0.67709	1	14904	1	-3.5386	0.026062	0.026105	0.578964	120	0	-3.5386
hsa-mir-4706	3	0.7177	0.75817	1	17091	1	-4.0815	0.026062	0.026105	0.578964	108	0	-4.0815
hsa-mir-6507	3	0.8352	0.83887	1	18368	1	-3.5386	0.026062	0.026105	0.578964	123	0	-3.5386
hsa-mir-7515	3	0.8684	0.86869	1	18872	1	-4.6882	0.026062	0.026105	0.578964	131	0	-4.6882
PSMA5	3	0.87866	0.87886	1	18937	0	-3.9222	0.026062	0.026105	0.578964	109	0	-3.9222
hsa-mir-1267	3	0.92462	0.92474	1	19388	0	-4.5856	0.026062	0.026105	0.578964	124	0	-4.5856
POLR3A	3	0.93968	0.93983	1	19513	0	-1.4699	0.026062	0.026105	0.578964	116	0	-1.4699
hsa-mir-6859-3	3	0.98052	0.98059	1	20144	0	-3.3002	0.026062	0.026105	0.578964	127	0	-3.3002
hsa-mir-6859-1	3	0.98052	0.98059	1	20145	0	-3.3002	0.026062	0.026105	0.578964	128	0	-3.3002
hsa-mir-5001	3	0.98052	0.98059	1	20150	0	-2.6577	0.026062	0.026105	0.578964	125	0	-2.6577
SMU1	3	0.98644	0.9866	1	20308	0	-2.847	0.026062	0.026105	0.578964	118	0	-2.847
hsa-mir-1304	3	0.98887	0.98899	1	20408	0	-3.5386	0.026062	0.026105	0.578964	111	0	-3.5386
SLC7A6OS	3	0.99103	0.99113	1	20450	0	-2.1827	0.026062	0.026105	0.578964	112	0	-2.1827
RPL11	3	0.99672	0.99677	1	20697	0	-2.1827	0.026062	0.026105	0.578964	107	0	-2.1827
hsa-mir-4516	3	0.99755	0.99756	1	20723	0	-3.1643	0.026062	0.026105	0.578964	114	0	-3.1643
hsa-mir-3135b	1	0.97306	0.97312	1	19987	0	-2.1827	0.026937	0.026852	0.578964	133	0	-2.1827
hsa-mir-4762	4	0.002012	0.007243	0.398945	409	2	-5.8617	0.034598	0.034604	0.578964	251	0	-5.8617
hsa-mir-4798	4	0.012902	0.042593	0.90438	1159	3	-6.069	0.034598	0.034604	0.578964	177	0	-6.069
hsa-mir-499a	4	0.015428	0.050313	0.942757	1347	2	-4.8631	0.034598	0.034604	0.578964	223	0	-4.8631
NOSTRIN	4	0.02205	0.069597	1	1692	2	-4.6249	0.034598	0.034604	0.578964	198	0	-4.6249
hsa-mir-3658	4	0.022872	0.071914	1	1710	2	-5.5695	0.034598	0.034604	0.578964	297	0	-5.5695
PRKRIP1	4	0.035355	0.10649	1	2287	1	-4.7759	0.034598	0.034604	0.578964	178	0	-4.7759
RPL35A	4	0.035609	0.10713	1	2294	2	-4.3116	0.034598	0.034604	0.578964	213	0	-4.3116
hsa-mir-5690	4	0.037607	0.11243	1	2419	2	-5.0567	0.034598	0.034604	0.578964	230	0	-5.0567
hsa-mir-5689	4	0.047599	0.13844	1	2792	2	-3.6813	0.034598	0.034604	0.578964	283	0	-3.6813
hsa-mir-1302-7	4	0.051624	0.14859	1	3040	3	-5.8033	0.034598	0.034604	0.578964	152	0	-5.8033
MED26	4	0.058202	0.16471	1	3298	2	-4.4796	0.034598	0.034604	0.578964	154	0	-4.4796
RPL23A	4	0.067725	0.18402	1	3721	1	-2.5042	0.034598	0.034604	0.578964	183	0	-2.5042
hsa-mir-5680	4	0.076181	0.198	1	4114	2	-5.5461	0.034598	0.034604	0.578964	236	0	-5.5461
hsa-mir-548h-3	4	0.079286	0.20314	1	4150	2	-4.9569	0.034598	0.034604	0.578964	217	0	-4.9569
hsa-mir-6770-2	4	0.095156	0.2288	1	4952	3	-5.667	0.034598	0.034604	0.578964	267	0	-5.667
hsa-mir-6770-1	4	0.095156	0.2288	1	4953	3	-5.667	0.034598	0.034604	0.578964	264	0	-5.667
hsa-mir-5698	4	0.10082	0.23768	1	5087	2	-5.4334	0.034598	0.034604	0.578964	172	0	-5.4334
hsa-mir-1281	4	0.11538	0.26035	1	5697	1	-4.1293	0.034598	0.034604	0.578964	244	0	-4.1293
hsa-mir-6830	4	0.12597	0.27667	1	5965	2	-4.7968	0.034598	0.034604	0.578964	227	0	-4.7968
hsa-mir-608	4	0.12678	0.27785	1	6011	2	-4.5192	0.034598	0.034604	0.578964	271	0	-4.5192
hsa-mir-6885	4	0.12964	0.28225	1	6075	2	-5.0357	0.034598	0.034604	0.578964	253	0	-5.0357
hsa-mir-3670-2	4	0.12964	0.28225	1	6078	1	-4.6969	0.034598	0.034604	0.578964	137	0	-4.6969
hsa-mir-3670-1	4	0.12964	0.28225	1	6079	1	-4.6969	0.034598	0.034604	0.578964	135	0	-4.6969
POLR2C	4	0.13522	0.2907	1	6178	1	-3.3002	0.034598	0.034604	0.578964	188	0	-3.3002
hsa-mir-4275	4	0.14012	0.29815	1	6437	2	-5.1206	0.034598	0.034604	0.578964	276	0	-5.1206
hsa-mir-4509-2	4	0.14012	0.29815	1	6440	2	-5.3765	0.034598	0.034604	0.578964	147	0	-5.3765
hsa-mir-6865	4	0.17394	0.34797	1	7323	2	-5.1726	0.034598	0.034604	0.578964	287	0	-5.1726
hsa-mir-548az	4	0.18124	0.35844	1	7443	3	-5.3969	0.034598	0.034604	0.578964	214	0	-5.3969
hsa-mir-8089	4	0.19364	0.37603	1	7754	2	-4.7156	0.034598	0.034604	0.578964	300	0	-4.7156
hsa-mir-1972-1	4	0.19364	0.37603	1	7756	2	-5.3833	0.034598	0.034604	0.578964	204	0	-5.3833
hsa-mir-548w	4	0.20643	0.394	1	8140	1	-3.6216	0.034598	0.034604	0.578964	167	0	-3.6216
hsa-mir-4738	4	0.21485	0.40571	1	8349	3	-5.5517	0.034598	0.034604	0.578964	146	0	-5.5517
hsa-mir-205	4	0.22291	0.41667	1	8551	2	-5.2835	0.034598	0.034604	0.578964	208	0	-5.2835
hsa-mir-4713	4	0.22596	0.42079	1	8566	3	-5.5063	0.034598	0.034604	0.578964	209	0	-5.5063
hsa-mir-580	4	0.23822	0.43735	1	9050	2	-4.6142	0.034598	0.034604	0.578964	150	0	-4.6142
SMC2	4	0.24716	0.44934	1	9278	1	-3.041	0.034598	0.034604	0.578964	166	0	-3.041
PSMD14	4	0.30347	0.52225	1	10773	1	-4.1841	0.034598	0.034604	0.578964	221	0	-4.1841
SRFBP1	4	0.31103	0.53177	1	10892	1	-4.7297	0.034598	0.034604	0.578964	286	0	-4.7297
hsa-mir-7856	4	0.31882	0.53811	1	10944	2	-4.3622	0.034598	0.034604	0.578964	170	0	-4.3622
hsa-mir-6829	4	0.32193	0.54026	1	11072	2	-4.9425	0.034598	0.034604	0.578964	254	0	-4.9425
hsa-mir-4777	4	0.34372	0.55588	1	11702	2	-4.7055	0.034598	0.034604	0.578964	165	0	-4.7055
hsa-mir-3944	4	0.34372	0.55588	1	11703	1	-4.4566	0.034598	0.034604	0.578964	181	0	-4.4566
hsa-mir-4435-2	4	0.34372	0.55588	1	11705	1	-3.2142	0.034598	0.034604	0.578964	266	0	-3.2142
RPP21	4	0.38867	0.58808	1	12363	2	-5.0152	0.034598	0.034604	0.578964	202	0	-5.0152
hsa-mir-4264	4	0.40695	0.60135	1	12561	2	-4.6355	0.034598	0.034604	0.578964	190	0	-4.6355
hsa-mir-6769b	4	0.40695	0.60135	1	12564	2	-4.9098	0.034598	0.034604	0.578964	136	0	-4.9098
hsa-mir-320b-1	4	0.40751	0.60176	1	12571	1	-4.4053	0.034598	0.034604	0.578964	207	0	-4.4053
hsa-mir-605	4	0.40751	0.60176	1	12572	2	-5.1496	0.034598	0.034604	0.578964	149	0	-5.1496
POLR3H	4	0.41771	0.60916	1	12762	1	-3.548	0.034598	0.034604	0.578964	191	0	-3.548
hsa-mir-634	4	0.42637	0.61548	1	12823	2	-4.6215	0.034598	0.034604	0.578964	182	0	-4.6215
hsa-mir-645	4	0.42637	0.61548	1	12830	2	-4.6215	0.034598	0.034604	0.578964	285	0	-4.6215
hsa-mir-151a	4	0.42637	0.61548	1	12831	2	-4.7111	0.034598	0.034604	0.578964	295	0	-4.7111
hsa-mir-1266	4	0.43837	0.62413	1	13183	2	-3.3102	0.034598	0.034604	0.578964	180	0	-3.3102
hsa-mir-548an	4	0.43837	0.62413	1	13189	2	-4.1344	0.034598	0.034604	0.578964	243	0	-4.1344
hsa-mir-1285-2	4	0.44605	0.62973	1	13212	2	-5.0285	0.034598	0.034604	0.578964	210	0	-5.0285
POP7	4	0.44961	0.63233	1	13283	1	-4.0263	0.034598	0.034604	0.578964	265	0	-4.0263
hsa-mir-5692a-1	4	0.4662	0.64454	1	13499	2	-4.8337	0.034598	0.034604	0.578964	164	0	-4.8337
hsa-mir-5692a-2	4	0.4662	0.64454	1	13502	2	-4.8337	0.034598	0.034604	0.578964	171	0	-4.8337
RPL26	4	0.4864	0.65953	1	13909	2	-5.0504	0.034598	0.034604	0.578964	231	0	-5.0504
ANAPC4	4	0.52785	0.69044	1	14447	2	-3.7671	0.034598	0.034604	0.578964	151	0	-3.7671
INTS9	4	0.5311	0.69286	1	14454	1	-3.6477	0.034598	0.034604	0.578964	284	0	-3.6477
hsa-mir-744	4	0.5311	0.69286	1	14457	2	-4.3622	0.034598	0.034604	0.578964	175	0	-4.3622
AARS	4	0.54834	0.70574	1	14884	2	-3.9887	0.034598	0.034604	0.578964	189	0	-3.9887
hsa-mir-548h-4	4	0.56854	0.72103	1	15157	1	-3.4683	0.034598	0.034604	0.578964	216	0	-3.4683
hsa-mir-4539	4	0.58129	0.73085	1	15230	1	-4.2902	0.034598	0.034604	0.578964	257	0	-4.2902
hsa-mir-657	4	0.59426	0.74087	1	15564	1	-3.7276	0.034598	0.034604	0.578964	176	0	-3.7276
hsa-mir-4279	4	0.60709	0.75087	1	15669	1	-4.5462	0.034598	0.034604	0.578964	263	0	-4.5462
hsa-mir-5571	4	0.60709	0.75087	1	15672	1	-4.6569	0.034598	0.034604	0.578964	298	0	-4.6569
hsa-mir-6862-2	4	0.61186	0.7546	1	15726	2	-4.5714	0.034598	0.034604	0.578964	199	0	-4.5714
hsa-mir-6873	4	0.61998	0.76088	1	15869	1	-3.5664	0.034598	0.034604	0.578964	237	0	-3.5664
hsa-mir-7162	4	0.63264	0.77066	1	16074	2	-5.0924	0.034598	0.034604	0.578964	141	0	-5.0924
hsa-mir-4634	4	0.63292	0.77087	1	16084	1	-4.0068	0.034598	0.034604	0.578964	291	0	-4.0068
hsa-mir-1255b-2	4	0.63292	0.77087	1	16089	1	-3.0525	0.034598	0.034604	0.578964	225	0	-3.0525
hsa-mir-3682	4	0.64567	0.78082	1	16381	1	-3.7304	0.034598	0.034604	0.578964	205	0	-3.7304
hsa-mir-3146	4	0.64567	0.78082	1	16384	1	-4.6369	0.034598	0.034604	0.578964	219	0	-4.6369
hsa-mir-4449	4	0.65331	0.78675	1	16450	2	-4.8128	0.034598	0.034604	0.578964	179	0	-4.8128
hsa-mir-4436b-2	4	0.65918	0.79133	1	16500	1	-3.5066	0.034598	0.034604	0.578964	196	0	-3.5066
hsa-mir-4791	4	0.67262	0.80193	1	16639	1	-4.3531	0.034598	0.034604	0.578964	192	0	-4.3531
hsa-mir-1255a	4	0.67262	0.80193	1	16640	1	-4.1134	0.034598	0.034604	0.578964	279	0	-4.1134
DNMT3B	4	0.67441	0.80332	1	16655	2	-4.2071	0.034598	0.034604	0.578964	239	0	-4.2071
RPL24	4	0.6861	0.8125	1	16739	1	-3.5216	0.034598	0.034604	0.578964	206	0	-3.5216
NAA10	4	0.71238	0.8212	1	17041	1	-3.8101	0.034598	0.034604	0.578964	159	0	-3.8101
CDC27	4	0.72557	0.82552	1	17093	1	-4.781	0.034598	0.034604	0.578964	158	0	-4.781
PSMC4	4	0.7646	0.83914	1	17509	1	-4.0798	0.034598	0.034604	0.578964	134	0	-4.0798
hsa-mir-3621	4	0.78967	0.84881	1	17898	1	-3.2372	0.034598	0.034604	0.578964	299	0	-3.2372
hsa-mir-4530	4	0.78967	0.84881	1	17901	1	-4.8739	0.034598	0.034604	0.578964	185	0	-4.8739
DNM2	4	0.78967	0.84881	1	17902	1	-2.836	0.034598	0.034604	0.578964	157	0	-2.836
hsa-mir-6845	4	0.78967	0.84881	1	17914	1	-2.6961	0.034598	0.034604	0.578964	260	0	-2.6961
RPL4	4	0.81481	0.85941	1	18120	1	-3.8101	0.034598	0.034604	0.578964	163	0	-3.8101
hsa-mir-622	4	0.81481	0.85941	1	18126	1	-3.5386	0.034598	0.034604	0.578964	259	0	-3.5386
RPL36	4	0.81481	0.85941	1	18130	1	-4.3151	0.034598	0.034604	0.578964	281	0	-4.3151
NPLOC4	4	0.83893	0.87068	1	18458	1	-3.9864	0.034598	0.034604	0.578964	232	0	-3.9864
hsa-mir-8080	4	0.85028	0.87633	1	18545	1	-4.7297	0.034598	0.034604	0.578964	229	0	-4.7297
hsa-mir-6785	4	0.86141	0.88225	1	18731	1	-3.7431	0.034598	0.034604	0.578964	255	0	-3.7431
hsa-mir-3927	4	0.86141	0.88225	1	18733	1	-4.1183	0.034598	0.034604	0.578964	169	0	-4.1183
RPL37A	4	0.86141	0.88225	1	18738	1	-2.2421	0.034598	0.034604	0.578964	290	0	-2.2421
hsa-mir-7114	4	0.86141	0.88225	1	18744	1	-3.8	0.034598	0.034604	0.578964	228	0	-3.8
hsa-mir-4756	4	0.86141	0.88225	1	18746	1	-3.8818	0.034598	0.034604	0.578964	247	0	-3.8818
hsa-mir-4780	4	0.87192	0.88829	1	18877	1	-4.4803	0.034598	0.034604	0.578964	248	0	-4.4803
ZER1	4	0.88184	0.89423	1	18953	1	-4.1495	0.034598	0.034604	0.578964	274	0	-4.1495
RRP9	4	0.89122	0.9003	1	19136	1	-2.0638	0.034598	0.034604	0.578964	161	0	-2.0638
hsa-mir-4422	4	0.89122	0.9003	1	19139	1	-4.7605	0.034598	0.034604	0.578964	275	0	-4.7605
hsa-mir-1321	4	0.9008	0.90681	1	19172	1	-3.1321	0.034598	0.034604	0.578964	288	0	-3.1321
hsa-mir-1289-2	4	0.9008	0.90681	1	19176	1	-4.772	0.034598	0.034604	0.578964	249	0	-4.772
hsa-mir-4690	4	0.9008	0.90681	1	19177	1	-3.8327	0.034598	0.034604	0.578964	235	0	-3.8327
HSPE1	4	0.9008	0.90681	1	19180	1	-2.4202	0.034598	0.034604	0.578964	200	0	-2.4202
CENPM	4	0.90965	0.91325	1	19258	1	-3.3289	0.034598	0.034604	0.578964	160	0	-3.3289
hsa-mir-6820	4	0.91784	0.91975	1	19323	1	-4.4566	0.034598	0.034604	0.578964	224	0	-4.4566
hsa-mir-5708	4	0.91784	0.91975	1	19324	1	-2.7757	0.034598	0.034604	0.578964	197	0	-2.7757
PHB2	4	0.91784	0.91975	1	19325	1	-2.911	0.034598	0.034604	0.578964	138	0	-2.911
hsa-mir-197	4	0.91784	0.91975	1	19335	1	-4.035	0.034598	0.034604	0.578964	218	0	-4.035
PRPF19	4	0.93306	0.93309	1	19447	1	-3.1573	0.034598	0.034604	0.578964	233	0	-3.1573
DDX18	4	0.93306	0.93309	1	19449	1	-2.8475	0.034598	0.034604	0.578964	211	0	-2.8475
hsa-mir-6078	4	0.93306	0.93309	1	19450	1	-4.1905	0.034598	0.034604	0.578964	212	0	-4.1905
EXOSC2	4	0.94646	0.9463	1	19568	0	-3.6521	0.034598	0.034604	0.578964	186	0	-3.6521
hsa-mir-6754	4	0.94646	0.9463	1	19572	0	-4.5817	0.034598	0.034604	0.578964	268	0	-4.5817
hsa-mir-4492	4	0.94646	0.9463	1	19573	0	-3.4999	0.034598	0.034604	0.578964	278	0	-3.4999
PPP1CB	4	0.94646	0.9463	1	19576	0	-3.4194	0.034598	0.034604	0.578964	162	0	-3.4194
hsa-mir-937	4	0.95252	0.95241	1	19658	0	-2.9629	0.034598	0.034604	0.578964	246	0	-2.9629
RABGGTB	4	0.95252	0.95241	1	19659	0	-3.6408	0.034598	0.034604	0.578964	289	0	-3.6408
hsa-mir-3195	4	0.95826	0.95818	1	19725	0	-2.9725	0.034598	0.034604	0.578964	140	0	-2.9725
RPL17	4	0.95826	0.95818	1	19729	0	-4.3336	0.034598	0.034604	0.578964	173	0	-4.3336
RPS28	4	0.95826	0.95818	1	19730	0	-3.4814	0.034598	0.034604	0.578964	245	0	-3.4814
hsa-mir-6746	4	0.95826	0.95818	1	19738	0	-4.249	0.034598	0.034604	0.578964	156	0	-4.249
SNRPC	4	0.95826	0.95818	1	19739	0	-3.0525	0.034598	0.034604	0.578964	184	0	-3.0525
hsa-mir-4304	4	0.96816	0.9681	1	19846	0	-4.2396	0.034598	0.034604	0.578964	242	0	-4.2396
RPL32	4	0.96816	0.9681	1	19847	0	-2.9789	0.034598	0.034604	0.578964	220	0	-2.9789
hsa-mir-935	4	0.96816	0.9681	1	19849	0	-2.5487	0.034598	0.034604	0.578964	250	0	-2.5487
hsa-mir-8083	4	0.96816	0.9681	1	19853	0	-2.836	0.034598	0.034604	0.578964	144	0	-2.836
hsa-mir-8054	4	0.96816	0.9681	1	19854	0	-4.0736	0.034598	0.034604	0.578964	174	0	-4.0736
NUP93	4	0.96816	0.9681	1	19858	0	-3.5915	0.034598	0.034604	0.578964	226	0	-3.5915
CHMP6	4	0.9724	0.97241	1	19957	0	-3.1928	0.034598	0.034604	0.578964	195	0	-3.1928
CDCA8	4	0.9724	0.97241	1	19958	0	-3.2996	0.034598	0.034604	0.578964	148	0	-3.2996
hsa-mir-662	4	0.97634	0.97643	1	20014	0	-4.0428	0.034598	0.034604	0.578964	270	0	-4.0428
hsa-mir-6833	4	0.97634	0.97643	1	20015	0	-4.1987	0.034598	0.034604	0.578964	292	0	-4.1987
hsa-mir-1228	4	0.97634	0.97643	1	20017	0	-3.4413	0.034598	0.034604	0.578964	153	0	-3.4413
RBM8A	4	0.97634	0.97643	1	20018	0	-3.8101	0.034598	0.034604	0.578964	293	0	-3.8101
hsa-mir-5787	4	0.97985	0.9799	1	20141	0	-3.7529	0.034598	0.034604	0.578964	272	0	-3.7529
hsa-mir-184	4	0.98296	0.98293	1	20248	0	-4.4153	0.034598	0.034604	0.578964	258	0	-4.4153
PSMA6	4	0.98296	0.98293	1	20255	0	-2.385	0.034598	0.034604	0.578964	296	0	-2.385
hsa-mir-877	4	0.98296	0.98293	1	20256	0	-3.5386	0.034598	0.034604	0.578964	139	0	-3.5386
hsa-mir-4454	4	0.98296	0.98293	1	20257	0	-3.8	0.034598	0.034604	0.578964	234	0	-3.8
hsa-mir-548ac	4	0.98296	0.98293	1	20260	0	-3.3289	0.034598	0.034604	0.578964	222	0	-3.3289
EIF6	4	0.98296	0.98293	1	20262	0	-2.8606	0.034598	0.034604	0.578964	294	0	-2.8606
hsa-mir-6794	4	0.98564	0.98561	1	20306	0	-4.4053	0.034598	0.034604	0.578964	240	0	-4.4053
hsa-mir-6726	4	0.98564	0.98561	1	20307	0	-4.2783	0.034598	0.034604	0.578964	201	0	-4.2783
hsa-mir-1199	4	0.98801	0.98803	1	20403	0	-2.9789	0.034598	0.034604	0.578964	273	0	-2.9789
PLK1	4	0.9919	0.9919	1	20520	0	-2.4202	0.034598	0.034604	0.578964	194	0	-2.4202
hsa-mir-4741	4	0.9919	0.9919	1	20525	0	-3.3515	0.034598	0.034604	0.578964	252	0	-3.3515
hsa-mir-6859-2	4	0.99476	0.99477	1	20623	0	-1.9548	0.034598	0.034604	0.578964	241	0	-1.9548
hsa-mir-3198-2	4	0.99476	0.99477	1	20628	0	-3.3788	0.034598	0.034604	0.578964	262	0	-3.3788
PRPF38A	4	0.99677	0.99677	1	20702	0	-3.9123	0.034598	0.034604	0.578964	215	0	-3.9123
hsa-mir-6076	4	0.99677	0.99677	1	20703	0	-2.9789	0.034598	0.034604	0.578964	282	0	-2.9789
PTMA	4	0.99677	0.99677	1	20704	0	-3.8101	0.034598	0.034604	0.578964	143	0	-3.8101
EIF3I	4	0.99814	0.99814	1	20752	0	-1.4699	0.034598	0.034604	0.578964	193	0	-1.4699
POLR2I	4	0.99814	0.99814	1	20754	0	-2.4471	0.034598	0.034604	0.578964	142	0	-2.4471
FAM96B	4	0.99814	0.99814	1	20755	0	-2.4202	0.034598	0.034604	0.578964	261	0	-2.4202
hsa-mir-6510	4	0.99862	0.99861	1	20780	0	-2.5149	0.034598	0.034604	0.578964	256	0	-2.5149
hsa-mir-3193	4	0.999	0.99901	1	20805	0	-3.8327	0.034598	0.034604	0.578964	155	0	-3.8327
ATP6V0C	4	0.99951	0.9995	1	20843	0	-3.2951	0.034598	0.034604	0.578964	203	0	-3.2951
SEC61A1	4	0.99951	0.9995	1	20846	0	-2.8606	0.034598	0.034604	0.578964	277	0	-2.8606
SLMO2	4	0.99978	0.99977	1	20867	0	-2.836	0.034598	0.034604	0.578964	238	0	-2.836
CCT4	4	0.99978	0.99977	1	20869	0	-3.2765	0.034598	0.034604	0.578964	168	0	-3.2765
RPL15	4	0.99992	0.99991	1	20884	0	-2.1827	0.034598	0.034604	0.578964	269	0	-2.1827
SART3	4	0.99998	0.99997	1	20901	0	-2.4202	0.034598	0.034604	0.578964	280	0	-2.4202
PSMB3	4	0.99999	0.99999	1	20906	0	-2.4202	0.034598	0.034604	0.578964	145	0	-2.4202
CTDP1	4	1	1	1	20913	0	-1.4699	0.034598	0.034604	0.578964	187	0	-1.4699
FGF13	5	0.00035177	0.0016283	0.141894	242	3	-6.8696	0.043058	0.042969	0.578964	450	0	-6.8696
HSPE1-MOB4	5	0.00085296	0.0038361	0.25714	317	2	-4.6882	0.043058	0.042969	0.578964	497	0	-4.6882
ATP6V1E1	5	0.0028948	0.012466	0.550048	472	3	-6.526	0.043058	0.042969	0.578964	454	0	-6.526
PLK4	5	0.026708	0.096172	1	1862	3	-5.1859	0.043058	0.042969	0.578964	475	0	-5.1859
ZNF676	5	0.027486	0.098594	1	1897	3	-5.1859	0.043058	0.042969	0.578964	382	0	-5.1859
LIX1L	5	0.043458	0.13819	1	2677	2	-5.0383	0.043058	0.042969	0.578964	456	0	-5.0383
RPL14	5	0.053177	0.15974	1	3112	2	-4.4751	0.043058	0.042969	0.578964	321	0	-4.4751
EIF2S1	5	0.053177	0.15974	1	3114	2	-2.6577	0.043058	0.042969	0.578964	360	0	-2.6577
ACOT12	5	0.059393	0.17314	1	3407	3	-5.3198	0.043058	0.042969	0.578964	316	0	-5.3198
ANGPTL6	5	0.059393	0.17314	1	3408	3	-5.7096	0.043058	0.042969	0.578964	458	0	-5.7096
LSM3	5	0.062625	0.18005	1	3588	2	-5.0383	0.043058	0.042969	0.578964	469	0	-5.0383
SRSF10	5	0.06372	0.18237	1	3610	1	-3.7431	0.043058	0.042969	0.578964	399	0	-3.7431
C1orf131	5	0.063753	0.18246	1	3615	4	-5.7096	0.043058	0.042969	0.578964	496	0	-5.7096
LOC100130451	5	0.065941	0.1869	1	3702	2	-4.0815	0.043058	0.042969	0.578964	312	0	-4.0815
CDKN2AIP	5	0.065941	0.1869	1	3703	2	-4.9989	0.043058	0.042969	0.578964	344	0	-4.9989
GEN1	5	0.075874	0.20768	1	4098	4	-5.849	0.043058	0.042969	0.578964	470	0	-5.849
PCK1	5	0.079368	0.21474	1	4151	4	-5.4714	0.043058	0.042969	0.578964	323	0	-5.4714
C12orf74	5	0.079476	0.21496	1	4154	4	-5.4714	0.043058	0.042969	0.578964	419	0	-5.4714
ARIH1	5	0.082229	0.22064	1	4446	1	-4.5856	0.043058	0.042969	0.578964	418	0	-4.5856
FAM124B	5	0.090284	0.23678	1	4797	2	-4.8296	0.043058	0.042969	0.578964	455	0	-4.8296
PSMC3	5	0.095082	0.24619	1	4948	2	-4.784	0.043058	0.042969	0.578964	347	0	-4.784
SSTR2	5	0.09686	0.24969	1	4972	3	-5.781	0.043058	0.042969	0.578964	440	0	-5.781
MRPL40	5	0.098105	0.25217	1	5023	1	-3.3002	0.043058	0.042969	0.578964	434	0	-3.3002
GTF2A2	5	0.099817	0.25552	1	5026	1	-3.5386	0.043058	0.042969	0.578964	301	0	-3.5386
GOLGA6A	5	0.10155	0.25881	1	5312	2	-4.8739	0.043058	0.042969	0.578964	372	0	-4.8739
PLXNA1	5	0.10532	0.26605	1	5381	3	-5.1504	0.043058	0.042969	0.578964	405	0	-5.1504
SMC1A	5	0.10941	0.27392	1	5490	1	-3.7431	0.043058	0.042969	0.578964	302	0	-3.7431
MT1X	5	0.11076	0.27646	1	5512	2	-4.9168	0.043058	0.042969	0.578964	319	0	-4.9168
YIPF4	5	0.11367	0.28201	1	5650	3	-5.7338	0.043058	0.042969	0.578964	512	0	-5.7338
GABRB2	5	0.11367	0.28201	1	5652	3	-5.7338	0.043058	0.042969	0.578964	304	0	-5.7338
FAM3B	5	0.12482	0.30259	1	5943	3	-5.5821	0.043058	0.042969	0.578964	310	0	-5.5821
DIS3	5	0.12953	0.31114	1	6074	3	-5.3824	0.043058	0.042969	0.578964	322	0	-5.3824
MCEE	5	0.13307	0.31763	1	6171	3	-5.685	0.043058	0.042969	0.578964	452	0	-5.685
SCN4B	5	0.13307	0.31763	1	6173	3	-5.685	0.043058	0.042969	0.578964	423	0	-5.685
UBE3A	5	0.13664	0.32404	1	6325	2	-4.3555	0.043058	0.042969	0.578964	390	0	-4.3555
GPN3	5	0.13885	0.3281	1	6397	2	-2.1827	0.043058	0.042969	0.578964	490	0	-2.1827
ILF2	5	0.14897	0.34611	1	6651	1	-4.784	0.043058	0.042969	0.578964	377	0	-4.784
ZNF117	5	0.15242	0.35214	1	6734	2	-4.9989	0.043058	0.042969	0.578964	381	0	-4.9989
MZT2B	5	0.16994	0.38217	1	7231	2	-4.8739	0.043058	0.042969	0.578964	400	0	-4.8739
DDIT3	5	0.17862	0.39667	1	7409	2	-4.784	0.043058	0.042969	0.578964	459	0	-4.784
ATP5L	5	0.21825	0.44448	1	8514	2	-4.225	0.043058	0.042969	0.578964	491	0	-4.225
SLU7	5	0.22593	0.45279	1	8562	3	-5.4999	0.043058	0.042969	0.578964	472	0	-5.4999
ANAPC11	5	0.22825	0.45526	1	8635	2	-4.5856	0.043058	0.042969	0.578964	352	0	-4.5856
HAL	5	0.22825	0.45526	1	8638	2	-4.5856	0.043058	0.042969	0.578964	471	0	-4.5856
ZNF778	5	0.22982	0.45692	1	8786	3	-5.3198	0.043058	0.042969	0.578964	329	0	-5.3198
TBCD	5	0.23336	0.46073	1	8824	2	-4.0815	0.043058	0.042969	0.578964	359	0	-4.0815
SETD1B	5	0.23896	0.46671	1	9090	2	-2.1827	0.043058	0.042969	0.578964	487	0	-2.1827
SLC16A3	5	0.24313	0.47105	1	9162	3	-5.4714	0.043058	0.042969	0.578964	494	0	-5.4714
TSPAN5	5	0.24486	0.47293	1	9271	3	-5.2875	0.043058	0.042969	0.578964	511	0	-5.2875
SAPCD2	5	0.251	0.4794	1	9316	2	-3.7431	0.043058	0.042969	0.578964	328	0	-3.7431
OR52K2	5	0.26131	0.49021	1	9560	3	-5.4423	0.043058	0.042969	0.578964	483	0	-5.4423
PRIM1	5	0.26417	0.49326	1	9702	1	-3.7431	0.043058	0.042969	0.578964	368	0	-3.7431
WDR70	5	0.27664	0.50634	1	9847	1	-3.5386	0.043058	0.042969	0.578964	406	0	-3.5386
CRYBA4	5	0.2801	0.50995	1	10277	3	-5.4126	0.043058	0.042969	0.578964	444	0	-5.4126
C5orf38	5	0.2801	0.50995	1	10280	3	-5.4126	0.043058	0.042969	0.578964	420	0	-5.4126
NCAPD2	5	0.29339	0.52371	1	10443	2	-4.8296	0.043058	0.042969	0.578964	335	0	-4.8296
SLC2A5	5	0.29874	0.52926	1	10450	1	-4.5314	0.043058	0.042969	0.578964	332	0	-4.5314
GPN2	5	0.3075	0.53823	1	10845	2	-4.4751	0.043058	0.042969	0.578964	397	0	-4.4751
SYPL2	5	0.3075	0.53823	1	10848	2	-3.1643	0.043058	0.042969	0.578964	410	0	-3.1643
DEPDC1B	5	0.3075	0.53823	1	10853	3	-5.3514	0.043058	0.042969	0.578964	460	0	-5.3514
STK11	5	0.3075	0.53823	1	10856	2	-4.784	0.043058	0.042969	0.578964	361	0	-4.784
ADO	5	0.33754	0.56866	1	11528	2	-4.0041	0.043058	0.042969	0.578964	421	0	-4.0041
RBMXL1	5	0.34138	0.57249	1	11695	3	-5.3198	0.043058	0.042969	0.578964	449	0	-5.3198
RPL10A	5	0.35501	0.58593	1	11848	1	-3.7431	0.043058	0.042969	0.578964	464	0	-3.7431
SETD7	5	0.36272	0.59363	1	11858	3	-5.2875	0.043058	0.042969	0.578964	309	0	-5.2875
TFB2M	5	0.36272	0.59363	1	11860	3	-5.2875	0.043058	0.042969	0.578964	315	0	-5.2875
RPL22L1	5	0.37033	0.6011	1	12060	2	-4.4165	0.043058	0.042969	0.578964	402	0	-4.4165
GTF2H2D	5	0.3723	0.60309	1	12120	2	-4.784	0.043058	0.042969	0.578964	349	0	-4.784
TUBB4B	5	0.38116	0.61173	1	12215	1	-4.0815	0.043058	0.042969	0.578964	424	0	-4.0815
FAM46C	5	0.387	0.6175	1	12354	2	-5.0383	0.043058	0.042969	0.578964	482	0	-5.0383
FARSB	5	0.40442	0.63441	1	12552	2	-2.6577	0.043058	0.042969	0.578964	492	0	-2.6577
PHF5A	5	0.40442	0.63441	1	12557	2	-3.0144	0.043058	0.042969	0.578964	345	0	-3.0144
CENPA	5	0.40442	0.63441	1	12560	2	-4.3555	0.043058	0.042969	0.578964	524	0	-4.3555
SLC51A	5	0.42236	0.65156	1	12820	2	-4.8739	0.043058	0.042969	0.578964	384	0	-4.8739
SUPT6H	5	0.42873	0.65763	1	12884	1	-3.5386	0.043058	0.042969	0.578964	473	0	-3.5386
CD79B	5	0.42873	0.65763	1	12885	3	-5.1859	0.043058	0.042969	0.578964	478	0	-5.1859
ATP2A2	5	0.42873	0.65763	1	12887	1	-3.0144	0.043058	0.042969	0.578964	468	0	-3.0144
T	5	0.43387	0.66249	1	12996	3	-5.1859	0.043058	0.042969	0.578964	427	0	-5.1859
ABAT	5	0.43387	0.66249	1	13009	3	-5.1859	0.043058	0.042969	0.578964	393	0	-5.1859
SOD1	5	0.43869	0.66706	1	13192	1	-3.5386	0.043058	0.042969	0.578964	305	0	-3.5386
HSPD1	5	0.43869	0.66706	1	13195	2	-3.3002	0.043058	0.042969	0.578964	367	0	-3.3002
ATP6V0E1	5	0.44068	0.66892	1	13202	2	-4.1551	0.043058	0.042969	0.578964	417	0	-4.1551
HMGB4	5	0.44912	0.67689	1	13279	2	-5.0383	0.043058	0.042969	0.578964	334	0	-5.0383
TCFL5	5	0.45929	0.68629	1	13401	2	-4.9584	0.043058	0.042969	0.578964	401	0	-4.9584
PRPF8	5	0.46914	0.69544	1	13569	1	-3.0144	0.043058	0.042969	0.578964	306	0	-3.0144
GPR89B	5	0.47887	0.70437	1	13668	2	-4.8739	0.043058	0.042969	0.578964	422	0	-4.8739
NHP2L1	5	0.47887	0.70437	1	13669	2	-2.1827	0.043058	0.042969	0.578964	379	0	-2.1827
PPIL1	5	0.48018	0.70559	1	13719	2	-4.3555	0.043058	0.042969	0.578964	314	0	-4.3555
EMID1	5	0.48378	0.70888	1	13736	3	-5.114	0.043058	0.042969	0.578964	476	0	-5.114
PCF11	5	0.48378	0.70888	1	13744	3	-5.114	0.043058	0.042969	0.578964	403	0	-5.114
MEPCE	5	0.5138	0.7306	1	14324	1	-4.4751	0.043058	0.042969	0.578964	398	0	-4.4751
MLX	5	0.51811	0.73274	1	14329	2	-4.6882	0.043058	0.042969	0.578964	510	0	-4.6882
CCDC59	5	0.51811	0.73274	1	14335	2	-4.4751	0.043058	0.042969	0.578964	501	0	-4.4751
SYNGR2	5	0.51811	0.73274	1	14339	2	-4.0815	0.043058	0.042969	0.578964	445	0	-4.0815
HECTD2	5	0.5383	0.743	1	14715	2	-3.5386	0.043058	0.042969	0.578964	366	0	-3.5386
CLVS2	5	0.53859	0.74315	1	14722	2	-4.9989	0.043058	0.042969	0.578964	395	0	-4.9989
SNAPC2	5	0.53859	0.74315	1	14723	2	-3.3002	0.043058	0.042969	0.578964	391	0	-3.3002
SF3A2	5	0.53859	0.74315	1	14725	2	-3.5386	0.043058	0.042969	0.578964	519	0	-3.5386
POLR2F	5	0.55026	0.74913	1	14900	2	-4.8739	0.043058	0.042969	0.578964	362	0	-4.8739
EIF3B	5	0.55026	0.74913	1	14903	1	-3.7431	0.043058	0.042969	0.578964	385	0	-3.7431
NUMA1	5	0.56	0.75423	1	14987	2	-4.225	0.043058	0.042969	0.578964	436	0	-4.225
RPL10	5	0.56243	0.75547	1	15060	1	-3.5386	0.043058	0.042969	0.578964	376	0	-3.5386
ALDOA	5	0.56243	0.75547	1	15061	1	-3.0144	0.043058	0.042969	0.578964	330	0	-3.0144
GOLGA6L4	5	0.57533	0.76213	1	15172	2	-3.8355	0.043058	0.042969	0.578964	514	0	-3.8355
DDX39B	5	0.57533	0.76213	1	15175	2	-2.6577	0.043058	0.042969	0.578964	404	0	-2.6577
SRA1	5	0.58757	0.76859	1	15321	1	-3.5386	0.043058	0.042969	0.578964	351	0	-3.5386
DNAJB8	5	0.58757	0.76859	1	15322	1	-3.3002	0.043058	0.042969	0.578964	346	0	-3.3002
HIST1H4E	5	0.58757	0.76859	1	15325	1	-4.7369	0.043058	0.042969	0.578964	480	0	-4.7369
VPS25	5	0.58757	0.76859	1	15326	1	-4.0815	0.043058	0.042969	0.578964	414	0	-4.0815
RPS3A	5	0.59945	0.77499	1	15572	2	-4.9989	0.043058	0.042969	0.578964	466	0	-4.9989
GPR35	5	0.6028	0.77682	1	15585	2	-5.0383	0.043058	0.042969	0.578964	457	0	-5.0383
PCID2	5	0.6028	0.77682	1	15588	2	-4.9584	0.043058	0.042969	0.578964	463	0	-4.9584
SNRPA1	5	0.61198	0.78174	1	15733	1	-2.4397	0.043058	0.042969	0.578964	369	0	-2.4397
SNX22	5	0.61198	0.78174	1	15734	1	-4.0815	0.043058	0.042969	0.578964	363	0	-4.0815
OCEL1	5	0.61198	0.78174	1	15735	2	-5.0766	0.043058	0.042969	0.578964	425	0	-5.0766
STX18	5	0.63766	0.79579	1	16093	1	-4.0815	0.043058	0.042969	0.578964	509	0	-4.0815
ZMAT2	5	0.63766	0.79579	1	16097	1	-4.0041	0.043058	0.042969	0.578964	522	0	-4.0041
ASNA1	5	0.63766	0.79579	1	16100	1	-2.6577	0.043058	0.042969	0.578964	354	0	-2.6577
EEF1A1	5	0.65031	0.80279	1	16444	2	-4.4751	0.043058	0.042969	0.578964	474	0	-4.4751
EIF4A3	5	0.66608	0.81163	1	16524	2	-2.6577	0.043058	0.042969	0.578964	489	0	-2.6577
RPS7	5	0.68631	0.82326	1	16751	2	-3.4243	0.043058	0.042969	0.578964	313	0	-3.4243
HOXA11	5	0.68631	0.82326	1	16755	2	-4.784	0.043058	0.042969	0.578964	342	0	-4.784
ITGA3	5	0.68892	0.82483	1	16765	2	-4.9584	0.043058	0.042969	0.578964	320	0	-4.9584
COG4	5	0.68892	0.82483	1	16774	1	-4.9584	0.043058	0.042969	0.578964	356	0	-4.9584
LCMT2	5	0.72662	0.84701	1	17097	2	-2.6577	0.043058	0.042969	0.578964	521	0	-2.6577
MCM5	5	0.72662	0.84701	1	17099	1	-3.5386	0.043058	0.042969	0.578964	336	0	-3.5386
GEMIN5	5	0.72669	0.84706	1	17112	2	-3.3002	0.043058	0.042969	0.578964	505	0	-3.3002
FNTB	5	0.72669	0.84706	1	17122	2	-3.3002	0.043058	0.042969	0.578964	432	0	-3.3002
DHDDS	5	0.72669	0.84706	1	17125	2	-2.1827	0.043058	0.042969	0.578964	386	0	-2.1827
LARS	5	0.7396	0.85492	1	17251	1	-3.5386	0.043058	0.042969	0.578964	498	0	-3.5386
EEF1B2	5	0.7396	0.85492	1	17256	1	-3.0144	0.043058	0.042969	0.578964	325	0	-3.0144
C21orf59	5	0.7396	0.85492	1	17258	1	-3.3002	0.043058	0.042969	0.578964	429	0	-3.3002
TMEM151A	5	0.76514	0.87072	1	17540	2	-3.7431	0.043058	0.042969	0.578964	378	0	-3.7431
TSPAN2	5	0.77719	0.87837	1	17664	1	-4.3555	0.043058	0.042969	0.578964	409	0	-4.3555
ANAPC2	5	0.77719	0.87837	1	17665	1	-4.225	0.043058	0.042969	0.578964	416	0	-4.225
H2AFZ	5	0.77719	0.87837	1	17669	1	-3.7431	0.043058	0.042969	0.578964	446	0	-3.7431
HSCB	5	0.78936	0.88626	1	17892	1	-3.4243	0.043058	0.042969	0.578964	462	0	-3.4243
FLG2	5	0.78936	0.88626	1	17893	1	-4.9584	0.043058	0.042969	0.578964	523	0	-4.9584
ZNF207	5	0.8015	0.89426	1	17990	2	-4.8739	0.043058	0.042969	0.578964	513	0	-4.8739
UPF3A	5	0.81312	0.90175	1	18112	1	-3.9222	0.043058	0.042969	0.578964	428	0	-3.9222
AIFM2	5	0.81312	0.90175	1	18115	1	-4.225	0.043058	0.042969	0.578964	371	0	-4.225
HSPA5	5	0.82454	0.9045	1	18321	1	-2.6577	0.043058	0.042969	0.578964	441	0	-2.6577
WDR18	5	0.82454	0.9045	1	18327	1	-3.8355	0.043058	0.042969	0.578964	465	0	-3.8355
BOP1	5	0.83603	0.90747	1	18376	1	-4.0041	0.043058	0.042969	0.578964	413	0	-4.0041
SRP54	5	0.83603	0.90747	1	18378	1	-3.3002	0.043058	0.042969	0.578964	504	0	-3.3002
IMPDH1	5	0.85756	0.91348	1	18713	1	-4.4751	0.043058	0.042969	0.578964	415	0	-4.4751
PPP1R3F	5	0.85756	0.91348	1	18716	1	-4.3555	0.043058	0.042969	0.578964	437	0	-4.3555
DPEP2	5	0.85756	0.91348	1	18718	1	-4.5856	0.043058	0.042969	0.578964	442	0	-4.5856
RBM25	5	0.85756	0.91348	1	18721	1	-3.8355	0.043058	0.042969	0.578964	392	0	-3.8355
ZNHIT2	5	0.87852	0.92013	1	18929	1	-3.5386	0.043058	0.042969	0.578964	431	0	-3.5386
LOC730183	5	0.89796	0.92715	1	19158	1	-4.3555	0.043058	0.042969	0.578964	317	0	-4.3555
TMA16	5	0.89796	0.92715	1	19160	1	-4.6882	0.043058	0.042969	0.578964	518	0	-4.6882
ATP8A2	5	0.89796	0.92715	1	19163	1	-3.0144	0.043058	0.042969	0.578964	387	0	-3.0144
CALHM2	5	0.89796	0.92715	1	19164	1	-4.0815	0.043058	0.042969	0.578964	338	0	-4.0815
CTAGE9	5	0.90687	0.9307	1	19246	1	-3.9222	0.043058	0.042969	0.578964	396	0	-3.9222
AXIN1	5	0.90687	0.9307	1	19248	1	-3.5386	0.043058	0.042969	0.578964	426	0	-3.5386
SRRT	5	0.90687	0.9307	1	19254	1	-5.0383	0.043058	0.042969	0.578964	388	0	-5.0383
RPS26	5	0.91544	0.93447	1	19306	1	-2.847	0.043058	0.042969	0.578964	499	0	-2.847
RIOK1	5	0.93072	0.94198	1	19417	1	-3.5386	0.043058	0.042969	0.578964	308	0	-3.5386
TTLL9	5	0.93753	0.94567	1	19508	1	-3.0144	0.043058	0.042969	0.578964	373	0	-3.0144
SERF2	5	0.94433	0.94971	1	19558	1	-4.6378	0.043058	0.042969	0.578964	394	0	-4.6378
CYBA	5	0.94433	0.94971	1	19561	1	-4.7369	0.043058	0.042969	0.578964	448	0	-4.7369
LETM1	5	0.94433	0.94971	1	19562	1	-3.7431	0.043058	0.042969	0.578964	412	0	-3.7431
FGF8	5	0.95046	0.95377	1	19650	1	-4.5856	0.043058	0.042969	0.578964	357	0	-4.5856
H3F3A	5	0.95046	0.95377	1	19651	1	-3.9222	0.043058	0.042969	0.578964	340	0	-3.9222
KRT17	5	0.95601	0.95782	1	19703	1	-3.9222	0.043058	0.042969	0.578964	326	0	-3.9222
GLIS1	5	0.95601	0.95782	1	19714	1	-4.784	0.043058	0.042969	0.578964	503	0	-4.784
RRM1	5	0.96113	0.9619	1	19792	1	-4.784	0.043058	0.042969	0.578964	508	0	-4.784
EGR2	5	0.96113	0.9619	1	19795	1	-3.9222	0.043058	0.042969	0.578964	435	0	-3.9222
GLYCTK	5	0.97026	0.97028	1	19946	0	-4.5856	0.043058	0.042969	0.578964	380	0	-4.5856
YARS2	5	0.97026	0.97028	1	19949	0	-4.3555	0.043058	0.042969	0.578964	374	0	-4.3555
CDC7	5	0.97026	0.97028	1	19950	0	-2.6577	0.043058	0.042969	0.578964	493	0	-2.6577
SLC39A7	5	0.97425	0.97427	1	19991	0	-4.3555	0.043058	0.042969	0.578964	477	0	-4.3555
HAUS5	5	0.97425	0.97427	1	19999	0	-4.225	0.043058	0.042969	0.578964	451	0	-4.225
ECT2	5	0.97425	0.97427	1	20003	0	-3.3002	0.043058	0.042969	0.578964	484	0	-3.3002
RPL9	5	0.97784	0.97789	1	20091	0	-2.6577	0.043058	0.042969	0.578964	500	0	-2.6577
LRRC55	5	0.97784	0.97789	1	20092	0	-3.5386	0.043058	0.042969	0.578964	365	0	-3.5386
HIST1H3G	5	0.97784	0.97789	1	20093	0	-3.9222	0.043058	0.042969	0.578964	339	0	-3.9222
CCDC94	5	0.97784	0.97789	1	20095	0	-2.1827	0.043058	0.042969	0.578964	333	0	-2.1827
HEXIM2	5	0.97784	0.97789	1	20097	0	-4.8296	0.043058	0.042969	0.578964	447	0	-4.8296
RPL17-C18orf32	5	0.98113	0.98121	1	20162	0	-4.0815	0.043058	0.042969	0.578964	479	0	-4.0815
TUBB	5	0.984	0.98406	1	20267	0	-3.3002	0.043058	0.042969	0.578964	364	0	-3.3002
EIF2B2	5	0.984	0.98406	1	20268	0	-3.7431	0.043058	0.042969	0.578964	375	0	-3.7431
PRPF38B	5	0.984	0.98406	1	20269	0	-3.3002	0.043058	0.042969	0.578964	348	0	-3.3002
TSR2	5	0.98655	0.98655	1	20313	0	-3.4243	0.043058	0.042969	0.578964	383	0	-3.4243
SLC12A7	5	0.98655	0.98655	1	20317	0	-3.0144	0.043058	0.042969	0.578964	515	0	-3.0144
EIF2B4	5	0.98655	0.98655	1	20321	0	-3.7431	0.043058	0.042969	0.578964	327	0	-3.7431
ATP6V0D1	5	0.98655	0.98655	1	20322	0	-3.4243	0.043058	0.042969	0.578964	485	0	-3.4243
RAD21	5	0.98655	0.98655	1	20324	0	-3.3002	0.043058	0.042969	0.578964	407	0	-3.3002
UBE2I	5	0.98875	0.98877	1	20406	0	-3.7431	0.043058	0.042969	0.578964	461	0	-3.7431
NCBP2	5	0.99072	0.99076	1	20433	0	-3.7431	0.043058	0.042969	0.578964	318	0	-3.7431
DUT	5	0.99072	0.99076	1	20439	0	-2.6577	0.043058	0.042969	0.578964	488	0	-2.6577
ECD	5	0.99072	0.99076	1	20443	0	-4.4751	0.043058	0.042969	0.578964	307	0	-4.4751
ISCU	5	0.99072	0.99076	1	20445	0	-4.4751	0.043058	0.042969	0.578964	516	0	-4.4751
SS18L2	5	0.99072	0.99076	1	20447	0	-3.0144	0.043058	0.042969	0.578964	517	0	-3.0144
SCD	5	0.99384	0.99382	1	20561	0	-3.9222	0.043058	0.042969	0.578964	341	0	-3.9222
INTS6	5	0.99384	0.99382	1	20563	0	-3.3002	0.043058	0.042969	0.578964	481	0	-3.3002
CAPZB	5	0.99503	0.99501	1	20635	0	-1.4699	0.043058	0.042969	0.578964	453	0	-1.4699
RBX1	5	0.99603	0.996	1	20651	0	-3.9222	0.043058	0.042969	0.578964	486	0	-3.9222
SRSF3	5	0.99603	0.996	1	20652	0	-3.8355	0.043058	0.042969	0.578964	495	0	-3.8355
TBCC	5	0.99603	0.996	1	20653	0	-3.0144	0.043058	0.042969	0.578964	337	0	-3.0144
RPS19	5	0.99757	0.99756	1	20727	0	-3.0144	0.043058	0.042969	0.578964	311	0	-3.0144
MCM6	5	0.99859	0.99859	1	20769	0	-3.5386	0.043058	0.042969	0.578964	331	0	-3.5386
DROSHA	5	0.99859	0.99859	1	20770	0	-4.0815	0.043058	0.042969	0.578964	433	0	-4.0815
SNRPD3	5	0.99859	0.99859	1	20771	0	-3.5386	0.043058	0.042969	0.578964	324	0	-3.5386
RPS16	5	0.99859	0.99859	1	20775	0	-4.225	0.043058	0.042969	0.578964	389	0	-4.225
YARS	5	0.99859	0.99859	1	20776	0	-3.5386	0.043058	0.042969	0.578964	506	0	-3.5386
PTPN23	5	0.99894	0.99896	1	20803	0	-3.3002	0.043058	0.042969	0.578964	438	0	-3.3002
PSMD12	5	0.99923	0.99924	1	20816	0	-3.0144	0.043058	0.042969	0.578964	370	0	-3.0144
COPA	5	0.99923	0.99924	1	20818	0	-3.0144	0.043058	0.042969	0.578964	520	0	-3.0144
SPC24	5	0.99945	0.99944	1	20838	0	-3.5386	0.043058	0.042969	0.578964	303	0	-3.5386
ENO1	5	0.99945	0.99944	1	20839	0	-2.1827	0.043058	0.042969	0.578964	358	0	-2.1827
TRMT112	5	0.99961	0.99961	1	20848	0	-2.6577	0.043058	0.042969	0.578964	430	0	-2.6577
OSGEP	5	0.99961	0.99961	1	20852	0	-3.8355	0.043058	0.042969	0.578964	507	0	-3.8355
RUVBL1	5	0.99961	0.99961	1	20853	0	-3.0144	0.043058	0.042969	0.578964	408	0	-3.0144
MED30	5	0.99982	0.99983	1	20879	0	-1.4699	0.043058	0.042969	0.578964	353	0	-1.4699
DHX35	5	0.99993	0.99993	1	20890	0	-2.6577	0.043058	0.042969	0.578964	350	0	-2.6577
PMPCA	5	0.99997	0.99998	1	20897	0	-2.1827	0.043058	0.042969	0.578964	355	0	-2.1827
PSMB5	5	0.99997	0.99998	1	20899	0	-2.1827	0.043058	0.042969	0.578964	343	0	-2.1827
POLR2E	5	0.99999	0.99999	1	20903	0	-2.6577	0.043058	0.042969	0.578964	411	0	-2.6577
CENPW	5	0.99999	0.99999	1	20904	0	-3.3002	0.043058	0.042969	0.578964	439	0	-3.3002
WDR74	5	0.99999	0.99999	1	20905	0	-3.0144	0.043058	0.042969	0.578964	443	0	-3.0144
BUD31	5	1	1	1	20908	0	-2.6577	0.043058	0.042969	0.578964	502	0	-2.6577
CDC20	5	1	1	1	20909	0	-2.1827	0.043058	0.042969	0.578964	467	0	-2.1827
hsa-mir-548ak	1	0.95222	0.95238	1	19653	0	-2.6577	0.047782	0.047793	0.578964	527	0	-2.6577
hsa-mir-1206	1	0.95222	0.95238	1	19654	0	-2.6577	0.047782	0.047793	0.578964	526	0	-2.6577
hsa-mir-3929	1	0.95222	0.95238	1	19655	0	-2.6577	0.047782	0.047793	0.578964	528	0	-2.6577
PLN	1	0.95222	0.95238	1	19656	0	-2.6577	0.047782	0.047793	0.578964	529	0	-2.6577
hsa-mir-1273a	1	0.95222	0.95238	1	19657	0	-2.6577	0.047782	0.047793	0.578964	525	0	-2.6577
RPS27	3	0.7859	0.80151	1	17747	1	-3.7431	0.050505	0.050573	0.578964	530	0	-3.7431
PCDHGC5	6	6.42e-10	2.37e-07	4.9e-05	77	5	-8.8796	0.051445	0.051629	0.578964	1650	0	-8.8796
MOB4	6	0.0012715	0.0065064	0.369767	361	2	-4.0019	0.051445	0.051629	0.578964	1008	0	-4.0019
SBSN	6	0.0022067	0.010988	0.523616	416	4	-6.3008	0.051445	0.051629	0.578964	1132	0	-6.3008
NFIL3	6	0.0024606	0.01216	0.544036	448	5	-6.3079	0.051445	0.051629	0.578964	1595	0	-6.3079
LPIN2	6	0.0024637	0.012174	0.544036	450	4	-6.307	0.051445	0.051629	0.578964	1410	0	-6.307
ERP27	6	0.0035984	0.017412	0.674358	536	5	-6.1628	0.051445	0.051629	0.578964	545	0	-6.1628
BAGE	6	0.0042719	0.020447	0.706824	587	4	-6.208	0.051445	0.051629	0.578964	1118	0	-6.208
ZNF563	6	0.0049069	0.023252	0.736842	616	4	-5.5236	0.051445	0.051629	0.578964	1210	0	-5.5236
IVL	6	0.006238	0.029063	0.818071	710	5	-6.2593	0.051445	0.051629	0.578964	1788	0	-6.2593
PALM2	6	0.0075651	0.034821	0.868001	818	4	-5.8947	0.051445	0.051629	0.578964	1590	0	-5.8947
WDR60	6	0.0077359	0.035544	0.877446	825	3	-4.4904	0.051445	0.051629	0.578964	1518	0	-4.4904
ZNF883	6	0.007894	0.0362	0.881355	836	5	-6.0925	0.051445	0.051629	0.578964	1818	0	-6.0925
MTHFS	6	0.0082296	0.037613	0.884726	842	3	-5.6423	0.051445	0.051629	0.578964	1633	0	-5.6423
POTEC	6	0.0090481	0.040995	0.901026	919	2	-4.49	0.051445	0.051629	0.578964	918	0	-4.49
RGS17	6	0.0097499	0.043935	0.90438	932	3	-5.732	0.051445	0.051629	0.578964	788	0	-5.732
RPS17L	6	0.010078	0.045275	0.90438	1002	3	-4.4544	0.051445	0.051629	0.578964	1800	0	-4.4544
RPS17	6	0.010078	0.045275	0.90438	1003	3	-4.4544	0.051445	0.051629	0.578964	1808	0	-4.4544
ZFP30	6	0.011448	0.050743	0.942757	1046	3	-5.5419	0.051445	0.051629	0.578964	1613	0	-5.5419
TIMELESS	6	0.011515	0.051006	0.942757	1059	2	-4.8739	0.051445	0.051629	0.578964	1095	0	-4.8739
LIPH	6	0.011534	0.051073	0.942757	1077	5	-5.849	0.051445	0.051629	0.578964	863	0	-5.849
UGT3A1	6	0.011534	0.051073	0.942757	1079	5	-5.8429	0.051445	0.051629	0.578964	1018	0	-5.8429
FAM24A	6	0.011534	0.051073	0.942757	1082	5	-5.6343	0.051445	0.051629	0.578964	1108	0	-5.6343
DEFB4A	6	0.011534	0.051073	0.942757	1087	5	-5.991	0.051445	0.051629	0.578964	1485	0	-5.991
RWDD2A	6	0.013883	0.060326	0.966399	1207	3	-5.5072	0.051445	0.051629	0.578964	1218	0	-5.5072
SMN1	6	0.015231	0.065602	0.992279	1313	3	-5.2332	0.051445	0.051629	0.578964	859	0	-5.2332
TMEM60	6	0.01537	0.06609	0.992279	1322	5	-5.7576	0.051445	0.051629	0.578964	1251	0	-5.7576
C2orf91	6	0.016563	0.069869	1	1395	3	-5.3595	0.051445	0.051629	0.578964	1181	0	-5.3595
MAP7D2	6	0.017025	0.071296	1	1404	2	-4.606	0.051445	0.051629	0.578964	1374	0	-4.606
RPL36A-HNRNPH2	6	0.017339	0.072216	1	1416	2	-4.6848	0.051445	0.051629	0.578964	1185	0	-4.6848
C1QTNF9B-AS1	6	0.017549	0.072858	1	1446	4	-6.031	0.051445	0.051629	0.578964	1337	0	-6.031
HAMP	6	0.018576	0.075944	1	1497	3	-5.4949	0.051445	0.051629	0.578964	778	0	-5.4949
DNAH10	6	0.018964	0.077113	1	1514	4	-5.7187	0.051445	0.051629	0.578964	1610	0	-5.7187
PRAMEF16	6	0.018964	0.077113	1	1515	4	-5.5337	0.051445	0.051629	0.578964	1314	0	-5.5337
MIPEP	6	0.020124	0.080598	1	1561	5	-5.9599	0.051445	0.051629	0.578964	693	0	-5.9599
ATRAID	6	0.020124	0.080598	1	1566	4	-5.9599	0.051445	0.051629	0.578964	606	0	-5.9599
LAMA3	6	0.020618	0.082029	1	1612	5	-5.859	0.051445	0.051629	0.578964	1345	0	-5.859
ZNF479	6	0.021299	0.084037	1	1649	3	-4.949	0.051445	0.051629	0.578964	1338	0	-4.949
CCDC64	6	0.021851	0.085645	1	1668	4	-6.0365	0.051445	0.051629	0.578964	934	0	-6.0365
FAM32A	6	0.021851	0.085645	1	1670	3	-4.4633	0.051445	0.051629	0.578964	539	0	-4.4633
C14orf132	6	0.021851	0.085645	1	1671	3	-4.9567	0.051445	0.051629	0.578964	940	0	-4.9567
CHRNA7	6	0.021959	0.08596	1	1686	4	-5.9436	0.051445	0.051629	0.578964	604	0	-5.9436
HDAC8	6	0.02253	0.087625	1	1696	3	-5.2652	0.051445	0.051629	0.578964	1418	0	-5.2652
SURF4	6	0.023752	0.091218	1	1741	3	-4.7654	0.051445	0.051629	0.578964	1479	0	-4.7654
WISP3	6	0.023752	0.091218	1	1742	4	-5.8223	0.051445	0.051629	0.578964	986	0	-5.8223
DUSP16	6	0.023849	0.091495	1	1746	5	-5.6659	0.051445	0.051629	0.578964	1670	0	-5.6659
ACSL5	6	0.024539	0.093512	1	1780	4	-5.9424	0.051445	0.051629	0.578964	1046	0	-5.9424
HIST2H2AA3	6	0.025056	0.094949	1	1813	2	-4.0019	0.051445	0.051629	0.578964	842	0	-4.0019
HIST2H2AA4	6	0.025056	0.094949	1	1815	2	-4.0019	0.051445	0.051629	0.578964	840	0	-4.0019
CRK	6	0.025487	0.096181	1	1828	5	-5.9477	0.051445	0.051629	0.578964	1363	0	-5.9477
GTF2H2	6	0.025487	0.096181	1	1831	4	-5.9088	0.051445	0.051629	0.578964	1127	0	-5.9088
VPS35	6	0.025751	0.096945	1	1849	2	-4.9112	0.051445	0.051629	0.578964	1043	0	-4.9112
ASPM	6	0.027353	0.10151	1	1867	4	-5.9504	0.051445	0.051629	0.578964	544	0	-5.9504
PPIAL4F	6	0.02744	0.10177	1	1896	3	-4.7111	0.051445	0.051629	0.578964	871	0	-4.7111
KDM3A	6	0.027553	0.10209	1	1901	5	-5.5276	0.051445	0.051629	0.578964	989	0	-5.5276
IFNGR1	6	0.027553	0.10209	1	1953	5	-5.6064	0.051445	0.051629	0.578964	1042	0	-5.6064
RAD51C	6	0.030059	0.10917	1	2033	4	-5.943	0.051445	0.051629	0.578964	913	0	-5.943
CYSTM1	6	0.030659	0.11088	1	2073	4	-5.8695	0.051445	0.051629	0.578964	1182	0	-5.8695
ZNF703	6	0.031702	0.1138	1	2127	5	-5.5949	0.051445	0.051629	0.578964	1801	0	-5.5949
THYN1	6	0.031773	0.114	1	2162	3	-5.5173	0.051445	0.051629	0.578964	1456	0	-5.5173
FABP1	6	0.031773	0.114	1	2163	4	-5.4642	0.051445	0.051629	0.578964	1162	0	-5.4642
KRTAP2-2	6	0.032457	0.11587	1	2170	2	-3.9123	0.051445	0.051629	0.578964	1339	0	-3.9123
ARL6IP1	6	0.032505	0.116	1	2183	3	-5.3294	0.051445	0.051629	0.578964	959	0	-5.3294
EYA3	6	0.034955	0.12273	1	2249	4	-5.1855	0.051445	0.051629	0.578964	1517	0	-5.1855
ZNF385B	6	0.034955	0.12273	1	2252	4	-5.3924	0.051445	0.051629	0.578964	1722	0	-5.3924
GABRA1	6	0.035327	0.12376	1	2261	3	-5.1237	0.051445	0.051629	0.578964	1264	0	-5.1237
ATPBD4	6	0.035327	0.12376	1	2274	3	-5.4514	0.051445	0.051629	0.578964	581	0	-5.4514
KL	6	0.035592	0.12447	1	2291	4	-5.2709	0.051445	0.051629	0.578964	1435	0	-5.2709
MAP4K2	6	0.035904	0.12535	1	2298	3	-4.413	0.051445	0.051629	0.578964	1433	0	-4.413
NCK1	6	0.035904	0.12535	1	2299	4	-5.5177	0.051445	0.051629	0.578964	1702	0	-5.5177
RFXAP	6	0.036479	0.12695	1	2364	5	-5.3975	0.051445	0.051629	0.578964	1716	0	-5.3975
TAS2R5	6	0.036479	0.12695	1	2370	5	-5.7758	0.051445	0.051629	0.578964	552	0	-5.7758
H2AFB2	6	0.036717	0.12759	1	2388	4	-5.451	0.051445	0.051629	0.578964	1333	0	-5.451
PRKX	6	0.038468	0.13235	1	2468	5	-5.7339	0.051445	0.051629	0.578964	772	0	-5.7339
LYPLAL1	6	0.038468	0.13235	1	2471	3	-5.2823	0.051445	0.051629	0.578964	1400	0	-5.2823
NKD2	6	0.038625	0.13277	1	2475	3	-4.8648	0.051445	0.051629	0.578964	729	0	-4.8648
IGFL2	6	0.038625	0.13277	1	2477	4	-5.5542	0.051445	0.051629	0.578964	1404	0	-5.5542
TBC1D30	6	0.038625	0.13277	1	2482	2	-4.772	0.051445	0.051629	0.578964	828	0	-4.772
CLPB	6	0.039029	0.13387	1	2497	1	-4.0649	0.051445	0.051629	0.578964	1179	0	-4.0649
CCDC36	6	0.040061	0.13666	1	2507	3	-5.4029	0.051445	0.051629	0.578964	812	0	-5.4029
VN1R5	6	0.040661	0.13827	1	2513	4	-5.4375	0.051445	0.051629	0.578964	1482	0	-5.4375
GAPT	6	0.040666	0.13829	1	2532	3	-5.2149	0.051445	0.051629	0.578964	1588	0	-5.2149
FTL	6	0.041899	0.14155	1	2599	3	-5.5019	0.051445	0.051629	0.578964	1423	0	-5.5019
ZNF90	6	0.042314	0.14263	1	2613	4	-5.4275	0.051445	0.051629	0.578964	1240	0	-5.4275
PRR13	6	0.042314	0.14263	1	2614	2	-4.5709	0.051445	0.051629	0.578964	877	0	-4.5709
PPIAL4C	6	0.042625	0.14349	1	2617	3	-5.1963	0.051445	0.051629	0.578964	886	0	-5.1963
SUN1	6	0.042772	0.14386	1	2627	4	-5.8945	0.051445	0.051629	0.578964	1843	0	-5.8945
GABRB3	6	0.042772	0.14386	1	2640	4	-5.7574	0.051445	0.051629	0.578964	1669	0	-5.7574
RCL1	6	0.044705	0.14897	1	2692	3	-5.322	0.051445	0.051629	0.578964	992	0	-5.322
LRRC45	6	0.045234	0.15035	1	2713	2	-4.6369	0.051445	0.051629	0.578964	565	0	-4.6369
CYP4F8	6	0.045454	0.15094	1	2726	4	-5.8197	0.051445	0.051629	0.578964	847	0	-5.8197
ASB3	6	0.045454	0.15094	1	2741	3	-5.2335	0.051445	0.051629	0.578964	662	0	-5.2335
FGF5	6	0.046638	0.154	1	2768	3	-5.2062	0.051445	0.051629	0.578964	1566	0	-5.2062
NFATC2	6	0.047644	0.15659	1	2837	5	-5.6699	0.051445	0.051629	0.578964	1663	0	-5.6699
KALRN	6	0.047644	0.15659	1	2844	5	-5.4123	0.051445	0.051629	0.578964	630	0	-5.4123
EBF1	6	0.047701	0.15675	1	2920	4	-5.8223	0.051445	0.051629	0.578964	826	0	-5.8223
TAT	6	0.047701	0.15675	1	2931	5	-5.7793	0.051445	0.051629	0.578964	1535	0	-5.7793
ZNF235	6	0.048425	0.15862	1	2940	5	-5.4423	0.051445	0.051629	0.578964	997	0	-5.4423
OR51M1	6	0.04932	0.16091	1	2948	3	-5.3654	0.051445	0.051629	0.578964	1629	0	-5.3654
HERPUD1	6	0.04932	0.16091	1	2950	4	-5.6395	0.051445	0.051629	0.578964	1387	0	-5.6395
BATF2	6	0.04932	0.16091	1	2952	4	-5.889	0.051445	0.051629	0.578964	599	0	-5.889
MCL1	6	0.050851	0.1649	1	3021	1	-3.9429	0.051445	0.051629	0.578964	1048	0	-3.9429
RBAK-RBAKDN	6	0.051302	0.1661	1	3027	3	-4.7674	0.051445	0.051629	0.578964	1066	0	-4.7674
EPB41L4A	6	0.052434	0.16899	1	3052	4	-5.6793	0.051445	0.051629	0.578964	1845	0	-5.6793
HKR1	6	0.052434	0.16899	1	3065	4	-5.6353	0.051445	0.051629	0.578964	1079	0	-5.6353
MT1H	6	0.053167	0.17082	1	3093	4	-5.733	0.051445	0.051629	0.578964	1255	0	-5.733
SCEL	6	0.053714	0.17221	1	3138	4	-5.7582	0.051445	0.051629	0.578964	928	0	-5.7582
INSIG1	6	0.054196	0.17346	1	3191	2	-4.9561	0.051445	0.051629	0.578964	1441	0	-4.9561
IFIT5	6	0.055465	0.17673	1	3214	4	-5.5817	0.051445	0.051629	0.578964	856	0	-5.5817
GARS	6	0.055877	0.17774	1	3229	2	-3.2765	0.051445	0.051629	0.578964	866	0	-3.2765
FASTKD3	6	0.057319	0.18134	1	3251	2	-4.8119	0.051445	0.051629	0.578964	1347	0	-4.8119
BIRC2	6	0.059186	0.18597	1	3352	4	-5.6848	0.051445	0.051629	0.578964	1320	0	-5.6848
ABCA9	6	0.061328	0.19128	1	3429	2	-3.0981	0.051445	0.051629	0.578964	820	0	-3.0981
ARHGAP9	6	0.061906	0.19271	1	3465	5	-5.5511	0.051445	0.051629	0.578964	1528	0	-5.5511
MED29	6	0.061906	0.19271	1	3497	5	-5.541	0.051445	0.051629	0.578964	960	0	-5.541
PAGE2B	6	0.061906	0.19271	1	3501	5	-5.6459	0.051445	0.051629	0.578964	1462	0	-5.6459
TMBIM6	6	0.061906	0.19271	1	3506	5	-5.3824	0.051445	0.051629	0.578964	1175	0	-5.3824
SMAP1	6	0.061906	0.19271	1	3507	5	-5.2871	0.051445	0.051629	0.578964	1432	0	-5.2871
BST1	6	0.061906	0.19271	1	3542	5	-5.3811	0.051445	0.051629	0.578964	1599	0	-5.3811
CCDC91	6	0.061906	0.19271	1	3550	5	-5.6491	0.051445	0.051629	0.578964	977	0	-5.6491
DIAPH2	6	0.061906	0.19271	1	3559	5	-5.3036	0.051445	0.051629	0.578964	976	0	-5.3036
CADM1	6	0.062504	0.19418	1	3579	4	-5.6587	0.051445	0.051629	0.578964	1499	0	-5.6587
STRADB	6	0.062819	0.19493	1	3598	3	-5.4548	0.051445	0.051629	0.578964	759	0	-5.4548
UNC45A	6	0.063797	0.19734	1	3620	3	-4.4292	0.051445	0.051629	0.578964	978	0	-4.4292
PNMA3	6	0.063797	0.19734	1	3625	3	-5.4154	0.051445	0.051629	0.578964	827	0	-5.4154
RNASE4	6	0.06458	0.19924	1	3643	3	-5.1658	0.051445	0.051629	0.578964	1429	0	-5.1658
PVRL3	6	0.065771	0.20214	1	3685	4	-5.8053	0.051445	0.051629	0.578964	1105	0	-5.8053
C9orf78	6	0.065771	0.20214	1	3689	4	-5.6841	0.051445	0.051629	0.578964	769	0	-5.6841
COX6A1	6	0.068045	0.20756	1	3758	3	-5.2456	0.051445	0.051629	0.578964	536	0	-5.2456
OR52D1	6	0.068045	0.20756	1	3772	4	-5.7292	0.051445	0.051629	0.578964	1011	0	-5.7292
AIF1L	6	0.070384	0.21317	1	3841	5	-5.5276	0.051445	0.051629	0.578964	657	0	-5.5276
FMO1	6	0.070384	0.21317	1	3868	5	-5.3036	0.051445	0.051629	0.578964	568	0	-5.3036
DNAJA3	6	0.071717	0.21632	1	3886	2	-4.087	0.051445	0.051629	0.578964	782	0	-4.087
TOP1	6	0.0732	0.2199	1	3939	1	-4.5033	0.051445	0.051629	0.578964	1513	0	-4.5033
CXCL11	6	0.073243	0.22	1	3983	4	-5.6831	0.051445	0.051629	0.578964	546	0	-5.6831
BHMT2	6	0.073243	0.22	1	3996	4	-5.6712	0.051445	0.051629	0.578964	1015	0	-5.6712
SLC18A1	6	0.073243	0.22	1	3997	4	-5.7718	0.051445	0.051629	0.578964	1552	0	-5.7718
PRRG4	6	0.07565	0.22569	1	4078	3	-4.6677	0.051445	0.051629	0.578964	1607	0	-4.6677
PPIAL4E	6	0.07565	0.22569	1	4092	4	-5.6963	0.051445	0.051629	0.578964	896	0	-5.6963
BMPR2	6	0.07757	0.23016	1	4126	3	-4.9718	0.051445	0.051629	0.578964	1150	0	-4.9718
GTDC1	6	0.079606	0.2349	1	4221	5	-5.3429	0.051445	0.051629	0.578964	1477	0	-5.3429
OR2AG2	6	0.079606	0.2349	1	4266	5	-5.2871	0.051445	0.051629	0.578964	1675	0	-5.2871
SLC38A4	6	0.079606	0.2349	1	4300	5	-5.652	0.051445	0.051629	0.578964	1774	0	-5.652
USP17L2	6	0.079606	0.2349	1	4305	5	-5.4899	0.051445	0.051629	0.578964	958	0	-5.4899
CKAP5	6	0.079783	0.23529	1	4313	3	-5.0941	0.051445	0.051629	0.578964	1762	0	-5.0941
EDAR	6	0.079783	0.23529	1	4327	3	-5.2771	0.051445	0.051629	0.578964	1276	0	-5.2771
FTSJD2	6	0.079938	0.23565	1	4349	4	-5.5633	0.051445	0.051629	0.578964	646	0	-5.5633
TIMP2	6	0.079938	0.23565	1	4367	3	-5.425	0.051445	0.051629	0.578964	1713	0	-5.425
GTF2H2C	6	0.081132	0.23845	1	4410	4	-5.5821	0.051445	0.051629	0.578964	1448	0	-5.5821
FRRS1L	6	0.081132	0.23845	1	4419	4	-5.658	0.051445	0.051629	0.578964	982	0	-5.658
TTC36	6	0.081946	0.24038	1	4439	2	-4.5402	0.051445	0.051629	0.578964	1316	0	-4.5402
C16orf46	6	0.084215	0.24554	1	4477	2	-4.7168	0.051445	0.051629	0.578964	1701	0	-4.7168
THBS4	6	0.084215	0.24554	1	4479	3	-4.9788	0.051445	0.051629	0.578964	916	0	-4.9788
PGK1	6	0.08437	0.24593	1	4505	3	-4.9554	0.051445	0.051629	0.578964	681	0	-4.9554
PINK1	6	0.08644	0.25064	1	4552	3	-5.2707	0.051445	0.051629	0.578964	1725	0	-5.2707
PPP3CC	6	0.08644	0.25064	1	4561	4	-5.699	0.051445	0.051629	0.578964	558	0	-5.699
SPAG1	6	0.089828	0.25834	1	4639	5	-5.4478	0.051445	0.051629	0.578964	631	0	-5.4478
GLT8D2	6	0.090052	0.25884	1	4735	4	-5.5949	0.051445	0.051629	0.578964	1386	0	-5.5949
BAALC	6	0.092663	0.26476	1	4829	4	-5.3811	0.051445	0.051629	0.578964	1324	0	-5.3811
TLE3	6	0.093187	0.26591	1	4851	4	-5.3109	0.051445	0.051629	0.578964	669	0	-5.3109
CCDC22	6	0.093187	0.26591	1	4853	4	-5.3795	0.051445	0.051629	0.578964	850	0	-5.3795
OTUD3	6	0.093187	0.26591	1	4868	3	-4.7946	0.051445	0.051629	0.578964	1342	0	-4.7946
ZNF671	6	0.093187	0.26591	1	4871	5	-5.3251	0.051445	0.051629	0.578964	1835	0	-5.3251
SRPK1	6	0.093531	0.26667	1	4875	3	-5.4867	0.051445	0.051629	0.578964	906	0	-5.4867
GOLGA6L6	6	0.093531	0.26667	1	4878	4	-5.6112	0.051445	0.051629	0.578964	1541	0	-5.6112
OLFM2	6	0.093531	0.26667	1	4919	3	-5.4867	0.051445	0.051629	0.578964	726	0	-5.4867
TMEM107	6	0.097845	0.27636	1	4981	2	-4.9752	0.051445	0.051629	0.578964	533	0	-4.9752
CNGB3	6	0.09798	0.27667	1	4995	2	-4.9161	0.051445	0.051629	0.578964	1721	0	-4.9161
BMF	6	0.09798	0.27667	1	4998	3	-5.1726	0.051445	0.051629	0.578964	1412	0	-5.1726
LRRC36	6	0.09798	0.27667	1	5000	3	-4.9075	0.051445	0.051629	0.578964	1830	0	-4.9075
CCDC41	6	0.09798	0.27667	1	5003	4	-5.3706	0.051445	0.051629	0.578964	1065	0	-5.3706
ATG4B	6	0.09798	0.27667	1	5005	3	-4.6073	0.051445	0.051629	0.578964	758	0	-4.6073
NAA25	6	0.09798	0.27667	1	5006	3	-4.9287	0.051445	0.051629	0.578964	1531	0	-4.9287
C8orf22	6	0.099847	0.28083	1	5035	2	-4.6369	0.051445	0.051629	0.578964	674	0	-4.6369
MT2A	6	0.099883	0.28089	1	5066	4	-5.5415	0.051445	0.051629	0.578964	1259	0	-5.5415
SLC9B1	6	0.099883	0.28089	1	5069	4	-5.6544	0.051445	0.051629	0.578964	1254	0	-5.6544
VAC14	6	0.10122	0.28379	1	5092	4	-5.6169	0.051445	0.051629	0.578964	1016	0	-5.6169
TFCP2L1	6	0.10122	0.28379	1	5113	4	-5.6169	0.051445	0.051629	0.578964	680	0	-5.6169
JPH3	6	0.10122	0.28379	1	5115	4	-5.5322	0.051445	0.051629	0.578964	984	0	-5.5322
OR2D3	6	0.10147	0.2843	1	5141	5	-5.3969	0.051445	0.051629	0.578964	1097	0	-5.3969
SLC24A3	6	0.10196	0.28537	1	5319	1	-4.5697	0.051445	0.051629	0.578964	1298	0	-4.5697
LOC401052	6	0.10291	0.28746	1	5357	2	-4.4803	0.051445	0.051629	0.578964	1823	0	-4.4803
ABCG2	6	0.10411	0.29009	1	5370	2	-4.8289	0.051445	0.051629	0.578964	884	0	-4.8289
ZCRB1	6	0.10622	0.29468	1	5389	1	-4.894	0.051445	0.051629	0.578964	904	0	-4.894
ATP2C2	6	0.10622	0.29468	1	5393	2	-4.0493	0.051445	0.051629	0.578964	749	0	-4.0493
MAD2L2	6	0.10622	0.29468	1	5396	1	-2.9789	0.051445	0.051629	0.578964	780	0	-2.9789
C8orf34	6	0.10814	0.29879	1	5417	1	-4.9364	0.051445	0.051629	0.578964	1022	0	-4.9364
COL5A3	6	0.10828	0.29908	1	5422	4	-5.5881	0.051445	0.051629	0.578964	1705	0	-5.5881
STX19	6	0.10828	0.29908	1	5434	4	-5.541	0.051445	0.051629	0.578964	1572	0	-5.541
ZNF169	6	0.1101	0.30257	1	5496	3	-4.9365	0.051445	0.051629	0.578964	1781	0	-4.9365
UBE2K	6	0.11101	0.30402	1	5540	4	-5.5276	0.051445	0.051629	0.578964	738	0	-5.5276
ZNF805	6	0.11101	0.30402	1	5543	4	-5.4999	0.051445	0.051629	0.578964	954	0	-5.4999
KXD1	6	0.11101	0.30402	1	5565	4	-5.652	0.051445	0.051629	0.578964	1153	0	-5.652
OTOA	6	0.11101	0.30402	1	5577	4	-5.5542	0.051445	0.051629	0.578964	1561	0	-5.5542
NEBL	6	0.11101	0.30402	1	5578	4	-5.5139	0.051445	0.051629	0.578964	1226	0	-5.5139
SPATA25	6	0.11101	0.30402	1	5586	4	-5.6047	0.051445	0.051629	0.578964	1317	0	-5.6047
TMEM206	6	0.11223	0.30592	1	5634	2	-4.606	0.051445	0.051629	0.578964	1304	0	-4.606
GMEB1	6	0.11223	0.30592	1	5635	3	-4.8833	0.051445	0.051629	0.578964	1036	0	-4.8833
ZNF664	6	0.11415	0.30893	1	5663	3	-5.3812	0.051445	0.051629	0.578964	1680	0	-5.3812
LRRK1	6	0.11415	0.30893	1	5686	4	-5.4118	0.051445	0.051629	0.578964	574	0	-5.4118
GRK6	6	0.11446	0.30938	1	5688	3	-5.2568	0.051445	0.051629	0.578964	1842	0	-5.2568
RLN2	6	0.11446	0.30938	1	5689	4	-5.4423	0.051445	0.051629	0.578964	1234	0	-5.4423
LNP1	6	0.11654	0.31259	1	5704	3	-5.014	0.051445	0.051629	0.578964	1356	0	-5.014
CENPO	6	0.11654	0.31259	1	5710	3	-5.3092	0.051445	0.051629	0.578964	779	0	-5.3092
NOA1	6	0.11654	0.31259	1	5714	1	-3.9841	0.051445	0.051629	0.578964	1605	0	-3.9841
PLAC1L	6	0.11796	0.31477	1	5722	4	-5.6267	0.051445	0.051629	0.578964	895	0	-5.6267
ZNF415	6	0.11796	0.31477	1	5744	3	-5.2283	0.051445	0.051629	0.578964	1228	0	-5.2283
C14orf178	6	0.11796	0.31477	1	5746	4	-5.6267	0.051445	0.051629	0.578964	1246	0	-5.6267
C16orf80	6	0.11855	0.31568	1	5765	2	-4.7168	0.051445	0.051629	0.578964	921	0	-4.7168
SH3BP2	6	0.12009	0.31809	1	5783	3	-5.1505	0.051445	0.051629	0.578964	1711	0	-5.1505
KIAA1429	6	0.12009	0.31809	1	5807	2	-4.6577	0.051445	0.051629	0.578964	888	0	-4.6577
FAM92A1	6	0.12009	0.31809	1	5810	3	-5.2696	0.051445	0.051629	0.578964	1536	0	-5.2696
MCAT	6	0.12259	0.32191	1	5855	3	-4.9713	0.051445	0.051629	0.578964	733	0	-4.9713
MBOAT4	6	0.12259	0.32191	1	5865	4	-5.4996	0.051445	0.051629	0.578964	584	0	-5.4996
ZNF350	6	0.12303	0.32262	1	5884	4	-5.5133	0.051445	0.051629	0.578964	1070	0	-5.5133
SLC5A5	6	0.12303	0.32262	1	5895	4	-5.5782	0.051445	0.051629	0.578964	1238	0	-5.5782
TAS2R16	6	0.12303	0.32262	1	5902	4	-5.5133	0.051445	0.051629	0.578964	965	0	-5.5133
C9orf3	6	0.12303	0.32262	1	5915	4	-5.4856	0.051445	0.051629	0.578964	1625	0	-5.4856
GPR33	6	0.12303	0.32262	1	5925	4	-5.6262	0.051445	0.051629	0.578964	1641	0	-5.6262
ADORA1	6	0.12614	0.32735	1	5988	3	-5.2345	0.051445	0.051629	0.578964	588	0	-5.2345
ATP12A	6	0.12614	0.32735	1	5993	3	-5.0653	0.051445	0.051629	0.578964	1073	0	-5.0653
ZNF143	6	0.12721	0.32896	1	6038	3	-5.293	0.051445	0.051629	0.578964	1207	0	-5.293
MAP7D1	6	0.12736	0.32919	1	6057	1	-3.5386	0.051445	0.051629	0.578964	1373	0	-3.5386
MAP4K4	6	0.12736	0.32919	1	6060	4	-5.4098	0.051445	0.051629	0.578964	879	0	-5.4098
KAT7	6	0.12736	0.32919	1	6070	1	-4.6369	0.051445	0.051629	0.578964	1546	0	-4.6369
NDUFC2-KCTD14	6	0.12982	0.33298	1	6093	3	-4.5722	0.051445	0.051629	0.578964	1271	0	-4.5722
PRAMEF7	6	0.13256	0.33716	1	6119	3	-5.3159	0.051445	0.051629	0.578964	943	0	-5.3159
TBC1D3F	6	0.13262	0.33724	1	6131	2	-4.5599	0.051445	0.051629	0.578964	832	0	-4.5599
ARHGAP11B	6	0.13262	0.33724	1	6149	4	-5.3528	0.051445	0.051629	0.578964	893	0	-5.3528
EXOSC3	6	0.13539	0.34142	1	6188	3	-4.6823	0.051445	0.051629	0.578964	1419	0	-4.6823
FAM192A	6	0.13539	0.34142	1	6189	2	-4.0621	0.051445	0.051629	0.578964	763	0	-4.0621
OR2T8	6	0.13615	0.34258	1	6211	4	-5.4711	0.051445	0.051629	0.578964	975	0	-5.4711
FAM129C	6	0.13615	0.34258	1	6219	4	-5.4851	0.051445	0.051629	0.578964	730	0	-5.4851
MCTS1	6	0.13615	0.34258	1	6230	4	-5.4423	0.051445	0.051629	0.578964	1427	0	-5.4423
MS4A6A	6	0.13615	0.34258	1	6255	4	-5.5637	0.051445	0.051629	0.578964	865	0	-5.5637
TMEM31	6	0.13615	0.34258	1	6261	4	-5.4711	0.051445	0.051629	0.578964	1157	0	-5.4711
MXD4	6	0.13615	0.34258	1	6269	4	-5.4569	0.051445	0.051629	0.578964	714	0	-5.4569
KCNN2	6	0.13615	0.34258	1	6276	4	-5.5122	0.051445	0.051629	0.578964	1585	0	-5.5122
SMIM15	6	0.13615	0.34258	1	6293	4	-5.5254	0.051445	0.051629	0.578964	629	0	-5.5254
CARS	6	0.13689	0.34372	1	6344	3	-5.3503	0.051445	0.051629	0.578964	971	0	-5.3503
BRK1	6	0.13689	0.34372	1	6359	4	-5.6045	0.051445	0.051629	0.578964	1124	0	-5.6045
ADPRHL1	6	0.13809	0.34555	1	6374	2	-4.4813	0.051445	0.051629	0.578964	1125	0	-4.4813
GANAB	6	0.1395	0.34767	1	6401	2	-4.0621	0.051445	0.051629	0.578964	1335	0	-4.0621
DHRS4	6	0.1395	0.34767	1	6415	4	-5.3613	0.051445	0.051629	0.578964	855	0	-5.3613
OR52B6	6	0.1395	0.34767	1	6418	4	-5.495	0.051445	0.051629	0.578964	875	0	-5.495
HOXB8	6	0.1395	0.34767	1	6431	3	-4.8049	0.051445	0.051629	0.578964	1752	0	-4.8049
SOCS4	6	0.1395	0.34767	1	6434	3	-5.0077	0.051445	0.051629	0.578964	1556	0	-5.0077
ECHDC3	6	0.14125	0.35027	1	6447	3	-5.1741	0.051445	0.051629	0.578964	1728	0	-5.1741
SHE	6	0.14125	0.35027	1	6454	2	-4.0736	0.051445	0.051629	0.578964	1189	0	-4.0736
COX6C	6	0.14458	0.35525	1	6492	1	-4.737	0.051445	0.051629	0.578964	1295	0	-4.737
SKA1	6	0.14458	0.35525	1	6493	2	-3.6197	0.051445	0.051629	0.578964	790	0	-3.6197
PDK2	6	0.14458	0.35525	1	6499	2	-4.9578	0.051445	0.051629	0.578964	612	0	-4.9578
CCDC102B	6	0.14458	0.35525	1	6503	2	-4.7589	0.051445	0.051629	0.578964	789	0	-4.7589
FAM71F1	6	0.1462	0.35762	1	6519	2	-4.0263	0.051445	0.051629	0.578964	1290	0	-4.0263
FRMD4A	6	0.1462	0.35762	1	6531	4	-5.4238	0.051445	0.051629	0.578964	1178	0	-5.4238
NTSR2	6	0.14782	0.36007	1	6560	3	-5.3812	0.051445	0.051629	0.578964	909	0	-5.3812
ZMYM1	6	0.14782	0.36007	1	6561	3	-5.2705	0.051445	0.051629	0.578964	1002	0	-5.2705
C1QL2	6	0.14782	0.36007	1	6576	3	-5.0479	0.051445	0.051629	0.578964	848	0	-5.0479
PPAP2C	6	0.14782	0.36007	1	6577	3	-4.8631	0.051445	0.051629	0.578964	1163	0	-4.8631
MDH1	6	0.14782	0.36007	1	6580	3	-5.3604	0.051445	0.051629	0.578964	624	0	-5.3604
C8orf42	6	0.14785	0.3601	1	6628	3	-4.8682	0.051445	0.051629	0.578964	1710	0	-4.8682
B3GAT1	6	0.15014	0.36347	1	6663	4	-5.4275	0.051445	0.051629	0.578964	1712	0	-5.4275
DLEC1	6	0.15014	0.36347	1	6674	4	-5.5106	0.051445	0.051629	0.578964	1040	0	-5.5106
MAPK15	6	0.15014	0.36347	1	6682	4	-5.5106	0.051445	0.051629	0.578964	1205	0	-5.5106
TIMM8B	6	0.15077	0.36444	1	6713	3	-5.1629	0.051445	0.051629	0.578964	589	0	-5.1629
OR2T11	6	0.15077	0.36444	1	6722	4	-5.2202	0.051445	0.051629	0.578964	658	0	-5.2202
KRTAP19-4	6	0.15077	0.36444	1	6723	2	-4.8119	0.051445	0.051629	0.578964	1146	0	-4.8119
MEGF10	6	0.15077	0.36444	1	6724	2	-3.548	0.051445	0.051629	0.578964	1852	0	-3.548
IQCD	6	0.15339	0.36832	1	6747	3	-4.9869	0.051445	0.051629	0.578964	1527	0	-4.9869
ALAS2	6	0.15339	0.36832	1	6757	3	-5.3159	0.051445	0.051629	0.578964	944	0	-5.3159
RPL26L1	6	0.15339	0.36832	1	6766	3	-4.9554	0.051445	0.051629	0.578964	1044	0	-4.9554
COPZ1	6	0.15339	0.36832	1	6777	3	-5.2494	0.051445	0.051629	0.578964	1112	0	-5.2494
ZRANB3	6	0.15387	0.36902	1	6781	2	-4.9143	0.051445	0.051629	0.578964	858	0	-4.9143
NDUFB4	6	0.15387	0.36902	1	6782	2	-4.2277	0.051445	0.051629	0.578964	1092	0	-4.2277
ZNF808	6	0.15387	0.36902	1	6791	4	-5.382	0.051445	0.051629	0.578964	1554	0	-5.382
TMC2	6	0.15387	0.36902	1	6800	4	-5.3511	0.051445	0.051629	0.578964	796	0	-5.3511
PSMA7	6	0.15734	0.37411	1	6832	1	-3.4194	0.051445	0.051629	0.578964	1437	0	-3.4194
AKAP3	6	0.15734	0.37411	1	6840	2	-4.7512	0.051445	0.051629	0.578964	1004	0	-4.7512
SLC34A2	6	0.15941	0.37713	1	6855	3	-5.2346	0.051445	0.051629	0.578964	1351	0	-5.2346
HIATL1	6	0.15941	0.37713	1	6860	4	-5.5177	0.051445	0.051629	0.578964	709	0	-5.5177
IL31	6	0.15941	0.37713	1	6862	3	-5.2346	0.051445	0.051629	0.578964	1020	0	-5.2346
WDR36	6	0.15941	0.37713	1	6896	3	-4.8925	0.051445	0.051629	0.578964	889	0	-4.8925
PNLIPRP3	6	0.16082	0.37921	1	6923	4	-5.5387	0.051445	0.051629	0.578964	1001	0	-5.5387
SKP1	6	0.16139	0.38005	1	6942	2	-4.9561	0.051445	0.051629	0.578964	1058	0	-4.9561
PBOV1	6	0.16422	0.38417	1	6966	3	-4.9527	0.051445	0.051629	0.578964	932	0	-4.9527
ANGPTL3	6	0.16422	0.38417	1	6967	3	-5.1989	0.051445	0.051629	0.578964	1401	0	-5.1989
MC2R	6	0.16547	0.38597	1	7008	4	-5.4269	0.051445	0.051629	0.578964	761	0	-5.4269
MZF1	6	0.16547	0.38597	1	7017	4	-5.4123	0.051445	0.051629	0.578964	822	0	-5.4123
PCSK2	6	0.16547	0.38597	1	7021	4	-5.3975	0.051445	0.051629	0.578964	771	0	-5.3975
LEPREL1	6	0.16547	0.38597	1	7046	4	-5.57	0.051445	0.051629	0.578964	1394	0	-5.57
ELFN1	6	0.16547	0.38597	1	7092	4	-5.4123	0.051445	0.051629	0.578964	983	0	-5.4123
APCDD1	6	0.16797	0.38958	1	7156	2	-4.9161	0.051445	0.051629	0.578964	703	0	-4.9161
SLC16A14	6	0.16797	0.38958	1	7157	4	-5.3511	0.051445	0.051629	0.578964	731	0	-5.3511
TPM3	6	0.16797	0.38958	1	7160	2	-3.5216	0.051445	0.051629	0.578964	791	0	-3.5216
TMEM231	6	0.16797	0.38958	1	7163	2	-4.7759	0.051445	0.051629	0.578964	1846	0	-4.7759
LTBP1	6	0.16973	0.39211	1	7185	2	-4.2539	0.051445	0.051629	0.578964	1186	0	-4.2539
FAM21B	6	0.16973	0.39211	1	7192	4	-5.2702	0.051445	0.051629	0.578964	1397	0	-5.2702
TMEM212	6	0.16973	0.39211	1	7201	3	-4.8215	0.051445	0.051629	0.578964	872	0	-4.8215
SNAPC5	6	0.16973	0.39211	1	7212	2	-4.1134	0.051445	0.051629	0.578964	1587	0	-4.1134
ADD2	6	0.1718	0.39508	1	7253	4	-5.4717	0.051445	0.051629	0.578964	815	0	-5.4717
OR10A7	6	0.1718	0.39508	1	7284	3	-5.3979	0.051445	0.051629	0.578964	1644	0	-5.3979
OTOL1	6	0.1718	0.39508	1	7286	3	-4.2076	0.051445	0.051629	0.578964	534	0	-4.2076
GABRA5	6	0.1718	0.39508	1	7288	3	-5.3157	0.051445	0.051629	0.578964	1766	0	-5.3157
ILVBL	6	0.1718	0.39508	1	7292	3	-5.358	0.051445	0.051629	0.578964	1310	0	-5.358
RSPRY1	6	0.1718	0.39508	1	7303	3	-5.3157	0.051445	0.051629	0.578964	1064	0	-5.3157
RPL36A	6	0.17197	0.39533	1	7317	1	-4.0621	0.051445	0.051629	0.578964	1183	0	-4.0621
IGSF8	6	0.17197	0.39533	1	7318	2	-4.7297	0.051445	0.051629	0.578964	925	0	-4.7297
JRK	6	0.17197	0.39533	1	7319	2	-4.7026	0.051445	0.051629	0.578964	1697	0	-4.7026
GAB3	6	0.17599	0.40102	1	7339	4	-5.3511	0.051445	0.051629	0.578964	1111	0	-5.3511
WWP1	6	0.17599	0.40102	1	7344	3	-4.8941	0.051445	0.051629	0.578964	1793	0	-4.8941
SLC5A2	6	0.17804	0.40392	1	7389	3	-4.2408	0.051445	0.051629	0.578964	1172	0	-4.2408
PRR5-ARHGAP8	6	0.17804	0.40392	1	7395	3	-4.8498	0.051445	0.051629	0.578964	1664	0	-4.8498
DNTTIP1	6	0.17804	0.40392	1	7397	4	-5.4315	0.051445	0.051629	0.578964	1804	0	-5.4315
RDX	6	0.17991	0.40656	1	7424	2	-4.0621	0.051445	0.051629	0.578964	1562	0	-4.0621
RNF123	6	0.17991	0.40656	1	7426	4	-5.3771	0.051445	0.051629	0.578964	1249	0	-5.3771
CSAD	6	0.18165	0.40898	1	7471	4	-5.3669	0.051445	0.051629	0.578964	1145	0	-5.3669
OR2B11	6	0.18165	0.40898	1	7483	4	-5.48	0.051445	0.051629	0.578964	1414	0	-5.48
TYK2	6	0.18165	0.40898	1	7507	4	-5.5182	0.051445	0.051629	0.578964	751	0	-5.5182
FMO4	6	0.18165	0.40898	1	7508	4	-5.4396	0.051445	0.051629	0.578964	919	0	-5.4396
DDX19A	6	0.18165	0.40898	1	7523	4	-5.382	0.051445	0.051629	0.578964	973	0	-5.382
GBGT1	6	0.18165	0.40898	1	7526	4	-5.5057	0.051445	0.051629	0.578964	1794	0	-5.5057
DMGDH	6	0.184	0.41228	1	7549	2	-4.5599	0.051445	0.051629	0.578964	1021	0	-4.5599
MICAL1	6	0.184	0.41228	1	7554	2	-4.0068	0.051445	0.051629	0.578964	969	0	-4.0068
TUBB2B	6	0.184	0.41228	1	7558	2	-4.7361	0.051445	0.051629	0.578964	1597	0	-4.7361
ACYP2	6	0.18457	0.4131	1	7568	3	-4.828	0.051445	0.051629	0.578964	1072	0	-4.828
SESN2	6	0.18457	0.4131	1	7572	3	-4.9077	0.051445	0.051629	0.578964	1100	0	-4.9077
TIMM21	6	0.18457	0.4131	1	7583	3	-5.0446	0.051445	0.051629	0.578964	1270	0	-5.0446
NFIC	6	0.18457	0.4131	1	7590	3	-5.3038	0.051445	0.051629	0.578964	1151	0	-5.3038
EIF4G3	6	0.18457	0.4131	1	7602	3	-4.9794	0.051445	0.051629	0.578964	1028	0	-4.9794
TRIM67	6	0.18457	0.4131	1	7615	3	-5.2354	0.051445	0.051629	0.578964	1651	0	-5.2354
MC4R	6	0.1873	0.41692	1	7635	3	-5.1704	0.051445	0.051629	0.578964	1751	0	-5.1704
FGF18	6	0.1873	0.41692	1	7648	3	-5.2412	0.051445	0.051629	0.578964	637	0	-5.2412
IER5L	6	0.1873	0.41692	1	7670	2	-3.9841	0.051445	0.051629	0.578964	1190	0	-3.9841
NR5A2	6	0.18802	0.41792	1	7699	3	-4.9425	0.051445	0.051629	0.578964	551	0	-4.9425
ATP6V0B	6	0.18802	0.41792	1	7706	1	-3.0144	0.051445	0.051629	0.578964	1734	0	-3.0144
EHD1	6	0.19581	0.42878	1	7786	4	-5.387	0.051445	0.051629	0.578964	1139	0	-5.387
PDXDC1	6	0.19581	0.42878	1	7793	2	-4.8633	0.051445	0.051629	0.578964	1526	0	-4.8633
MBLAC1	6	0.19723	0.43076	1	7835	3	-5.1704	0.051445	0.051629	0.578964	1422	0	-5.1704
NID2	6	0.19723	0.43076	1	7840	3	-4.92	0.051445	0.051629	0.578964	1856	0	-4.92
MT1G	6	0.19835	0.43233	1	7856	3	-4.9673	0.051445	0.051629	0.578964	1257	0	-4.9673
STRN3	6	0.19835	0.43233	1	7919	3	-5.1476	0.051445	0.051629	0.578964	567	0	-5.1476
ENPP1	6	0.19868	0.43279	1	7950	4	-5.3811	0.051445	0.051629	0.578964	1821	0	-5.3811
TINAGL1	6	0.19868	0.43279	1	8048	4	-5.3198	0.051445	0.051629	0.578964	619	0	-5.3198
TMEM186	6	0.19868	0.43279	1	8064	4	-5.4098	0.051445	0.051629	0.578964	1501	0	-5.4098
ADTRP	6	0.19868	0.43279	1	8068	4	-5.451	0.051445	0.051629	0.578964	1731	0	-5.451
SOD2	6	0.20029	0.43499	1	8085	2	-4.474	0.051445	0.051629	0.578964	1582	0	-4.474
IFNA8	6	0.20029	0.43499	1	8089	3	-4.5978	0.051445	0.051629	0.578964	1719	0	-4.5978
COA3	6	0.20029	0.43499	1	8095	1	-4.781	0.051445	0.051629	0.578964	953	0	-4.781
DRAXIN	6	0.20438	0.44065	1	8111	3	-5.0513	0.051445	0.051629	0.578964	1173	0	-5.0513
DCTN2	6	0.20438	0.44065	1	8136	1	-3.1573	0.051445	0.051629	0.578964	1491	0	-3.1573
TUFM	6	0.20769	0.44509	1	8157	3	-5.0722	0.051445	0.051629	0.578964	1231	0	-5.0722
RSL1D1	6	0.20769	0.44509	1	8174	2	-4.52	0.051445	0.051629	0.578964	1539	0	-4.52
ATM	6	0.20769	0.44509	1	8196	3	-5.2058	0.051445	0.051629	0.578964	923	0	-5.2058
EIF3G	6	0.20769	0.44509	1	8217	2	-4.0263	0.051445	0.051629	0.578964	1611	0	-4.0263
LIPN	6	0.20769	0.44509	1	8218	4	-5.4403	0.051445	0.051629	0.578964	1543	0	-5.4403
DNAJB13	6	0.20769	0.44509	1	8220	3	-5.0943	0.051445	0.051629	0.578964	1695	0	-5.0943
GGPS1	6	0.20857	0.44631	1	8236	2	-3.9841	0.051445	0.051629	0.578964	1548	0	-3.9841
FBXW10	6	0.21295	0.45225	1	8269	3	-5.1629	0.051445	0.051629	0.578964	1019	0	-5.1629
TASP1	6	0.21295	0.45225	1	8279	2	-4.772	0.051445	0.051629	0.578964	1323	0	-4.772
MYOG	6	0.21298	0.45228	1	8302	3	-5.3616	0.051445	0.051629	0.578964	1060	0	-5.3616
GFRA2	6	0.21298	0.45228	1	8316	3	-4.955	0.051445	0.051629	0.578964	1349	0	-4.955
BEST4	6	0.21298	0.45228	1	8322	3	-5.3217	0.051445	0.051629	0.578964	1244	0	-5.3217
STEAP3	6	0.21298	0.45228	1	8325	3	-5.1866	0.051445	0.051629	0.578964	1176	0	-5.1866
MAP3K5	6	0.21298	0.45228	1	8337	3	-5.0801	0.051445	0.051629	0.578964	609	0	-5.0801
PGBD1	6	0.2166	0.45714	1	8389	4	-5.2875	0.051445	0.051629	0.578964	1812	0	-5.2875
KCNC2	6	0.2166	0.45714	1	8394	4	-5.3937	0.051445	0.051629	0.578964	585	0	-5.3937
APOO	6	0.2166	0.45714	1	8432	4	-5.3194	0.051445	0.051629	0.578964	862	0	-5.3194
APC	6	0.21725	0.45803	1	8449	3	-5.1549	0.051445	0.051629	0.578964	920	0	-5.1549
RSPH1	6	0.21725	0.45803	1	8463	1	-4.5011	0.051445	0.051629	0.578964	1431	0	-4.5011
ADAM19	6	0.21813	0.4592	1	8480	2	-4.7361	0.051445	0.051629	0.578964	882	0	-4.7361
FRK	6	0.21813	0.4592	1	8486	3	-4.2571	0.051445	0.051629	0.578964	1395	0	-4.2571
ZFYVE28	6	0.21813	0.4592	1	8489	3	-4.05	0.051445	0.051629	0.578964	1730	0	-4.05
BCKDHA	6	0.22188	0.46416	1	8528	4	-5.3141	0.051445	0.051629	0.578964	1726	0	-5.3141
TNNI3K	6	0.22188	0.46416	1	8530	3	-4.8534	0.051445	0.051629	0.578964	1389	0	-4.8534
PEX13	6	0.22752	0.47183	1	8611	1	-4.3097	0.051445	0.051629	0.578964	1516	0	-4.3097
MAGEB6	6	0.2284	0.473	1	8654	4	-5.387	0.051445	0.051629	0.578964	1488	0	-5.387
MXRA7	6	0.2284	0.473	1	8665	3	-5.0077	0.051445	0.051629	0.578964	1045	0	-5.0077
BBOX1	6	0.2284	0.473	1	8669	4	-5.4572	0.051445	0.051629	0.578964	1152	0	-5.4572
C1orf43	6	0.2284	0.473	1	8681	3	-4.7015	0.051445	0.051629	0.578964	1551	0	-4.7015
IL17F	6	0.2284	0.473	1	8719	3	-5.3294	0.051445	0.051629	0.578964	839	0	-5.3294
VSIG10	6	0.2284	0.473	1	8729	3	-5.3491	0.051445	0.051629	0.578964	1408	0	-5.3491
XRN2	6	0.22908	0.47389	1	8761	2	-4.2783	0.051445	0.051629	0.578964	1291	0	-4.2783
FUT1	6	0.22908	0.47389	1	8766	2	-4.1013	0.051445	0.051629	0.578964	705	0	-4.1013
RNF223	6	0.23336	0.47943	1	8791	3	-4.9193	0.051445	0.051629	0.578964	985	0	-4.9193
IRX1	6	0.23336	0.47943	1	8796	2	-4.9984	0.051445	0.051629	0.578964	616	0	-4.9984
ELP2	6	0.23336	0.47943	1	8816	1	-4.0621	0.051445	0.051629	0.578964	1206	0	-4.0621
NPTXR	6	0.23703	0.48433	1	8858	4	-5.2709	0.051445	0.051629	0.578964	860	0	-5.2709
CALU	6	0.23703	0.48433	1	8900	4	-5.3629	0.051445	0.051629	0.578964	572	0	-5.3629
CD226	6	0.23703	0.48433	1	8908	4	-5.3184	0.051445	0.051629	0.578964	853	0	-5.3184
C11orf1	6	0.23703	0.48433	1	8960	4	-5.3184	0.051445	0.051629	0.578964	1604	0	-5.3184
LCE3D	6	0.23703	0.48433	1	8970	4	-5.3184	0.051445	0.051629	0.578964	1117	0	-5.3184
ANKRD13A	6	0.23703	0.48433	1	8998	4	-5.2871	0.051445	0.051629	0.578964	1055	0	-5.2871
ACVR1B	6	0.23703	0.48433	1	9043	4	-5.4315	0.051445	0.051629	0.578964	1575	0	-5.4315
PTCHD4	6	0.2386	0.48634	1	9060	2	-3.6849	0.051445	0.051629	0.578964	861	0	-3.6849
CA7	6	0.2386	0.48634	1	9064	2	-4.2902	0.051445	0.051629	0.578964	1837	0	-4.2902
BZW1	6	0.2386	0.48634	1	9066	2	-4.4403	0.051445	0.051629	0.578964	1082	0	-4.4403
FBXO25	6	0.2386	0.48634	1	9068	2	-4.8311	0.051445	0.051629	0.578964	1416	0	-4.8311
SLC44A3	6	0.2386	0.48634	1	9073	2	-3.9429	0.051445	0.051629	0.578964	1461	0	-3.9429
ACTL6A	6	0.2386	0.48634	1	9074	3	-4.7529	0.051445	0.051629	0.578964	1136	0	-4.7529
RNGTT	6	0.24107	0.48961	1	9115	2	-4.4777	0.051445	0.051629	0.578964	1733	0	-4.4777
KIAA1551	6	0.24107	0.48961	1	9142	3	-5.1126	0.051445	0.051629	0.578964	1344	0	-5.1126
KBTBD13	6	0.24362	0.49292	1	9170	3	-4.6511	0.051445	0.051629	0.578964	1714	0	-4.6511
EIF2B1	6	0.24362	0.49292	1	9184	1	-3.7893	0.051445	0.051629	0.578964	1661	0	-3.7893
ZHX2	6	0.24457	0.49412	1	9214	3	-5.1362	0.051445	0.051629	0.578964	1417	0	-5.1362
MYH8	6	0.24457	0.49412	1	9218	4	-5.4275	0.051445	0.051629	0.578964	1571	0	-5.4275
FBXO10	6	0.24457	0.49412	1	9230	4	-5.3742	0.051445	0.051629	0.578964	844	0	-5.3742
KIFC2	6	0.24457	0.49412	1	9254	3	-4.5865	0.051445	0.051629	0.578964	1769	0	-4.5865
MAP2	6	0.24457	0.49412	1	9256	3	-5.1614	0.051445	0.051629	0.578964	666	0	-5.1614
METTL24	6	0.24457	0.49412	1	9262	3	-5.2093	0.051445	0.051629	0.578964	1617	0	-5.2093
FAM178B	6	0.24921	0.50016	1	9284	2	-4.6361	0.051445	0.051629	0.578964	1737	0	-4.6361
MAGEA10	6	0.24921	0.50016	1	9306	1	-4.8068	0.051445	0.051629	0.578964	577	0	-4.8068
NADK2	6	0.24921	0.50016	1	9308	2	-4.5697	0.051445	0.051629	0.578964	806	0	-4.5697
AKAP14	6	0.2528	0.5049	1	9331	4	-5.2964	0.051445	0.051629	0.578964	1091	0	-5.2964
NEDD1	6	0.2528	0.5049	1	9337	2	-4.2185	0.051445	0.051629	0.578964	1280	0	-4.2185
TCTN1	6	0.25509	0.50789	1	9398	1	-4.1533	0.051445	0.051629	0.578964	1483	0	-4.1533
COX17	6	0.25509	0.50789	1	9400	2	-4.3705	0.051445	0.051629	0.578964	768	0	-4.3705
HES7	6	0.25509	0.50789	1	9405	2	-4.9161	0.051445	0.051629	0.578964	1825	0	-4.9161
KLF9	6	0.25509	0.50789	1	9409	2	-4.5273	0.051445	0.051629	0.578964	1213	0	-4.5273
OTOF	6	0.25815	0.51183	1	9440	4	-5.254	0.051445	0.051629	0.578964	1278	0	-5.254
SPINK6	6	0.25815	0.51183	1	9444	4	-5.2702	0.051445	0.051629	0.578964	655	0	-5.2702
PRSS33	6	0.25815	0.51183	1	9460	4	-5.3314	0.051445	0.051629	0.578964	1848	0	-5.3314
ACSM1	6	0.25815	0.51183	1	9494	4	-5.2702	0.051445	0.051629	0.578964	1109	0	-5.2702
OSBPL8	6	0.25815	0.51183	1	9495	4	-5.4146	0.051445	0.051629	0.578964	1857	0	-5.4146
MROH9	6	0.25815	0.51183	1	9498	4	-5.4146	0.051445	0.051629	0.578964	1284	0	-5.4146
ZNF846	6	0.26107	0.51568	1	9529	4	-5.3528	0.051445	0.051629	0.578964	1283	0	-5.3528
RAC3	6	0.26107	0.51568	1	9542	3	-4.7055	0.051445	0.051629	0.578964	1313	0	-4.7055
TCERG1	6	0.26107	0.51568	1	9552	2	-4.7076	0.051445	0.051629	0.578964	1690	0	-4.7076
TNFRSF12A	6	0.26211	0.51697	1	9634	3	-4.8818	0.051445	0.051629	0.578964	1421	0	-4.8818
TAAR5	6	0.26211	0.51697	1	9637	3	-4.982	0.051445	0.051629	0.578964	1155	0	-4.982
C11orf58	6	0.26211	0.51697	1	9675	3	-5.2412	0.051445	0.051629	0.578964	776	0	-5.2412
TINF2	6	0.26211	0.51697	1	9691	3	-5.1727	0.051445	0.051629	0.578964	1165	0	-5.1727
IAPP	6	0.26455	0.52008	1	9712	2	-4.4966	0.051445	0.051629	0.578964	1229	0	-4.4966
OR4N4	6	0.26455	0.52008	1	9723	3	-5.0192	0.051445	0.051629	0.578964	798	0	-5.0192
GTF2E1	6	0.26455	0.52008	1	9724	2	-4.3336	0.051445	0.051629	0.578964	554	0	-4.3336
UTP23	6	0.26455	0.52008	1	9725	2	-3.8818	0.051445	0.051629	0.578964	1693	0	-3.8818
CXCR1	6	0.26455	0.52008	1	9733	2	-4.6296	0.051445	0.051629	0.578964	1051	0	-4.6296
COX4I1	6	0.26722	0.52347	1	9773	3	-5.0284	0.051445	0.051629	0.578964	1569	0	-5.0284
RAI2	6	0.26722	0.52347	1	9786	1	-4.1373	0.051445	0.051629	0.578964	649	0	-4.1373
JUNB	6	0.26722	0.52347	1	9799	1	-3.7529	0.051445	0.051629	0.578964	663	0	-3.7529
SLC7A5	6	0.27304	0.53078	1	9819	4	-5.2327	0.051445	0.051629	0.578964	1844	0	-5.2327
SPRY1	6	0.27733	0.53617	1	9888	2	-4.8876	0.051445	0.051629	0.578964	801	0	-4.8876
STRN4	6	0.27941	0.53878	1	9934	2	-4.6296	0.051445	0.051629	0.578964	1250	0	-4.6296
PSMG2	6	0.27941	0.53878	1	9940	2	-4.1884	0.051445	0.051629	0.578964	704	0	-4.1884
ZNF92	6	0.27941	0.53878	1	9956	1	-3.922	0.051445	0.051629	0.578964	1126	0	-3.922
POLB	6	0.27982	0.53932	1	9988	3	-4.7522	0.051445	0.051629	0.578964	1096	0	-4.7522
SPANXN4	6	0.27982	0.53932	1	9991	3	-4.9036	0.051445	0.051629	0.578964	1294	0	-4.9036
EGFL8	6	0.27982	0.53932	1	10038	3	-4.7522	0.051445	0.051629	0.578964	1262	0	-4.7522
C20orf85	6	0.27996	0.53949	1	10046	4	-5.2529	0.051445	0.051629	0.578964	595	0	-5.2529
CH25H	6	0.27996	0.53949	1	10060	4	-5.2202	0.051445	0.051629	0.578964	1522	0	-5.2202
BPNT1	6	0.27996	0.53949	1	10102	4	-5.2202	0.051445	0.051629	0.578964	656	0	-5.2202
OLFML2B	6	0.27996	0.53949	1	10124	4	-5.2841	0.051445	0.051629	0.578964	672	0	-5.2841
ASCL2	6	0.27996	0.53949	1	10131	4	-5.3706	0.051445	0.051629	0.578964	711	0	-5.3706
MRPS25	6	0.27996	0.53949	1	10146	4	-5.1859	0.051445	0.051629	0.578964	1362	0	-5.1859
NAGS	6	0.27996	0.53949	1	10196	4	-5.3429	0.051445	0.051629	0.578964	1827	0	-5.3429
OR13C9	6	0.27996	0.53949	1	10215	4	-5.2529	0.051445	0.051629	0.578964	1609	0	-5.2529
NDUFA1	6	0.27996	0.53949	1	10222	4	-5.2841	0.051445	0.051629	0.578964	962	0	-5.2841
OR2T10	6	0.27996	0.53949	1	10225	4	-5.3286	0.051445	0.051629	0.578964	1312	0	-5.3286
CDRT15	6	0.28611	0.54713	1	10294	2	-4.52	0.051445	0.051629	0.578964	949	0	-4.52
PHOX2A	6	0.28611	0.54713	1	10317	2	-4.7297	0.051445	0.051629	0.578964	1194	0	-4.7297
CHCHD4	6	0.29054	0.5527	1	10336	2	-4.3065	0.051445	0.051629	0.578964	1047	0	-4.3065
C14orf180	6	0.29054	0.5527	1	10348	2	-3.2765	0.051445	0.051629	0.578964	946	0	-3.2765
MOAP1	6	0.29054	0.5527	1	10351	2	-4.8119	0.051445	0.051629	0.578964	1833	0	-4.8119
TGIF2LX	6	0.29054	0.5527	1	10354	3	-4.8958	0.051445	0.051629	0.578964	1785	0	-4.8958
GRM5	6	0.29054	0.5527	1	10365	2	-4.8289	0.051445	0.051629	0.578964	1515	0	-4.8289
ZNF57	6	0.29307	0.55579	1	10394	2	-4.0815	0.051445	0.051629	0.578964	549	0	-4.0815
ZBTB49	6	0.29307	0.55579	1	10400	3	-4.5181	0.051445	0.051629	0.578964	1449	0	-4.5181
SEC16B	6	0.29307	0.55579	1	10405	1	-4.7361	0.051445	0.051629	0.578964	1067	0	-4.7361
SMC3	6	0.29307	0.55579	1	10416	1	-2.5986	0.051445	0.051629	0.578964	1463	0	-2.5986
TMEM150C	6	0.29307	0.55579	1	10417	3	-4.4818	0.051445	0.051629	0.578964	924	0	-4.4818
GADD45GIP1	6	0.29307	0.55579	1	10421	3	-5.2691	0.051445	0.051629	0.578964	1511	0	-5.2691
SLC13A4	6	0.29307	0.55579	1	10423	1	-4.0421	0.051445	0.051629	0.578964	1637	0	-4.0421
INMT	6	0.29307	0.55579	1	10425	3	-5.014	0.051445	0.051629	0.578964	1741	0	-5.014
CUX1	6	0.29896	0.56306	1	10456	3	-4.8901	0.051445	0.051629	0.578964	691	0	-4.8901
SHC3	6	0.29896	0.56306	1	10465	3	-5.1217	0.051445	0.051629	0.578964	1567	0	-5.1217
TAS2R7	6	0.29896	0.56306	1	10466	3	-4.9554	0.051445	0.051629	0.578964	1688	0	-4.9554
HLA-DPB1	6	0.29896	0.56306	1	10504	3	-5.3159	0.051445	0.051629	0.578964	1164	0	-5.3159
LYZ	6	0.29896	0.56306	1	10535	3	-5.1696	0.051445	0.051629	0.578964	593	0	-5.1696
PLEKHF2	6	0.29896	0.56306	1	10546	3	-5.0152	0.051445	0.051629	0.578964	1191	0	-5.0152
CXorf58	6	0.29896	0.56306	1	10555	3	-5.0704	0.051445	0.051629	0.578964	687	0	-5.0704
A1CF	6	0.30047	0.56494	1	10616	2	-4.6745	0.051445	0.051629	0.578964	1709	0	-4.6745
CCSER1	6	0.30047	0.56494	1	10620	1	-2.8606	0.051445	0.051629	0.578964	582	0	-2.8606
MRPL27	6	0.30047	0.56494	1	10622	1	-3.2606	0.051445	0.051629	0.578964	1863	0	-3.2606
TRIM4	6	0.30047	0.56494	1	10628	2	-3.3289	0.051445	0.051629	0.578964	1000	0	-3.3289
RBM15B	6	0.30047	0.56494	1	10637	1	-4.7361	0.051445	0.051629	0.578964	1089	0	-4.7361
PACSIN2	6	0.30047	0.56494	1	10645	1	-3.8327	0.051445	0.051629	0.578964	1388	0	-3.8327
CHERP	6	0.30047	0.56494	1	10646	2	-3.2765	0.051445	0.051629	0.578964	1723	0	-3.2765
AP4E1	6	0.30047	0.56494	1	10647	3	-4.1671	0.051445	0.051629	0.578964	1094	0	-4.1671
VAPA	6	0.3029	0.5679	1	10669	4	-5.2351	0.051445	0.051629	0.578964	573	0	-5.2351
SH3KBP1	6	0.3029	0.5679	1	10683	4	-5.2964	0.051445	0.051629	0.578964	1589	0	-5.2964
HSDL2	6	0.3029	0.5679	1	10688	4	-5.1855	0.051445	0.051629	0.578964	689	0	-5.1855
IL11RA	6	0.3029	0.5679	1	10691	4	-5.2024	0.051445	0.051629	0.578964	1756	0	-5.2024
GTPBP2	6	0.3029	0.5679	1	10696	4	-5.1855	0.051445	0.051629	0.578964	1227	0	-5.1855
ANKMY1	6	0.3029	0.5679	1	10706	4	-5.3251	0.051445	0.051629	0.578964	1343	0	-5.3251
N4BP2	6	0.3029	0.5679	1	10708	4	-5.2509	0.051445	0.051629	0.578964	867	0	-5.2509
MPC1L	6	0.3029	0.5679	1	10744	4	-5.2964	0.051445	0.051629	0.578964	535	0	-5.2964
RASL11A	6	0.3029	0.5679	1	10764	4	-5.2024	0.051445	0.051629	0.578964	1006	0	-5.2024
RGMA	6	0.30476	0.57018	1	10812	4	-5.2927	0.051445	0.051629	0.578964	813	0	-5.2927
SQSTM1	6	0.30476	0.57018	1	10814	2	-3.7155	0.051445	0.051629	0.578964	1632	0	-3.7155
XPOT	6	0.30476	0.57018	1	10820	3	-5.0641	0.051445	0.051629	0.578964	1296	0	-5.0641
RBL1	6	0.30476	0.57018	1	10821	3	-5.0567	0.051445	0.051629	0.578964	1684	0	-5.0567
MRPS6	6	0.30476	0.57018	1	10823	2	-4.2539	0.051445	0.051629	0.578964	1694	0	-4.2539
C12orf45	6	0.30476	0.57018	1	10833	3	-3.7351	0.051445	0.051629	0.578964	1376	0	-3.7351
SPEG	6	0.30796	0.57413	1	10865	2	-4.6969	0.051445	0.051629	0.578964	1771	0	-4.6969
PTGES	6	0.30796	0.57413	1	10875	3	-5.179	0.051445	0.051629	0.578964	1174	0	-5.179
PAK1IP1	6	0.30796	0.57413	1	10884	2	-4.0736	0.051445	0.051629	0.578964	1455	0	-4.0736
SSH1	6	0.31498	0.58263	1	10915	1	-4.5856	0.051445	0.051629	0.578964	636	0	-4.5856
TGFBR3	6	0.31498	0.58263	1	10934	3	-4.2253	0.051445	0.051629	0.578964	901	0	-4.2253
BTF3L4	6	0.31893	0.58743	1	10951	2	-3.875	0.051445	0.051629	0.578964	774	0	-3.875
ZNF2	6	0.31893	0.58743	1	10959	2	-4.9984	0.051445	0.051629	0.578964	1214	0	-4.9984
C8G	6	0.31893	0.58743	1	10966	2	-4.5494	0.051445	0.051629	0.578964	1813	0	-4.5494
RBMXL3	6	0.31893	0.58743	1	10971	3	-5.0941	0.051445	0.051629	0.578964	1409	0	-5.0941
MACC1	6	0.31893	0.58743	1	10975	3	-4.7007	0.051445	0.051629	0.578964	1203	0	-4.7007
TM4SF19	6	0.31911	0.58765	1	10988	3	-5.2008	0.051445	0.051629	0.578964	910	0	-5.2008
HIST1H2AD	6	0.31911	0.58765	1	10990	3	-5.1559	0.051445	0.051629	0.578964	1547	0	-5.1559
RTN4RL1	6	0.31911	0.58765	1	11019	3	-5.2634	0.051445	0.051629	0.578964	675	0	-5.2634
KCNQ3	6	0.32201	0.59111	1	11093	3	-4.8337	0.051445	0.051629	0.578964	838	0	-4.8337
LATS2	6	0.32201	0.59111	1	11099	2	-4.126	0.051445	0.051629	0.578964	1217	0	-4.126
RERE	6	0.32201	0.59111	1	11113	2	-4.8504	0.051445	0.051629	0.578964	1442	0	-4.8504
PYGO2	6	0.32201	0.59111	1	11122	2	-5.0186	0.051445	0.051629	0.578964	1391	0	-5.0186
SRSF8	6	0.32767	0.59787	1	11142	4	-5.1842	0.051445	0.051629	0.578964	1558	0	-5.1842
ZNF699	6	0.32767	0.59787	1	11149	4	-5.1499	0.051445	0.051629	0.578964	1128	0	-5.1499
FUT2	6	0.32767	0.59787	1	11205	4	-5.2482	0.051445	0.051629	0.578964	1307	0	-5.2482
PHRF1	6	0.32767	0.59787	1	11222	4	-5.2482	0.051445	0.051629	0.578964	699	0	-5.2482
RNF181	6	0.32767	0.59787	1	11238	4	-5.2782	0.051445	0.051629	0.578964	1786	0	-5.2782
PACRGL	6	0.32767	0.59787	1	11336	4	-5.2169	0.051445	0.051629	0.578964	727	0	-5.2169
IVNS1ABP	6	0.32767	0.59787	1	11338	4	-5.114	0.051445	0.051629	0.578964	936	0	-5.114
C3orf18	6	0.32767	0.59787	1	11361	4	-5.1322	0.051445	0.051629	0.578964	741	0	-5.1322
POPDC3	6	0.32767	0.59787	1	11391	4	-5.114	0.051445	0.051629	0.578964	762	0	-5.114
POLR3G	6	0.32974	0.6003	1	11404	2	-4.3236	0.051445	0.051629	0.578964	903	0	-4.3236
NFYA	6	0.32974	0.6003	1	11409	2	-3.7626	0.051445	0.051629	0.578964	569	0	-3.7626
LRFN4	6	0.32974	0.6003	1	11428	3	-4.984	0.051445	0.051629	0.578964	1761	0	-4.984
PRCP	6	0.33379	0.60498	1	11448	3	-5.0357	0.051445	0.051629	0.578964	722	0	-5.0357
DEGS2	6	0.33379	0.60498	1	11450	3	-5.0747	0.051445	0.051629	0.578964	1850	0	-5.0747
AIMP2	6	0.33379	0.60498	1	11453	2	-3.9123	0.051445	0.051629	0.578964	1446	0	-3.9123
WIZ	6	0.33379	0.60498	1	11455	3	-5.0968	0.051445	0.051629	0.578964	1017	0	-5.0968
FDXACB1	6	0.33379	0.60498	1	11458	2	-4.8633	0.051445	0.051629	0.578964	1560	0	-4.8633
LCE1F	6	0.33379	0.60498	1	11477	3	-5.0357	0.051445	0.051629	0.578964	1365	0	-5.0357
HEATR4	6	0.33379	0.60498	1	11506	3	-4.7007	0.051445	0.051629	0.578964	1081	0	-4.7007
PTPN21	6	0.33839	0.61036	1	11553	3	-4.985	0.051445	0.051629	0.578964	1640	0	-4.985
HIRIP3	6	0.33839	0.61036	1	11558	2	-4.1644	0.051445	0.051629	0.578964	716	0	-4.1644
MARCKSL1	6	0.33839	0.61036	1	11565	2	-4.0736	0.051445	0.051629	0.578964	1340	0	-4.0736
FXYD1	6	0.34085	0.61328	1	11589	3	-5.1869	0.051445	0.051629	0.578964	641	0	-5.1869
DDI1	6	0.34085	0.61328	1	11613	3	-4.1735	0.051445	0.051629	0.578964	1772	0	-4.1735
ISOC1	6	0.34085	0.61328	1	11652	3	-5.0941	0.051445	0.051629	0.578964	686	0	-5.0941
PABPC4	6	0.34679	0.6189	1	11723	2	-4.772	0.051445	0.051629	0.578964	961	0	-4.772
MAT1A	6	0.34679	0.6189	1	11729	2	-4.7981	0.051445	0.051629	0.578964	614	0	-4.7981
SORCS2	6	0.34929	0.62083	1	11757	2	-4.6296	0.051445	0.051629	0.578964	1553	0	-4.6296
CCT6A	6	0.34929	0.62083	1	11764	3	-5.0807	0.051445	0.051629	0.578964	1368	0	-5.0807
PALMD	6	0.34929	0.62083	1	11768	2	-4.665	0.051445	0.051629	0.578964	1638	0	-4.665
ITPK1	6	0.3547	0.62482	1	11816	3	-4.9957	0.051445	0.051629	0.578964	591	0	-4.9957
NUTM2A	6	0.3547	0.62482	1	11839	3	-4.5107	0.051445	0.051629	0.578964	1236	0	-4.5107
LYPD3	6	0.36282	0.63091	1	11870	3	-4.8648	0.051445	0.051629	0.578964	756	0	-4.8648
U2AF1L4	6	0.36282	0.63091	1	11871	2	-4.5567	0.051445	0.051629	0.578964	1851	0	-4.5567
SIRPG	6	0.36282	0.63091	1	11873	2	-4.8739	0.051445	0.051629	0.578964	1012	0	-4.8739
COLEC11	6	0.36282	0.63091	1	11883	1	-4.3555	0.051445	0.051629	0.578964	1749	0	-4.3555
MFGE8	6	0.36282	0.63091	1	11890	2	-4.6147	0.051445	0.051629	0.578964	610	0	-4.6147
BCHE	6	0.36282	0.63091	1	11896	2	-4.3907	0.051445	0.051629	0.578964	1319	0	-4.3907
CCDC130	6	0.36282	0.63091	1	11901	1	-4.781	0.051445	0.051629	0.578964	739	0	-4.781
NFIA	6	0.36322	0.63121	1	11920	3	-4.9134	0.051445	0.051629	0.578964	1757	0	-4.9134
GJB2	6	0.36322	0.63121	1	11934	3	-4.9134	0.051445	0.051629	0.578964	1537	0	-4.9134
PAK4	6	0.36322	0.63121	1	11944	3	-5.1277	0.051445	0.051629	0.578964	857	0	-5.1277
FCN1	6	0.36322	0.63121	1	11945	3	-5.1726	0.051445	0.051629	0.578964	737	0	-5.1726
FAM65B	6	0.36497	0.63252	1	11974	2	-4.9161	0.051445	0.051629	0.578964	1809	0	-4.9161
ANKRD65	6	0.36497	0.63252	1	12013	2	-4.9303	0.051445	0.051629	0.578964	1272	0	-4.9303
OR2L2	6	0.36497	0.63252	1	12028	2	-4.3531	0.051445	0.051629	0.578964	852	0	-4.3531
ASGR1	6	0.36497	0.63252	1	12030	3	-5.0895	0.051445	0.051629	0.578964	999	0	-5.0895
NSL1	6	0.37147	0.63735	1	12070	3	-5.1132	0.051445	0.051629	0.578964	1253	0	-5.1132
GDF15	6	0.37147	0.63735	1	12076	3	-4.9287	0.051445	0.051629	0.578964	1519	0	-4.9287
LRRC26	6	0.37147	0.63735	1	12082	1	-4.5817	0.051445	0.051629	0.578964	1691	0	-4.5817
ADM5	6	0.37147	0.63735	1	12085	2	-4.1987	0.051445	0.051629	0.578964	1258	0	-4.1987
LGALSL	6	0.37147	0.63735	1	12093	1	-4.4053	0.051445	0.051629	0.578964	1143	0	-4.4053
LHX4	6	0.37147	0.63735	1	12099	1	-2.6065	0.051445	0.051629	0.578964	1425	0	-2.6065
C2orf48	6	0.37147	0.63735	1	12104	3	-4.9193	0.051445	0.051629	0.578964	1807	0	-4.9193
NIPAL1	6	0.37147	0.63735	1	12106	3	-4.9672	0.051445	0.051629	0.578964	650	0	-4.9672
IBTK	6	0.38054	0.64414	1	12141	3	-5.0896	0.051445	0.051629	0.578964	1532	0	-5.0896
FAM71B	6	0.38054	0.64414	1	12147	2	-4.7241	0.051445	0.051629	0.578964	560	0	-4.7241
AREG	6	0.38054	0.64414	1	12157	3	-4.9713	0.051445	0.051629	0.578964	1538	0	-4.9713
COX19	6	0.3811	0.64455	1	12167	3	-4.7047	0.051445	0.051629	0.578964	1439	0	-4.7047
BPI	6	0.3811	0.64455	1	12170	3	-4.5181	0.051445	0.051629	0.578964	1791	0	-4.5181
DDX26B	6	0.3811	0.64455	1	12171	2	-4.4777	0.051445	0.051629	0.578964	892	0	-4.4777
IL3	6	0.3811	0.64455	1	12199	2	-4.7923	0.051445	0.051629	0.578964	1579	0	-4.7923
SH2B3	6	0.3811	0.64455	1	12211	3	-4.7055	0.051445	0.051629	0.578964	1131	0	-4.7055
PCCB	6	0.38646	0.64855	1	12243	3	-4.2284	0.051445	0.051629	0.578964	1380	0	-4.2284
ASAP3	6	0.38646	0.64855	1	12248	3	-5.1581	0.051445	0.051629	0.578964	1370	0	-5.1581
URB1	6	0.38646	0.64855	1	12286	3	-5.2403	0.051445	0.051629	0.578964	1753	0	-5.2403
SUMO3	6	0.38646	0.64855	1	12323	3	-4.9294	0.051445	0.051629	0.578964	1141	0	-4.9294
SAMD5	6	0.38646	0.64855	1	12324	3	-5.2206	0.051445	0.051629	0.578964	767	0	-5.2206
GRAMD1C	6	0.38646	0.64855	1	12325	3	-4.8989	0.051445	0.051629	0.578964	1683	0	-4.8989
NMB	6	0.38646	0.64855	1	12332	3	-4.9587	0.051445	0.051629	0.578964	1299	0	-4.9587
ZNF707	6	0.38646	0.64855	1	12334	3	-4.7232	0.051445	0.051629	0.578964	1384	0	-4.7232
GPX4	6	0.38986	0.65109	1	12385	2	-4.8289	0.051445	0.051629	0.578964	721	0	-4.8289
OR10A3	6	0.38986	0.65109	1	12404	2	-4.8953	0.051445	0.051629	0.578964	1521	0	-4.8953
VEPH1	6	0.39765	0.65682	1	12440	3	-4.7397	0.051445	0.051629	0.578964	1292	0	-4.7397
DSCR4	6	0.39765	0.65682	1	12467	2	-4.6524	0.051445	0.051629	0.578964	643	0	-4.6524
GSG2	6	0.39765	0.65682	1	12474	2	-3.9011	0.051445	0.051629	0.578964	1281	0	-3.9011
LRFN3	6	0.39765	0.65682	1	12480	2	-4.9984	0.051445	0.051629	0.578964	1847	0	-4.9984
DDOST	6	0.39933	0.65806	1	12517	1	-3.548	0.051445	0.051629	0.578964	1005	0	-3.548
ITSN2	6	0.39933	0.65806	1	12534	3	-4.6368	0.051445	0.051629	0.578964	713	0	-4.6368
ST8SIA6	6	0.39933	0.65806	1	12540	2	-4.371	0.051445	0.051629	0.578964	1352	0	-4.371
NDNL2	6	0.39933	0.65806	1	12541	2	-4.0068	0.051445	0.051629	0.578964	787	0	-4.0068
MT3	6	0.40916	0.66524	1	12578	1	-4.3501	0.051445	0.051629	0.578964	1859	0	-4.3501
FZD6	6	0.40916	0.66524	1	12582	1	-4.3834	0.051445	0.051629	0.578964	1279	0	-4.3834
FAM81A	6	0.40916	0.66524	1	12617	3	-5.1294	0.051445	0.051629	0.578964	1493	0	-5.1294
TMEM253	6	0.40916	0.66524	1	12626	2	-4.7126	0.051445	0.051629	0.578964	1301	0	-4.7126
SNAPC4	6	0.40916	0.66524	1	12629	3	-4.9878	0.051445	0.051629	0.578964	1303	0	-4.9878
POLE	6	0.40916	0.66524	1	12634	2	-4.5585	0.051445	0.051629	0.578964	1476	0	-4.5585
TRHDE	6	0.41005	0.66589	1	12696	3	-5.2255	0.051445	0.051629	0.578964	1061	0	-5.2255
C1QTNF6	6	0.41433	0.66898	1	12718	2	-4.9967	0.051445	0.051629	0.578964	1672	0	-4.9967
U2SURP	6	0.41433	0.66898	1	12735	3	-5.1121	0.051445	0.051629	0.578964	1068	0	-5.1121
CDCA5	6	0.41433	0.66898	1	12752	2	-4.1533	0.051445	0.051629	0.578964	1133	0	-4.1533
APBB1	6	0.41869	0.6722	1	12792	1	-4.3236	0.051445	0.051629	0.578964	736	0	-4.3236
PSAP	6	0.41869	0.6722	1	12794	1	-4.4314	0.051445	0.051629	0.578964	1101	0	-4.4314
TNNT2	6	0.42813	0.67909	1	12853	1	-4.9984	0.051445	0.051629	0.578964	639	0	-4.9984
DGUOK	6	0.42813	0.67909	1	12857	2	-4.52	0.051445	0.051629	0.578964	652	0	-4.52
AATK	6	0.42813	0.67909	1	12860	1	-4.28	0.051445	0.051629	0.578964	1736	0	-4.28
EPDR1	6	0.42813	0.67909	1	12862	1	-4.7126	0.051445	0.051629	0.578964	647	0	-4.7126
TEAD1	6	0.4324	0.68221	1	12910	2	-3.9632	0.051445	0.051629	0.578964	550	0	-3.9632
SF3B14	6	0.4324	0.68221	1	12914	3	-4.7946	0.051445	0.051629	0.578964	611	0	-4.7946
S100A10	6	0.4324	0.68221	1	12916	2	-4.6848	0.051445	0.051629	0.578964	1196	0	-4.6848
KCNS3	6	0.4324	0.68221	1	12922	2	-4.0815	0.051445	0.051629	0.578964	1689	0	-4.0815
BBS12	6	0.4324	0.68221	1	12929	2	-4.1389	0.051445	0.051629	0.578964	885	0	-4.1389
PTPDC1	6	0.4324	0.68221	1	12932	2	-4.5218	0.051445	0.051629	0.578964	766	0	-4.5218
IDH3B	6	0.4324	0.68221	1	12933	2	-4.8119	0.051445	0.051629	0.578964	1748	0	-4.8119
RMDN3	6	0.4324	0.68221	1	12934	3	-4.9461	0.051445	0.051629	0.578964	755	0	-4.9461
CLP1	6	0.4324	0.68221	1	12948	2	-3.947	0.051445	0.051629	0.578964	1484	0	-3.947
MTERFD1	6	0.4324	0.68221	1	12949	2	-4.6369	0.051445	0.051629	0.578964	1601	0	-4.6369
DNAJC24	6	0.4324	0.68221	1	12977	2	-3.9429	0.051445	0.051629	0.578964	804	0	-3.9429
OXA1L	6	0.4324	0.68221	1	12979	3	-5.1982	0.051445	0.051629	0.578964	1865	0	-5.1982
UBE3B	6	0.43465	0.68384	1	13017	3	-5.1704	0.051445	0.051629	0.578964	1428	0	-5.1704
CDAN1	6	0.43465	0.68384	1	13031	3	-5.2103	0.051445	0.051629	0.578964	728	0	-5.2103
APOBEC3H	6	0.43465	0.68384	1	13045	3	-5.106	0.051445	0.051629	0.578964	1596	0	-5.106
TAS2R39	6	0.43465	0.68384	1	13060	3	-4.837	0.051445	0.051629	0.578964	615	0	-4.837
CSNK1A1	6	0.43465	0.68384	1	13062	3	-4.984	0.051445	0.051629	0.578964	1727	0	-4.984
POLR3F	6	0.43465	0.68384	1	13075	3	-4.02	0.051445	0.051629	0.578964	1841	0	-4.02
RAG2	6	0.43465	0.68384	1	13077	3	-4.9569	0.051445	0.051629	0.578964	1430	0	-4.9569
PPP6R3	6	0.43465	0.68384	1	13079	3	-5.2103	0.051445	0.051629	0.578964	1523	0	-5.2103
RYK	6	0.43465	0.68384	1	13083	3	-4.8689	0.051445	0.051629	0.578964	1855	0	-4.8689
ZNF311	6	0.43465	0.68384	1	13104	3	-5.2103	0.051445	0.051629	0.578964	712	0	-5.2103
TIMM9	6	0.43465	0.68384	1	13122	3	-5.0353	0.051445	0.051629	0.578964	1038	0	-5.0353
ZC3H18	6	0.43465	0.68384	1	13129	3	-4.8037	0.051445	0.051629	0.578964	1600	0	-4.8037
SPACA1	6	0.43465	0.68384	1	13138	3	-5.1906	0.051445	0.051629	0.578964	1789	0	-5.1906
PINLYP	6	0.43779	0.6861	1	13164	3	-4.985	0.051445	0.051629	0.578964	1154	0	-4.985
ANKRD10	6	0.43779	0.6861	1	13173	3	-4.5181	0.051445	0.051629	0.578964	864	0	-4.5181
CENPT	6	0.43779	0.6861	1	13181	1	-3.7626	0.051445	0.051629	0.578964	1030	0	-3.7626
RXFP4	6	0.44743	0.69326	1	13223	3	-4.8227	0.051445	0.051629	0.578964	622	0	-4.8227
GNB1L	6	0.44743	0.69326	1	13225	1	-2.9136	0.051445	0.051629	0.578964	1826	0	-2.9136
CHAF1B	6	0.44743	0.69326	1	13232	2	-4.6745	0.051445	0.051629	0.578964	957	0	-4.6745
ZNF580	6	0.44743	0.69326	1	13249	1	-4.3834	0.051445	0.051629	0.578964	1814	0	-4.3834
ATP5D	6	0.44743	0.69326	1	13250	3	-4.9031	0.051445	0.051629	0.578964	594	0	-4.9031
ECM2	6	0.44743	0.69326	1	13257	3	-5.0513	0.051445	0.051629	0.578964	1027	0	-5.0513
RPTN	6	0.45076	0.69572	1	13297	2	-4.0066	0.051445	0.051629	0.578964	1602	0	-4.0066
MPLKIP	6	0.45076	0.69572	1	13332	2	-4.6042	0.051445	0.051629	0.578964	1740	0	-4.6042
DMRT1	6	0.4576	0.7007	1	13344	1	-4.1834	0.051445	0.051629	0.578964	966	0	-4.1834
FOXB2	6	0.4576	0.7007	1	13349	2	-4.0263	0.051445	0.051629	0.578964	633	0	-4.0263
GAPDHS	6	0.4576	0.7007	1	13365	1	-4.7168	0.051445	0.051629	0.578964	1549	0	-4.7168
PDZD2	6	0.4576	0.7007	1	13366	2	-4.9376	0.051445	0.051629	0.578964	1078	0	-4.9376
HIST3H3	6	0.4576	0.7007	1	13371	2	-4.1798	0.051445	0.051629	0.578964	926	0	-4.1798
KRTAP4-7	6	0.4576	0.7007	1	13373	1	-3.7529	0.051445	0.051629	0.578964	1564	0	-3.7529
PRTN3	6	0.4576	0.7007	1	13385	2	-4.4566	0.051445	0.051629	0.578964	1161	0	-4.4566
KLRG2	6	0.45934	0.70196	1	13419	3	-4.9133	0.051445	0.051629	0.578964	645	0	-4.9133
RCE1	6	0.45934	0.70196	1	13459	3	-4.7882	0.051445	0.051629	0.578964	1514	0	-4.7882
VSX2	6	0.46835	0.70851	1	13537	2	-3.8876	0.051445	0.051629	0.578964	1325	0	-3.8876
ZGPAT	6	0.46835	0.70851	1	13538	3	-4.8648	0.051445	0.051629	0.578964	880	0	-4.8648
TFDP2	6	0.46835	0.70851	1	13542	1	-4.6613	0.051445	0.051629	0.578964	1158	0	-4.6613
C11orf16	6	0.46835	0.70851	1	13568	1	-4.1533	0.051445	0.051629	0.578964	720	0	-4.1533
MRPL39	6	0.4696	0.70942	1	13574	2	-4.9984	0.051445	0.051629	0.578964	1799	0	-4.9984
ANAPC1	6	0.4696	0.70942	1	13584	2	-4.9531	0.051445	0.051629	0.578964	1626	0	-4.9531
LRRC4C	6	0.4696	0.70942	1	13586	3	-4.8858	0.051445	0.051629	0.578964	937	0	-4.8858
RFK	6	0.4696	0.70942	1	13588	2	-4.1613	0.051445	0.051629	0.578964	607	0	-4.1613
HIST1H2AE	6	0.4696	0.70942	1	13593	2	-4.0428	0.051445	0.051629	0.578964	553	0	-4.0428
FANCI	6	0.4696	0.70942	1	13599	2	-4.9984	0.051445	0.051629	0.578964	744	0	-4.9984
SASS6	6	0.4696	0.70942	1	13621	2	-3.9263	0.051445	0.051629	0.578964	1797	0	-3.9263
INTS5	6	0.4696	0.70942	1	13625	2	-4.3052	0.051445	0.051629	0.578964	1102	0	-4.3052
RBM33	6	0.4696	0.70942	1	13630	2	-4.612	0.051445	0.051629	0.578964	1784	0	-4.612
PKD2	6	0.4696	0.70942	1	13631	2	-4.225	0.051445	0.051629	0.578964	1507	0	-4.225
LMOD2	6	0.4696	0.70942	1	13637	3	-4.8648	0.051445	0.051629	0.578964	1381	0	-4.8648
ASUN	6	0.4696	0.70942	1	13639	2	-4.9161	0.051445	0.051629	0.578964	1639	0	-4.9161
WDPCP	6	0.4696	0.70942	1	13648	2	-4.225	0.051445	0.051629	0.578964	890	0	-4.225
TBL3	6	0.47888	0.71622	1	13684	1	-3.6938	0.051445	0.051629	0.578964	902	0	-3.6938
APEX2	6	0.47888	0.71622	1	13698	1	-4.0736	0.051445	0.051629	0.578964	868	0	-4.0736
WWTR1	6	0.48408	0.71998	1	13759	3	-5.0519	0.051445	0.051629	0.578964	653	0	-5.0519
KRTAP19-8	6	0.48408	0.71998	1	13765	3	-5.179	0.051445	0.051629	0.578964	1502	0	-5.179
KCNH6	6	0.48408	0.71998	1	13820	3	-5.0284	0.051445	0.051629	0.578964	1777	0	-5.0284
ZNF710	6	0.48408	0.71998	1	13832	3	-5.0519	0.051445	0.051629	0.578964	1828	0	-5.0519
GPX2	6	0.48408	0.71998	1	13840	3	-5.1391	0.051445	0.051629	0.578964	564	0	-5.1391
EMCN	6	0.48408	0.71998	1	13849	3	-5.1391	0.051445	0.051629	0.578964	994	0	-5.1391
C2orf50	6	0.48408	0.71998	1	13854	3	-5.0284	0.051445	0.051629	0.578964	942	0	-5.0284
CTNS	6	0.48408	0.71998	1	13869	3	-5.004	0.051445	0.051629	0.578964	632	0	-5.004
TSHB	6	0.48408	0.71998	1	13899	3	-5.004	0.051445	0.051629	0.578964	1817	0	-5.004
FAM229A	6	0.48408	0.71998	1	13904	3	-5.0747	0.051445	0.051629	0.578964	831	0	-5.0747
KLHL33	6	0.48821	0.72301	1	13921	3	-4.5363	0.051445	0.051629	0.578964	580	0	-4.5363
KCNK17	6	0.48821	0.72301	1	13934	3	-5.0078	0.051445	0.051629	0.578964	980	0	-5.0078
CDC123	6	0.48821	0.72301	1	13949	2	-4.3299	0.051445	0.051629	0.578964	854	0	-4.3299
JAKMIP3	6	0.48821	0.72301	1	13953	3	-5.0357	0.051445	0.051629	0.578964	1678	0	-5.0357
SF3B3	6	0.48821	0.72301	1	13964	2	-3.0278	0.051445	0.051629	0.578964	678	0	-3.0278
TGFB1I1	6	0.48821	0.72301	1	13970	2	-4.4606	0.051445	0.051629	0.578964	555	0	-4.4606
LIN7C	6	0.48925	0.72375	1	14004	1	-3.8327	0.051445	0.051629	0.578964	1471	0	-3.8327
DRAP1	6	0.49991	0.73155	1	14073	2	-4.4387	0.051445	0.051629	0.578964	579	0	-4.4387
TJAP1	6	0.50746	0.73711	1	14106	2	-4.8268	0.051445	0.051629	0.578964	1090	0	-4.8268
ZNF232	6	0.50746	0.73711	1	14128	3	-5.0357	0.051445	0.051629	0.578964	1331	0	-5.0357
GTF2A1	6	0.50746	0.73711	1	14137	2	-4.9984	0.051445	0.051629	0.578964	1208	0	-4.9984
ICOSLG	6	0.50746	0.73711	1	14150	3	-4.985	0.051445	0.051629	0.578964	1811	0	-4.985
FREM2	6	0.50746	0.73711	1	14163	2	-4.4566	0.051445	0.051629	0.578964	1481	0	-4.4566
TCP11X2	6	0.50746	0.73711	1	14165	2	-4.8311	0.051445	0.051629	0.578964	972	0	-4.8311
CNN1	6	0.50885	0.73811	1	14209	3	-4.6049	0.051445	0.051629	0.578964	1239	0	-4.6049
DENND5A	6	0.50885	0.73811	1	14211	3	-4.9878	0.051445	0.051629	0.578964	770	0	-4.9878
TMEM8B	6	0.50885	0.73811	1	14232	3	-5.1629	0.051445	0.051629	0.578964	1854	0	-5.1629
ASCL1	6	0.51105	0.73972	1	14299	2	-4.8054	0.051445	0.051629	0.578964	1393	0	-4.8054
USO1	6	0.51105	0.73972	1	14311	1	-3.74	0.051445	0.051629	0.578964	1500	0	-3.74
OR10Z1	6	0.51105	0.73972	1	14315	2	-4.8381	0.051445	0.051629	0.578964	1674	0	-4.8381
C8orf87	6	0.52147	0.74723	1	14360	2	-4.4556	0.051445	0.051629	0.578964	1768	0	-4.4556
CELSR3	6	0.52147	0.74723	1	14361	2	-4.6508	0.051445	0.051629	0.578964	677	0	-4.6508
FOXB1	6	0.52147	0.74723	1	14369	2	-4.2884	0.051445	0.051629	0.578964	1618	0	-4.2884
MDH2	6	0.52147	0.74723	1	14373	2	-4.663	0.051445	0.051629	0.578964	1779	0	-4.663
MAP7D3	6	0.52147	0.74723	1	14376	1	-4.784	0.051445	0.051629	0.578964	907	0	-4.784
REV3L	6	0.52147	0.74723	1	14380	1	-3.0525	0.051445	0.051629	0.578964	723	0	-3.0525
IRAK2	6	0.52704	0.75126	1	14396	2	-4.3076	0.051445	0.051629	0.578964	1805	0	-4.3076
ARL4A	6	0.52704	0.75126	1	14400	3	-5.0761	0.051445	0.051629	0.578964	1014	0	-5.0761
SETD2	6	0.52704	0.75126	1	14401	2	-4.3501	0.051445	0.051629	0.578964	1465	0	-4.3501
BRD9	6	0.52704	0.75126	1	14408	3	-4.7397	0.051445	0.051629	0.578964	1576	0	-4.7397
ALG1L	6	0.52704	0.75126	1	14421	2	-4.5817	0.051445	0.051629	0.578964	1773	0	-4.5817
SOWAHA	6	0.52704	0.75126	1	14428	2	-4.5524	0.051445	0.051629	0.578964	1677	0	-4.5524
GLTSCR2	6	0.52704	0.75126	1	14431	3	-4.8929	0.051445	0.051629	0.578964	1403	0	-4.8929
FBXL12	6	0.53229	0.75506	1	14473	1	-3.6197	0.051445	0.051629	0.578964	613	0	-3.6197
TRIM52	6	0.53229	0.75506	1	14475	3	-4.4286	0.051445	0.051629	0.578964	642	0	-4.4286
CCNE2	6	0.53229	0.75506	1	14477	2	-4.107	0.051445	0.051629	0.578964	665	0	-4.107
LONRF3	6	0.53229	0.75506	1	14483	2	-4.5697	0.051445	0.051629	0.578964	1311	0	-4.5697
ATP6AP2	6	0.53229	0.75506	1	14488	1	-4.398	0.051445	0.051629	0.578964	794	0	-4.398
TMEM110	6	0.53229	0.75506	1	14489	2	-4.6848	0.051445	0.051629	0.578964	1648	0	-4.6848
SLAMF9	6	0.53229	0.75506	1	14493	1	-3.7904	0.051445	0.051629	0.578964	1348	0	-3.7904
MSRB1	6	0.53229	0.75506	1	14501	2	-4.9584	0.051445	0.051629	0.578964	566	0	-4.9584
GSS	6	0.53229	0.75506	1	14510	2	-4.8915	0.051445	0.051629	0.578964	883	0	-4.8915
SEPHS2	6	0.53229	0.75506	1	14514	2	-4.6147	0.051445	0.051629	0.578964	1187	0	-4.6147
RCOR1	6	0.53229	0.75506	1	14518	3	-4.8858	0.051445	0.051629	0.578964	1750	0	-4.8858
VASP	6	0.53569	0.75748	1	14532	3	-5.0192	0.051445	0.051629	0.578964	671	0	-5.0192
CECR6	6	0.53569	0.75748	1	14554	3	-4.8049	0.051445	0.051629	0.578964	1836	0	-4.8049
C12orf79	6	0.53569	0.75748	1	14556	3	-4.92	0.051445	0.051629	0.578964	1679	0	-4.92
ZSWIM4	6	0.53569	0.75748	1	14567	3	-4.9713	0.051445	0.051629	0.578964	1426	0	-4.9713
OR51F2	6	0.53569	0.75748	1	14569	3	-4.9713	0.051445	0.051629	0.578964	1123	0	-4.9713
TRIM64	6	0.53569	0.75748	1	14573	3	-5.0641	0.051445	0.051629	0.578964	1533	0	-5.0641
CHP2	6	0.53569	0.75748	1	14586	3	-4.8049	0.051445	0.051629	0.578964	1824	0	-4.8049
TNS4	6	0.53569	0.75748	1	14592	3	-4.9713	0.051445	0.051629	0.578964	1074	0	-4.9713
KRT73	6	0.53569	0.75748	1	14599	3	-4.8648	0.051445	0.051629	0.578964	707	0	-4.8648
NR0B1	6	0.53569	0.75748	1	14604	3	-4.9461	0.051445	0.051629	0.578964	1647	0	-4.9461
C5orf54	6	0.53569	0.75748	1	14614	3	-4.5883	0.051445	0.051629	0.578964	833	0	-4.5883
DLG5	6	0.53569	0.75748	1	14629	3	-4.668	0.051445	0.051629	0.578964	1300	0	-4.668
EMC2	6	0.53569	0.75748	1	14637	3	-5.0192	0.051445	0.051629	0.578964	1223	0	-5.0192
KCTD8	6	0.53569	0.75748	1	14652	3	-4.92	0.051445	0.051629	0.578964	1469	0	-4.92
PECAM1	6	0.53569	0.75748	1	14693	3	-5.1064	0.051445	0.051629	0.578964	701	0	-5.1064
RARRES2	6	0.53569	0.75748	1	14694	3	-4.92	0.051445	0.051629	0.578964	1743	0	-4.92
SYDE2	6	0.53569	0.75748	1	14709	3	-4.3965	0.051445	0.051629	0.578964	878	0	-4.3965
EFNA3	6	0.54394	0.76344	1	14768	1	-3.7304	0.051445	0.051629	0.578964	1302	0	-3.7304
CACTIN	6	0.54682	0.76547	1	14798	2	-3.6947	0.051445	0.051629	0.578964	1221	0	-3.6947
TOLLIP	6	0.54682	0.76547	1	14800	2	-4.6882	0.051445	0.051629	0.578964	1623	0	-4.6882
CDK5R1	6	0.54682	0.76547	1	14820	2	-4.3052	0.051445	0.051629	0.578964	559	0	-4.3052
IFITM3	6	0.54682	0.76547	1	14840	2	-4.087	0.051445	0.051629	0.578964	1385	0	-4.087
PAFAH1B3	6	0.54682	0.76547	1	14841	2	-4.9161	0.051445	0.051629	0.578964	1451	0	-4.9161
DCAF11	6	0.54682	0.76547	1	14844	2	-4.9984	0.051445	0.051629	0.578964	664	0	-4.9984
C5orf46	6	0.54682	0.76547	1	14876	2	-4.7168	0.051445	0.051629	0.578964	1367	0	-4.7168
THY1	6	0.55566	0.7718	1	14908	1	-4.0421	0.051445	0.051629	0.578964	1829	0	-4.0421
PRRG1	6	0.55566	0.7718	1	14918	2	-4.6577	0.051445	0.051629	0.578964	834	0	-4.6577
NUDT8	6	0.55566	0.7718	1	14932	2	-4.9112	0.051445	0.051629	0.578964	939	0	-4.9112
HEXIM1	6	0.55566	0.7718	1	14934	1	-3.5386	0.051445	0.051629	0.578964	1116	0	-3.5386
CSAG1	6	0.55566	0.7718	1	14947	1	-4.3501	0.051445	0.051629	0.578964	809	0	-4.3501
SLC39A13	6	0.55566	0.7718	1	14960	3	-4.949	0.051445	0.051629	0.578964	1260	0	-4.949
DMRTB1	6	0.562	0.77631	1	15005	3	-4.528	0.051445	0.051629	0.578964	870	0	-4.528
IGSF3	6	0.562	0.77631	1	15044	3	-4.7228	0.051445	0.051629	0.578964	1222	0	-4.7228
MAPK3	6	0.562	0.77631	1	15058	3	-4.9031	0.051445	0.051629	0.578964	1834	0	-4.9031
DIS3L2	6	0.56666	0.77967	1	15087	2	-4.9376	0.051445	0.051629	0.578964	1371	0	-4.9376
LRRC16B	6	0.56666	0.77967	1	15091	2	-4.1884	0.051445	0.051629	0.578964	1274	0	-4.1884
PHF17	6	0.56666	0.77967	1	15092	2	-4.5045	0.051445	0.051629	0.578964	1424	0	-4.5045
CCDC51	6	0.56666	0.77967	1	15093	2	-4.9112	0.051445	0.051629	0.578964	803	0	-4.9112
PRICKLE1	6	0.56666	0.77967	1	15096	2	-4.784	0.051445	0.051629	0.578964	1224	0	-4.784
HOXC4	6	0.56666	0.77967	1	15113	2	-3.6408	0.051445	0.051629	0.578964	1642	0	-3.6408
TLR8	6	0.56695	0.77989	1	15118	2	-4.9364	0.051445	0.051629	0.578964	1390	0	-4.9364
NARG2	6	0.56695	0.77989	1	15134	2	-4.1495	0.051445	0.051629	0.578964	603	0	-4.1495
DIO3	6	0.56695	0.77989	1	15141	2	-4.8233	0.051445	0.051629	0.578964	841	0	-4.8233
PRKCQ	6	0.56695	0.77989	1	15150	2	-3.8876	0.051445	0.051629	0.578964	1545	0	-3.8876
RORC	6	0.5791	0.78866	1	15179	2	-4.8233	0.051445	0.051629	0.578964	786	0	-4.8233
ZDHHC11	6	0.5791	0.78866	1	15188	2	-3.9942	0.051445	0.051629	0.578964	1778	0	-3.9942
SEMA5A	6	0.5791	0.78866	1	15201	1	-3.6408	0.051445	0.051629	0.578964	1134	0	-3.6408
OR4B1	6	0.5791	0.78866	1	15208	2	-4.4099	0.051445	0.051629	0.578964	1529	0	-4.4099
SCAP	6	0.5791	0.78866	1	15209	2	-4.4777	0.051445	0.051629	0.578964	1113	0	-4.4777
ZNF300	6	0.5791	0.78866	1	15217	1	-4.6296	0.051445	0.051629	0.578964	1616	0	-4.6296
C1orf173	6	0.58725	0.79458	1	15242	3	-4.868	0.051445	0.051629	0.578964	1792	0	-4.868
RUSC1	6	0.58725	0.79458	1	15250	2	-4.8876	0.051445	0.051629	0.578964	1104	0	-4.8876
ZBTB24	6	0.58725	0.79458	1	15271	2	-4.6524	0.051445	0.051629	0.578964	1838	0	-4.6524
PRX	6	0.58725	0.79458	1	15299	2	-4.5917	0.051445	0.051629	0.578964	1085	0	-4.5917
TNNC2	6	0.58725	0.79458	1	15301	2	-3.9497	0.051445	0.051629	0.578964	1475	0	-3.9497
CCER1	6	0.58725	0.79458	1	15310	2	-4.4751	0.051445	0.051629	0.578964	785	0	-4.4751
NUB1	6	0.58779	0.79497	1	15343	3	-4.595	0.051445	0.051629	0.578964	698	0	-4.595
TEX30	6	0.58779	0.79497	1	15351	3	-4.6337	0.051445	0.051629	0.578964	1687	0	-4.6337
OR6B1	6	0.58779	0.79497	1	15363	3	-4.8305	0.051445	0.051629	0.578964	583	0	-4.8305
TM7SF2	6	0.58779	0.79497	1	15375	3	-4.5107	0.051445	0.051629	0.578964	1263	0	-4.5107
ARHGEF40	6	0.58779	0.79497	1	15386	3	-5.0722	0.051445	0.051629	0.578964	1682	0	-5.0722
KRTAP13-1	6	0.58779	0.79497	1	15396	3	-4.8858	0.051445	0.051629	0.578964	1056	0	-4.8858
TMCO4	6	0.58779	0.79497	1	15409	3	-4.8858	0.051445	0.051629	0.578964	1031	0	-4.8858
APOH	6	0.58779	0.79497	1	15435	3	-5.0722	0.051445	0.051629	0.578964	1815	0	-5.0722
LRMP	6	0.58779	0.79497	1	15447	3	-4.7707	0.051445	0.051629	0.578964	987	0	-4.7707
HSPA12B	6	0.58779	0.79497	1	15490	3	-5.0924	0.051445	0.051629	0.578964	1243	0	-5.0924
ANO8	6	0.58779	0.79497	1	15504	3	-5.0924	0.051445	0.051629	0.578964	1634	0	-5.0924
P4HTM	6	0.58779	0.79497	1	15510	3	-4.5541	0.051445	0.051629	0.578964	719	0	-4.5541
CERS4	6	0.59167	0.79778	1	15553	2	-4.225	0.051445	0.051629	0.578964	824	0	-4.225
TRAPPC1	6	0.60442	0.80687	1	15596	1	-4.6882	0.051445	0.051629	0.578964	1167	0	-4.6882
HMGCS1	6	0.60442	0.80687	1	15603	2	-3.4194	0.051445	0.051629	0.578964	1606	0	-3.4194
MAU2	6	0.60442	0.80687	1	15608	2	-3.9151	0.051445	0.051629	0.578964	1103	0	-3.9151
STXBP5L	6	0.60442	0.80687	1	15614	1	-4.4153	0.051445	0.051629	0.578964	1265	0	-4.4153
FOXN4	6	0.60442	0.80687	1	15616	2	-4.6848	0.051445	0.051629	0.578964	1275	0	-4.6848
ABCB1	6	0.60442	0.80687	1	15619	1	-3.6909	0.051445	0.051629	0.578964	814	0	-3.6909
ZNF223	6	0.60442	0.80687	1	15622	2	-4.9561	0.051445	0.051629	0.578964	929	0	-4.9561
PDCD4	6	0.60442	0.80687	1	15626	2	-4.8633	0.051445	0.051629	0.578964	586	0	-4.8633
FTSJ3	6	0.60442	0.80687	1	15633	2	-3.7872	0.051445	0.051629	0.578964	1382	0	-3.7872
NOTCH3	6	0.60442	0.80687	1	15643	1	-4.4153	0.051445	0.051629	0.578964	1332	0	-4.4153
CYBRD1	6	0.60442	0.80687	1	15652	2	-4.8289	0.051445	0.051629	0.578964	743	0	-4.8289
FADD	6	0.60713	0.80881	1	15675	2	-4.8504	0.051445	0.051629	0.578964	956	0	-4.8504
PDCD11	6	0.60713	0.80881	1	15693	2	-3.0144	0.051445	0.051629	0.578964	930	0	-3.0144
FBLIM1	6	0.61354	0.81335	1	15742	3	-5.0121	0.051445	0.051629	0.578964	1861	0	-5.0121
CLDN18	6	0.61354	0.81335	1	15747	3	-4.9437	0.051445	0.051629	0.578964	1007	0	-4.9437
TRIM58	6	0.61354	0.81335	1	15760	3	-5.0943	0.051445	0.051629	0.578964	810	0	-5.0943
GPM6B	6	0.61354	0.81335	1	15781	3	-4.9437	0.051445	0.051629	0.578964	1110	0	-4.9437
ZNF609	6	0.61354	0.81335	1	15792	3	-4.616	0.051445	0.051629	0.578964	1739	0	-4.616
KCNK18	6	0.61354	0.81335	1	15795	3	-4.8128	0.051445	0.051629	0.578964	1667	0	-4.8128
MMP2	6	0.61354	0.81335	1	15804	3	-5.0544	0.051445	0.051629	0.578964	1668	0	-5.0544
ADRB3	6	0.61354	0.81335	1	15821	3	-4.9437	0.051445	0.051629	0.578964	1199	0	-4.9437
OTUD5	6	0.61354	0.81335	1	15822	3	-4.9437	0.051445	0.051629	0.578964	1237	0	-4.9437
CAPRIN1	6	0.61669	0.81558	1	15848	2	-3.9841	0.051445	0.051629	0.578964	830	0	-3.9841
PSPC1	6	0.61669	0.81558	1	15855	2	-4.5273	0.051445	0.051629	0.578964	1594	0	-4.5273
BTG2	6	0.62768	0.82329	1	15888	2	-4.2185	0.051445	0.051629	0.578964	627	0	-4.2185
COG3	6	0.62768	0.82329	1	15894	2	-3.5216	0.051445	0.051629	0.578964	799	0	-3.5216
NEUROD2	6	0.62768	0.82329	1	15908	3	-4.9011	0.051445	0.051629	0.578964	1708	0	-4.9011
RABL2A	6	0.62768	0.82329	1	15912	2	-4.2858	0.051445	0.051629	0.578964	1820	0	-4.2858
OR4S1	6	0.62768	0.82329	1	15921	2	-3.9123	0.051445	0.051629	0.578964	1770	0	-3.9123
C17orf49	6	0.62768	0.82329	1	15925	2	-4.5494	0.051445	0.051629	0.578964	1062	0	-4.5494
DOK1	6	0.62768	0.82329	1	15927	3	-5.0362	0.051445	0.051629	0.578964	1497	0	-5.0362
ABHD6	6	0.62768	0.82329	1	15941	2	-4.5565	0.051445	0.051629	0.578964	1144	0	-4.5565
LAMTOR1	6	0.62768	0.82329	1	15942	3	-5.0362	0.051445	0.051629	0.578964	1372	0	-5.0362
UCK1	6	0.62768	0.82329	1	15953	2	-4.9376	0.051445	0.051629	0.578964	1135	0	-4.9376
MTRNR2L2	6	0.62768	0.82329	1	15957	2	-4.4053	0.051445	0.051629	0.578964	911	0	-4.4053
PSMD6	6	0.62768	0.82329	1	15959	2	-3.1573	0.051445	0.051629	0.578964	1703	0	-3.1573
ZP1	6	0.62768	0.82329	1	15984	2	-4.4403	0.051445	0.051629	0.578964	1540	0	-4.4403
ARFRP1	6	0.6291	0.82428	1	15989	2	-3.6112	0.051445	0.051629	0.578964	1171	0	-3.6112
LPHN1	6	0.6291	0.82428	1	15990	2	-3.8876	0.051445	0.051629	0.578964	1075	0	-3.8876
LRRC3C	6	0.6291	0.82428	1	15991	3	-4.7347	0.051445	0.051629	0.578964	775	0	-4.7347
IL19	6	0.6291	0.82428	1	15996	2	-4.3501	0.051445	0.051629	0.578964	608	0	-4.3501
MYRF	6	0.6291	0.82428	1	15998	1	-4.2902	0.051445	0.051629	0.578964	1754	0	-4.2902
PCSK9	6	0.6291	0.82428	1	15999	1	-4.386	0.051445	0.051629	0.578964	988	0	-4.386
NACA	6	0.6291	0.82428	1	16008	1	-3.6909	0.051445	0.051629	0.578964	938	0	-3.6909
CAP1	6	0.6291	0.82428	1	16024	1	-4.1533	0.051445	0.051629	0.578964	1169	0	-4.1533
MINOS1	6	0.6291	0.82428	1	16040	1	-3.7304	0.051445	0.051629	0.578964	1358	0	-3.7304
KIR3DL1	6	0.6291	0.82428	1	16042	2	-4.772	0.051445	0.051629	0.578964	1308	0	-4.772
KPNA1	6	0.6291	0.82428	1	16044	1	-4.386	0.051445	0.051629	0.578964	1121	0	-4.386
POLR3E	6	0.6291	0.82428	1	16047	2	-4.2592	0.051445	0.051629	0.578964	1496	0	-4.2592
KCNC4	6	0.63989	0.83183	1	16109	3	-4.5181	0.051445	0.051629	0.578964	1758	0	-4.5181
ZNF517	6	0.63989	0.83183	1	16112	3	-4.6695	0.051445	0.051629	0.578964	765	0	-4.6695
MVD	6	0.63989	0.83183	1	16113	3	-5.0761	0.051445	0.051629	0.578964	1327	0	-5.0761
ARHGEF39	6	0.63989	0.83183	1	16144	3	-4.5181	0.051445	0.051629	0.578964	1755	0	-4.5181
ZNF408	6	0.63989	0.83183	1	16148	3	-4.9011	0.051445	0.051629	0.578964	963	0	-4.9011
ATP1A4	6	0.63989	0.83183	1	16149	3	-4.7946	0.051445	0.051629	0.578964	676	0	-4.7946
SERTM1	6	0.63989	0.83183	1	16161	3	-5.0761	0.051445	0.051629	0.578964	1630	0	-5.0761
PITX2	6	0.63989	0.83183	1	16164	3	-5.0362	0.051445	0.051629	0.578964	990	0	-5.0362
PPP1R35	6	0.63989	0.83183	1	16165	3	-4.6695	0.051445	0.051629	0.578964	1646	0	-4.6695
TRABD2B	6	0.63989	0.83183	1	16173	3	-4.949	0.051445	0.051629	0.578964	897	0	-4.949
SLITRK4	6	0.63989	0.83183	1	16212	3	-4.7946	0.051445	0.051629	0.578964	1671	0	-4.7946
GPBP1L1	6	0.63989	0.83183	1	16214	3	-4.8498	0.051445	0.051629	0.578964	1357	0	-4.8498
CSPG5	6	0.63989	0.83183	1	16221	3	-5.0761	0.051445	0.051629	0.578964	1512	0	-5.0761
PDCD10	6	0.63989	0.83183	1	16223	3	-4.7946	0.051445	0.051629	0.578964	1447	0	-4.7946
FKBP6	6	0.63989	0.83183	1	16255	3	-4.6345	0.051445	0.051629	0.578964	1025	0	-4.6345
TSHZ1	6	0.63989	0.83183	1	16272	3	-4.0642	0.051445	0.051629	0.578964	1686	0	-4.0642
PLA2G4E	6	0.63989	0.83183	1	16276	3	-4.8759	0.051445	0.051629	0.578964	1306	0	-4.8759
TFIP11	6	0.63989	0.83183	1	16281	3	-4.5181	0.051445	0.051629	0.578964	1252	0	-4.5181
OR8K5	6	0.63989	0.83183	1	16282	3	-5.0761	0.051445	0.051629	0.578964	1559	0	-5.0761
LDLRAD3	6	0.63989	0.83183	1	16290	3	-4.9939	0.051445	0.051629	0.578964	1544	0	-4.9939
WDR34	6	0.63989	0.83183	1	16296	3	-5.0761	0.051445	0.051629	0.578964	1354	0	-5.0761
CHRM1	6	0.63989	0.83183	1	16314	3	-4.7347	0.051445	0.051629	0.578964	1037	0	-4.7347
RHBDD3	6	0.63989	0.83183	1	16332	3	-5.0362	0.051445	0.051629	0.578964	1261	0	-5.0362
USH1C	6	0.64218	0.83342	1	16363	2	-4.6848	0.051445	0.051629	0.578964	1612	0	-4.6848
MAST3	6	0.64832	0.83782	1	16387	2	-4.7773	0.051445	0.051629	0.578964	825	0	-4.7773
RPL5	6	0.64832	0.83782	1	16394	2	-3.0525	0.051445	0.051629	0.578964	1010	0	-3.0525
KLF11	6	0.64832	0.83782	1	16402	2	-4.781	0.051445	0.051629	0.578964	805	0	-4.781
GINS4	6	0.64832	0.83782	1	16411	2	-4.2185	0.051445	0.051629	0.578964	1490	0	-4.2185
ADAM10	6	0.65452	0.8421	1	16453	2	-4.8876	0.051445	0.051629	0.578964	1054	0	-4.8876
NAB2	6	0.65452	0.8421	1	16462	1	-4.772	0.051445	0.051629	0.578964	899	0	-4.772
UXS1	6	0.65452	0.8421	1	16476	2	-3.8278	0.051445	0.051629	0.578964	668	0	-3.8278
SMARCB1	6	0.65452	0.8421	1	16489	1	-4.5218	0.051445	0.051629	0.578964	1796	0	-4.5218
PAX3	6	0.65452	0.8421	1	16494	2	-3.4683	0.051445	0.051629	0.578964	935	0	-3.4683
REEP4	6	0.66643	0.84707	1	16528	2	-4.225	0.051445	0.051629	0.578964	696	0	-4.225
CD59	6	0.66643	0.84707	1	16536	1	-4.0174	0.051445	0.051629	0.578964	1137	0	-4.0174
THEM6	6	0.66643	0.84707	1	16538	2	-4.8119	0.051445	0.051629	0.578964	1148	0	-4.8119
SPINT1	6	0.66643	0.84707	1	16540	2	-4.5856	0.051445	0.051629	0.578964	1803	0	-4.5856
EEF2	6	0.66643	0.84707	1	16541	1	-3.6408	0.051445	0.051629	0.578964	700	0	-3.6408
CLTB	6	0.66643	0.84707	1	16558	1	-3.5216	0.051445	0.051629	0.578964	724	0	-3.5216
EPO	6	0.66957	0.84828	1	16565	2	-4.8712	0.051445	0.051629	0.578964	1627	0	-4.8712
PFDN2	6	0.66957	0.84828	1	16572	2	-4.0386	0.051445	0.051629	0.578964	1009	0	-4.0386
AHSG	6	0.66957	0.84828	1	16589	2	-4.7833	0.051445	0.051629	0.578964	563	0	-4.7833
PSMG4	6	0.66957	0.84828	1	16612	2	-3.2951	0.051445	0.051629	0.578964	1077	0	-3.2951
CWC25	6	0.66957	0.84828	1	16626	2	-4.1914	0.051445	0.051629	0.578964	1407	0	-4.1914
KRT5	6	0.67891	0.85176	1	16682	2	-4.4991	0.051445	0.051629	0.578964	1192	0	-4.4991
GATS	6	0.67891	0.85176	1	16683	2	-4.772	0.051445	0.051629	0.578964	1267	0	-4.772
ZNF721	6	0.67891	0.85176	1	16685	2	-4.3907	0.051445	0.051629	0.578964	894	0	-4.3907
C2orf68	6	0.67891	0.85176	1	16704	2	-4.3547	0.051445	0.051629	0.578964	1858	0	-4.3547
C1orf94	6	0.67891	0.85176	1	16705	2	-3.7626	0.051445	0.051629	0.578964	1232	0	-3.7626
PTGDS	6	0.67891	0.85176	1	16708	1	-4.2185	0.051445	0.051629	0.578964	1487	0	-4.2185
VDAC1	6	0.67891	0.85176	1	16715	1	-4.2185	0.051445	0.051629	0.578964	748	0	-4.2185
MZT1	6	0.67891	0.85176	1	16716	1	-3.4747	0.051445	0.051629	0.578964	1729	0	-3.4747
FIGNL1	6	0.67891	0.85176	1	16728	2	-4.6569	0.051445	0.051629	0.578964	1474	0	-4.6569
C17orf70	6	0.69038	0.85616	1	16783	2	-4.3208	0.051445	0.051629	0.578964	1735	0	-4.3208
ZNF286B	6	0.69038	0.85616	1	16785	2	-4.1987	0.051445	0.051629	0.578964	823	0	-4.1987
AGXT	6	0.69038	0.85616	1	16794	2	-4.6969	0.051445	0.051629	0.578964	1746	0	-4.6969
ABTB1	6	0.69038	0.85616	1	16797	2	-4.6453	0.051445	0.051629	0.578964	1763	0	-4.6453
VGLL3	6	0.69038	0.85616	1	16803	2	-4.5524	0.051445	0.051629	0.578964	795	0	-4.5524
IQGAP3	6	0.69038	0.85616	1	16806	2	-4.8633	0.051445	0.051629	0.578964	1524	0	-4.8633
FHL3	6	0.69038	0.85616	1	16807	2	-4.4053	0.051445	0.051629	0.578964	1361	0	-4.4053
NOP10	6	0.69038	0.85616	1	16819	2	-4.7168	0.051445	0.051629	0.578964	1398	0	-4.7168
TNFRSF19	6	0.69136	0.85653	1	16830	2	-3.8101	0.051445	0.051629	0.578964	1215	0	-3.8101
SYK	6	0.69136	0.85653	1	16836	2	-4.5402	0.051445	0.051629	0.578964	1198	0	-4.5402
PER1	6	0.69136	0.85653	1	16839	2	-4.3052	0.051445	0.051629	0.578964	673	0	-4.3052
JDP2	6	0.70424	0.86153	1	16897	1	-4.1145	0.051445	0.051629	0.578964	1088	0	-4.1145
KRTCAP2	6	0.70424	0.86153	1	16904	1	-3.4194	0.051445	0.051629	0.578964	1636	0	-3.4194
HRH2	6	0.70424	0.86153	1	16908	1	-4.3501	0.051445	0.051629	0.578964	590	0	-4.3501
ZNF91	6	0.70424	0.86153	1	16918	2	-4.8712	0.051445	0.051629	0.578964	1573	0	-4.8712
GPR176	6	0.70424	0.86153	1	16924	2	-4.5697	0.051445	0.051629	0.578964	1170	0	-4.5697
ZHX3	6	0.70424	0.86153	1	16928	2	-4.6745	0.051445	0.051629	0.578964	1003	0	-4.6745
ETNK2	6	0.70424	0.86153	1	16929	1	-3.3289	0.051445	0.051629	0.578964	1654	0	-3.3289
KLF17	6	0.71097	0.86416	1	16960	2	-4.6296	0.051445	0.051629	0.578964	981	0	-4.6296
RPL7L1	6	0.71097	0.86416	1	16962	2	-4.6361	0.051445	0.051629	0.578964	1166	0	-4.6361
ECH1	6	0.71097	0.86416	1	16963	2	-4.0621	0.051445	0.051629	0.578964	732	0	-4.0621
DDX28	6	0.71097	0.86416	1	16967	2	-4.8289	0.051445	0.051629	0.578964	1783	0	-4.8289
ADAMTS4	6	0.71097	0.86416	1	16968	2	-3.9585	0.051445	0.051629	0.578964	1293	0	-3.9585
PPP1R15B	6	0.71097	0.86416	1	16975	2	-4.7297	0.051445	0.051629	0.578964	1413	0	-4.7297
CENPI	6	0.71097	0.86416	1	16985	2	-3.4249	0.051445	0.051629	0.578964	1188	0	-3.4249
MED9	6	0.71097	0.86416	1	16996	2	-4.5462	0.051445	0.051629	0.578964	1658	0	-4.5462
STK35	6	0.71097	0.86416	1	16999	2	-5.0186	0.051445	0.051629	0.578964	688	0	-5.0186
FRMD7	6	0.71097	0.86416	1	17002	2	-3.4413	0.051445	0.051629	0.578964	1464	0	-3.4413
PSMB6	6	0.71097	0.86416	1	17020	2	-4.8233	0.051445	0.051629	0.578964	718	0	-4.8233
SEMA3E	6	0.71097	0.86416	1	17030	2	-3.6408	0.051445	0.051629	0.578964	1706	0	-3.6408
TTF2	6	0.71659	0.86642	1	17055	2	-4.663	0.051445	0.051629	0.578964	998	0	-4.663
KPNA3	6	0.71659	0.86642	1	17066	1	-4.9112	0.051445	0.051629	0.578964	1129	0	-4.9112
SOGA2	6	0.71659	0.86642	1	17070	2	-4.9303	0.051445	0.051629	0.578964	792	0	-4.9303
CABIN1	6	0.71659	0.86642	1	17074	2	-4.7161	0.051445	0.051629	0.578964	952	0	-4.7161
CCDC13	6	0.72906	0.87135	1	17133	2	-3.9776	0.051445	0.051629	0.578964	1864	0	-3.9776
KRT85	6	0.72906	0.87135	1	17146	1	-4.2902	0.051445	0.051629	0.578964	1193	0	-4.2902
GBP5	6	0.72906	0.87135	1	17163	1	-4.0736	0.051445	0.051629	0.578964	682	0	-4.0736
LRCH4	6	0.72906	0.87135	1	17189	2	-4.2553	0.051445	0.051629	0.578964	1592	0	-4.2553
GPR56	6	0.73087	0.87207	1	17193	2	-4.7126	0.051445	0.051629	0.578964	1466	0	-4.7126
PCDHB3	6	0.73087	0.87207	1	17198	2	-4.4387	0.051445	0.051629	0.578964	1707	0	-4.4387
GTF2H4	6	0.73087	0.87207	1	17204	2	-4.4803	0.051445	0.051629	0.578964	829	0	-4.4803
GNG5	6	0.73087	0.87207	1	17207	2	-4.5567	0.051445	0.051629	0.578964	1660	0	-4.5567
AK5	6	0.73087	0.87207	1	17208	2	-4.3052	0.051445	0.051629	0.578964	760	0	-4.3052
SLC25A48	6	0.73087	0.87207	1	17215	2	-4.3907	0.051445	0.051629	0.578964	596	0	-4.3907
RPS9	6	0.73087	0.87207	1	17221	2	-3.7658	0.051445	0.051629	0.578964	625	0	-3.7658
BOD1	6	0.73087	0.87207	1	17222	2	-4.6117	0.051445	0.051629	0.578964	638	0	-4.6117
CRYM	6	0.74156	0.87641	1	17277	1	-3.4413	0.051445	0.051629	0.578964	783	0	-3.4413
TLX2	6	0.74156	0.87641	1	17278	1	-3.5386	0.051445	0.051629	0.578964	1798	0	-3.5386
MRPL4	6	0.74156	0.87641	1	17293	1	-3.3788	0.051445	0.051629	0.578964	1622	0	-3.3788
ARF3	6	0.74156	0.87641	1	17299	2	-4.6848	0.051445	0.051629	0.578964	1510	0	-4.6848
DONSON	6	0.74156	0.87641	1	17304	1	-4.0174	0.051445	0.051629	0.578964	851	0	-4.0174
NCAPG2	6	0.75061	0.88021	1	17323	2	-4.3336	0.051445	0.051629	0.578964	1035	0	-4.3336
MYO7B	6	0.75061	0.88021	1	17325	2	-4.7297	0.051445	0.051629	0.578964	742	0	-4.7297
SUSD2	6	0.75061	0.88021	1	17330	2	-3.8468	0.051445	0.051629	0.578964	912	0	-3.8468
WDR45	6	0.75061	0.88021	1	17331	2	-4.4705	0.051445	0.051629	0.578964	1472	0	-4.4705
FANCE	6	0.75061	0.88021	1	17332	2	-4.8504	0.051445	0.051629	0.578964	1645	0	-4.8504
NMT1	6	0.75061	0.88021	1	17344	2	-3.6729	0.051445	0.051629	0.578964	1696	0	-3.6729
ZNF684	6	0.75061	0.88021	1	17402	2	-4.4566	0.051445	0.051629	0.578964	836	0	-4.4566
CAGE1	6	0.75061	0.88021	1	17411	2	-5.0383	0.051445	0.051629	0.578964	1557	0	-5.0383
RGS19	6	0.75061	0.88021	1	17430	2	-4.6098	0.051445	0.051629	0.578964	1396	0	-4.6098
FSTL1	6	0.75061	0.88021	1	17433	2	-4.7168	0.051445	0.051629	0.578964	1458	0	-4.7168
CHMP1A	6	0.75061	0.88021	1	17436	2	-4.4705	0.051445	0.051629	0.578964	531	0	-4.4705
ZNF83	6	0.75061	0.88021	1	17438	2	-4.7361	0.051445	0.051629	0.578964	725	0	-4.7361
BRIX1	6	0.75371	0.88155	1	17457	2	-4.6317	0.051445	0.051629	0.578964	1069	0	-4.6317
HMGB1	6	0.75371	0.88155	1	17471	1	-3.2765	0.051445	0.051629	0.578964	1520	0	-3.2765
POFUT1	6	0.75371	0.88155	1	17482	2	-4.8233	0.051445	0.051629	0.578964	746	0	-4.8233
CMTM3	6	0.75371	0.88155	1	17493	1	-4.7126	0.051445	0.051629	0.578964	1268	0	-4.7126
RNASET2	6	0.75371	0.88155	1	17497	1	-4.3065	0.051445	0.051629	0.578964	1378	0	-4.3065
ARSF	6	0.75371	0.88155	1	17500	1	-4.5697	0.051445	0.051629	0.578964	1480	0	-4.5697
AMMECR1L	6	0.75371	0.88155	1	17505	1	-4.4751	0.051445	0.051629	0.578964	1453	0	-4.4751
CHST13	6	0.76573	0.8867	1	17558	1	-4.606	0.051445	0.051629	0.578964	1322	0	-4.606
RNF41	6	0.76573	0.8867	1	17599	2	-4.7297	0.051445	0.051629	0.578964	793	0	-4.7297
LSAMP	6	0.76573	0.8867	1	17603	1	-3.6216	0.051445	0.051629	0.578964	1673	0	-3.6216
FAM213B	6	0.76945	0.88834	1	17608	2	-4.784	0.051445	0.051629	0.578964	1747	0	-4.784
CENPV	6	0.76945	0.88834	1	17611	2	-4.249	0.051445	0.051629	0.578964	1831	0	-4.249
SCFD1	6	0.76945	0.88834	1	17622	2	-3.5216	0.051445	0.051629	0.578964	1341	0	-3.5216
PDLIM2	6	0.76945	0.88834	1	17626	2	-4.5462	0.051445	0.051629	0.578964	557	0	-4.5462
TMEM248	6	0.76945	0.88834	1	17638	2	-4.3597	0.051445	0.051629	0.578964	617	0	-4.3597
TPSG1	6	0.76945	0.88834	1	17639	2	-4.1533	0.051445	0.051629	0.578964	1080	0	-4.1533
DENND6B	6	0.76945	0.88834	1	17645	2	-4.6577	0.051445	0.051629	0.578964	817	0	-4.6577
TMEM54	6	0.76945	0.88834	1	17648	2	-4.5697	0.051445	0.051629	0.578964	1286	0	-4.5697
FAM102A	6	0.76945	0.88834	1	17650	2	-4.6147	0.051445	0.051629	0.578964	974	0	-4.6147
CREB3L2	6	0.76945	0.88834	1	17651	2	-4.6848	0.051445	0.051629	0.578964	659	0	-4.6848
ILF3	6	0.77759	0.8919	1	17678	2	-4.5697	0.051445	0.051629	0.578964	843	0	-4.5697
SCIMP	6	0.77759	0.8919	1	17712	2	-4.5828	0.051445	0.051629	0.578964	1287	0	-4.5828
VGF	6	0.77759	0.8919	1	17717	2	-4.2636	0.051445	0.051629	0.578964	1775	0	-4.2636
SNRNP27	6	0.77759	0.8919	1	17722	1	-3.7304	0.051445	0.051629	0.578964	1624	0	-3.7304
ZFP28	6	0.77759	0.8919	1	17734	2	-5.0378	0.051445	0.051629	0.578964	1542	0	-5.0378
TCF25	6	0.77759	0.8919	1	17738	1	-4.4153	0.051445	0.051629	0.578964	1411	0	-4.4153
DLEU7	6	0.78743	0.8963	1	17752	2	-4.4705	0.051445	0.051629	0.578964	667	0	-4.4705
HABP4	6	0.78743	0.8963	1	17774	2	-4.6117	0.051445	0.051629	0.578964	602	0	-4.6117
NEFM	6	0.78743	0.8963	1	17800	2	-4.5011	0.051445	0.051629	0.578964	1742	0	-4.5011
THRAP3	6	0.78743	0.8963	1	17809	2	-4.49	0.051445	0.051629	0.578964	1643	0	-4.49
CNTNAP2	6	0.78743	0.8963	1	17811	2	-4.3555	0.051445	0.051629	0.578964	1822	0	-4.3555
PIAS1	6	0.78743	0.8963	1	17815	2	-4.6569	0.051445	0.051629	0.578964	1586	0	-4.6569
NUDT22	6	0.78743	0.8963	1	17832	2	-4.5045	0.051445	0.051629	0.578964	598	0	-4.5045
C5orf34	6	0.78743	0.8963	1	17840	2	-4.9984	0.051445	0.051629	0.578964	1029	0	-4.9984
GMPS	6	0.78743	0.8963	1	17850	2	-4.8289	0.051445	0.051629	0.578964	1460	0	-4.8289
NFS1	6	0.78743	0.8963	1	17851	2	-4.7759	0.051445	0.051629	0.578964	1216	0	-4.7759
FAXDC2	6	0.78743	0.8963	1	17853	2	-4.1389	0.051445	0.051629	0.578964	951	0	-4.1389
SVOP	6	0.78908	0.89704	1	17854	1	-4.6882	0.051445	0.051629	0.578964	1230	0	-4.6882
RPL39	6	0.78908	0.89704	1	17860	1	-2.8606	0.051445	0.051629	0.578964	634	0	-2.8606
HEATR6	6	0.78908	0.89704	1	17876	2	-3.0981	0.051445	0.051629	0.578964	1336	0	-3.0981
TACC2	6	0.78908	0.89704	1	17883	1	-4.3501	0.051445	0.051629	0.578964	1026	0	-4.3501
NDUFB8	6	0.80103	0.90242	1	17938	1	-4.7361	0.051445	0.051629	0.578964	1802	0	-4.7361
CHODL	6	0.80103	0.90242	1	17945	2	-4.6848	0.051445	0.051629	0.578964	1700	0	-4.6848
RHOB	6	0.80103	0.90242	1	17948	1	-4.4705	0.051445	0.051629	0.578964	1220	0	-4.4705
VPS13A	6	0.80103	0.90242	1	17954	2	-4.5304	0.051445	0.051629	0.578964	1584	0	-4.5304
LILRB5	6	0.80103	0.90242	1	17958	2	-4.9787	0.051445	0.051629	0.578964	1159	0	-4.9787
AK7	6	0.80103	0.90242	1	17961	1	-4.3065	0.051445	0.051629	0.578964	1782	0	-4.3065
NKRF	6	0.80103	0.90242	1	17968	2	-4.9584	0.051445	0.051629	0.578964	747	0	-4.9584
NDUFAF5	6	0.80103	0.90242	1	17969	2	-4.1694	0.051445	0.051629	0.578964	874	0	-4.1694
DGCR8	6	0.80103	0.90242	1	17976	1	-3.0981	0.051445	0.051629	0.578964	1765	0	-3.0981
KLHL18	6	0.80103	0.90242	1	17979	1	-4.3208	0.051445	0.051629	0.578964	1577	0	-4.3208
LRTOMT	6	0.80103	0.90242	1	17982	2	-4.9989	0.051445	0.051629	0.578964	670	0	-4.9989
GABPA	6	0.80455	0.90404	1	18014	2	-4.0649	0.051445	0.051629	0.578964	654	0	-4.0649
CBFA2T2	6	0.80455	0.90404	1	18029	2	-4.8233	0.051445	0.051629	0.578964	1273	0	-4.8233
PRSS56	6	0.80455	0.90404	1	18030	2	-4.439	0.051445	0.051629	0.578964	556	0	-4.439
AHCTF1	6	0.80455	0.90404	1	18040	2	-3.7448	0.051445	0.051629	0.578964	1440	0	-3.7448
SLC4A2	6	0.80455	0.90404	1	18041	2	-4.9561	0.051445	0.051629	0.578964	1454	0	-4.9561
LELP1	6	0.80455	0.90404	1	18061	2	-4.3296	0.051445	0.051629	0.578964	1628	0	-4.3296
FAHD2B	6	0.81268	0.90786	1	18077	1	-4.5817	0.051445	0.051629	0.578964	1202	0	-4.5817
DPAGT1	6	0.81268	0.90786	1	18079	1	-4.0019	0.051445	0.051629	0.578964	541	0	-4.0019
MRPL17	6	0.81268	0.90786	1	18084	2	-4.1644	0.051445	0.051629	0.578964	1063	0	-4.1644
ATAD3C	6	0.81268	0.90786	1	18087	2	-4.5917	0.051445	0.051629	0.578964	571	0	-4.5917
FZD7	6	0.81268	0.90786	1	18099	1	-4.5304	0.051445	0.051629	0.578964	1860	0	-4.5304
DSG3	6	0.81268	0.90786	1	18103	1	-4.3151	0.051445	0.051629	0.578964	1862	0	-4.3151
MOCS3	6	0.81268	0.90786	1	18104	1	-3.8101	0.051445	0.051629	0.578964	1655	0	-3.8101
TMEM48	6	0.82218	0.91238	1	18138	2	-4.5817	0.051445	0.051629	0.578964	651	0	-4.5817
ZBTB45	6	0.82218	0.91238	1	18139	2	-4.7361	0.051445	0.051629	0.578964	1744	0	-4.7361
NDUFAF3	6	0.82218	0.91238	1	18160	2	-4.1293	0.051445	0.051629	0.578964	1745	0	-4.1293
ERLIN2	6	0.82218	0.91238	1	18180	2	-4.3097	0.051445	0.051629	0.578964	734	0	-4.3097
GNB5	6	0.82218	0.91238	1	18182	2	-4.2105	0.051445	0.051629	0.578964	1578	0	-4.2105
POU4F1	6	0.82218	0.91238	1	18192	2	-4.6158	0.051445	0.051629	0.578964	1315	0	-4.6158
NIT1	6	0.82218	0.91238	1	18198	2	-4.7297	0.051445	0.051629	0.578964	1555	0	-4.7297
RAE1	6	0.82218	0.91238	1	18204	2	-4.6361	0.051445	0.051629	0.578964	802	0	-4.6361
TRIM62	6	0.82218	0.91238	1	18217	2	-4.5817	0.051445	0.051629	0.578964	1086	0	-4.5817
NAPB	6	0.82218	0.91238	1	18224	2	-3.3289	0.051445	0.051629	0.578964	1326	0	-3.3289
PIWIL2	6	0.82218	0.91238	1	18230	2	-4.4434	0.051445	0.051629	0.578964	750	0	-4.4434
WDR55	6	0.82218	0.91238	1	18242	2	-4.0263	0.051445	0.051629	0.578964	835	0	-4.0263
NUGGC	6	0.82218	0.91238	1	18248	2	-4.4328	0.051445	0.051629	0.578964	618	0	-4.4328
SERHL2	6	0.82218	0.91238	1	18251	2	-4.4566	0.051445	0.051629	0.578964	1780	0	-4.4566
C19orf80	6	0.82218	0.91238	1	18255	2	-3.8327	0.051445	0.051629	0.578964	819	0	-3.8327
DES	6	0.82218	0.91238	1	18257	2	-4.3907	0.051445	0.051629	0.578964	1245	0	-4.3907
ATOH8	6	0.82413	0.91333	1	18284	1	-4.0019	0.051445	0.051629	0.578964	548	0	-4.0019
OCSTAMP	6	0.82413	0.91333	1	18300	1	-4.3555	0.051445	0.051629	0.578964	620	0	-4.3555
TANGO6	6	0.82413	0.91333	1	18304	1	-3.8818	0.051445	0.051629	0.578964	1297	0	-3.8818
PRKAA1	6	0.82413	0.91333	1	18309	1	-2.4202	0.051445	0.051629	0.578964	1473	0	-2.4202
ASPRV1	6	0.82413	0.91333	1	18312	1	-4.6003	0.051445	0.051629	0.578964	1840	0	-4.6003
MAP6	6	0.82413	0.91333	1	18314	1	-4.6098	0.051445	0.051629	0.578964	1853	0	-4.6098
WDR81	6	0.82413	0.91333	1	18316	1	-4.9161	0.051445	0.051629	0.578964	1235	0	-4.9161
RPS14	6	0.83499	0.91873	1	18335	1	-4.2783	0.051445	0.051629	0.578964	592	0	-4.2783
RAPSN	6	0.83499	0.91873	1	18339	2	-4.5585	0.051445	0.051629	0.578964	679	0	-4.5585
MRPL9	6	0.83499	0.91873	1	18341	1	-4.5767	0.051445	0.051629	0.578964	1732	0	-4.5767
VHL	6	0.83499	0.91873	1	18342	2	-4.5791	0.051445	0.051629	0.578964	908	0	-4.5791
NMD3	6	0.83499	0.91873	1	18355	1	-3.7431	0.051445	0.051629	0.578964	996	0	-3.7431
ATP5SL	6	0.83499	0.91873	1	18356	2	-4.4092	0.051445	0.051629	0.578964	1233	0	-4.4092
MYO10	6	0.83499	0.91873	1	18358	1	-4.0041	0.051445	0.051629	0.578964	1039	0	-4.0041
SLFN12L	6	0.83499	0.91873	1	18366	2	-3.3842	0.051445	0.051629	0.578964	1459	0	-3.3842
HSD11B1L	6	0.83858	0.92052	1	18392	2	-4.7168	0.051445	0.051629	0.578964	1662	0	-4.7168
B3GNT6	6	0.83858	0.92052	1	18394	2	-4.3541	0.051445	0.051629	0.578964	1806	0	-4.3541
ZADH2	6	0.83858	0.92052	1	18395	2	-4.2539	0.051445	0.051629	0.578964	881	0	-4.2539
FAM69C	6	0.83858	0.92052	1	18419	2	-4.663	0.051445	0.051629	0.578964	818	0	-4.663
DGCR6	6	0.83858	0.92052	1	18432	2	-4.7923	0.051445	0.051629	0.578964	1107	0	-4.7923
BCAN	6	0.83858	0.92052	1	18444	2	-4.665	0.051445	0.051629	0.578964	816	0	-4.665
ANKRD33	6	0.83858	0.92052	1	18449	2	-4.6369	0.051445	0.051629	0.578964	1631	0	-4.6369
SPSB2	6	0.84575	0.92409	1	18466	2	-4.3555	0.051445	0.051629	0.578964	1140	0	-4.3555
SNRPE	6	0.84575	0.92409	1	18474	1	-4.4648	0.051445	0.051629	0.578964	695	0	-4.4648
LONP1	6	0.84575	0.92409	1	18476	1	-3.0144	0.051445	0.051629	0.578964	1665	0	-3.0144
STX4	6	0.84575	0.92409	1	18478	1	-4.2948	0.051445	0.051629	0.578964	1305	0	-4.2948
GSX1	6	0.84575	0.92409	1	18495	2	-4.9364	0.051445	0.051629	0.578964	947	0	-4.9364
FGF6	6	0.84575	0.92409	1	18498	1	-4.6003	0.051445	0.051629	0.578964	1359	0	-4.6003
REP15	6	0.84575	0.92409	1	18503	1	-4.5045	0.051445	0.051629	0.578964	1657	0	-4.5045
CHST14	6	0.84575	0.92409	1	18510	1	-3.0525	0.051445	0.051629	0.578964	1329	0	-3.0525
IRAK1	6	0.84575	0.92409	1	18518	1	-2.3112	0.051445	0.051629	0.578964	1574	0	-2.3112
ZCCHC13	6	0.84575	0.92409	1	18522	2	-4.781	0.051445	0.051629	0.578964	1034	0	-4.781
ANKS1B	6	0.85382	0.92832	1	18556	2	-4.6378	0.051445	0.051629	0.578964	811	0	-4.6378
MAPK7	6	0.85382	0.92832	1	18576	2	-4.7297	0.051445	0.051629	0.578964	1615	0	-4.7297
CENPN	6	0.85382	0.92832	1	18580	2	-3.8757	0.051445	0.051629	0.578964	1248	0	-3.8757
GNLY	6	0.85382	0.92832	1	18587	2	-4.4777	0.051445	0.051629	0.578964	900	0	-4.4777
CHML	6	0.85382	0.92832	1	18590	2	-4.9561	0.051445	0.051629	0.578964	1692	0	-4.9561
OR13D1	6	0.85382	0.92832	1	18593	2	-4.6772	0.051445	0.051629	0.578964	1147	0	-4.6772
KIAA1211L	6	0.85382	0.92832	1	18595	2	-4.9068	0.051445	0.051629	0.578964	542	0	-4.9068
CLPSL1	6	0.85382	0.92832	1	18599	2	-4.7589	0.051445	0.051629	0.578964	898	0	-4.7589
TTL	6	0.85382	0.92832	1	18613	2	-4.8953	0.051445	0.051629	0.578964	955	0	-4.8953
LGALS3BP	6	0.85382	0.92832	1	18614	2	-4.5697	0.051445	0.051629	0.578964	605	0	-4.5697
MATK	6	0.85382	0.92832	1	18617	2	-4.3555	0.051445	0.051629	0.578964	1138	0	-4.3555
HGS	6	0.85382	0.92832	1	18618	2	-4.7168	0.051445	0.051629	0.578964	1759	0	-4.7168
OR13J1	6	0.85382	0.92832	1	18627	2	-3.9491	0.051445	0.051629	0.578964	1415	0	-3.9491
PSMC3IP	6	0.85382	0.92832	1	18647	2	-4.4566	0.051445	0.051629	0.578964	1621	0	-4.4566
DNAI2	6	0.85382	0.92832	1	18668	2	-4.8184	0.051445	0.051629	0.578964	933	0	-4.8184
SH3BP1	6	0.85382	0.92832	1	18674	2	-4.7168	0.051445	0.051629	0.578964	1177	0	-4.7168
C1orf85	6	0.85623	0.92957	1	18682	2	-4.6569	0.051445	0.051629	0.578964	1282	0	-4.6569
KRT19	6	0.85623	0.92957	1	18694	1	-4.0068	0.051445	0.051629	0.578964	1434	0	-4.0068
PAM16	6	0.85623	0.92957	1	18696	1	-4.1533	0.051445	0.051629	0.578964	1309	0	-4.1533
PSMD2	6	0.85623	0.92957	1	18702	1	-4.115	0.051445	0.051629	0.578964	1106	0	-4.115
CRKL	6	0.86638	0.93499	1	18751	1	-3.4683	0.051445	0.051629	0.578964	1256	0	-3.4683
CIB2	6	0.86638	0.93499	1	18755	1	-4.5304	0.051445	0.051629	0.578964	626	0	-4.5304
LINGO3	6	0.86638	0.93499	1	18757	1	-3.7276	0.051445	0.051629	0.578964	1717	0	-3.7276
PGP	6	0.86638	0.93499	1	18758	1	-3.9222	0.051445	0.051629	0.578964	1457	0	-3.9222
CPSF2	6	0.86638	0.93499	1	18760	1	-4.3501	0.051445	0.051629	0.578964	1364	0	-4.3501
ALPK3	6	0.86638	0.93499	1	18761	1	-4.107	0.051445	0.051629	0.578964	1738	0	-4.107
NARS	6	0.86638	0.93499	1	18765	1	-3.8818	0.051445	0.051629	0.578964	537	0	-3.8818
CER1	6	0.86638	0.93499	1	18775	2	-3.8818	0.051445	0.051629	0.578964	575	0	-3.8818
NSUN2	6	0.86638	0.93499	1	18780	1	-3.1573	0.051445	0.051629	0.578964	1795	0	-3.1573
IL4	6	0.86638	0.93499	1	18782	1	-3.8101	0.051445	0.051629	0.578964	1379	0	-3.8101
CCNJ	6	0.86638	0.93499	1	18790	1	-4.7361	0.051445	0.051629	0.578964	1049	0	-4.7361
HAS3	6	0.86638	0.93499	1	18799	2	-3.0144	0.051445	0.051629	0.578964	1241	0	-3.0144
TUBGCP6	6	0.86638	0.93499	1	18807	1	-4.6117	0.051445	0.051629	0.578964	1724	0	-4.6117
ENKUR	6	0.86638	0.93499	1	18809	2	-4.6003	0.051445	0.051629	0.578964	1492	0	-4.6003
LPPR1	6	0.86828	0.93603	1	18823	2	-4.4053	0.051445	0.051629	0.578964	967	0	-4.4053
MED17	6	0.86828	0.93603	1	18826	2	-3.9497	0.051445	0.051629	0.578964	917	0	-3.9497
IQUB	6	0.86828	0.93603	1	18852	2	-4.7361	0.051445	0.051629	0.578964	1053	0	-4.7361
CSTF1	6	0.86828	0.93603	1	18856	2	-3.9222	0.051445	0.051629	0.578964	740	0	-3.9222
EIF2S2	6	0.87612	0.9403	1	18883	1	-3.7304	0.051445	0.051629	0.578964	1720	0	-3.7304
LTBP2	6	0.87612	0.9403	1	18898	1	-4.1553	0.051445	0.051629	0.578964	1266	0	-4.1553
ZBTB21	6	0.87612	0.9403	1	18906	2	-4.1987	0.051445	0.051629	0.578964	1790	0	-4.1987
ZFAND1	6	0.8823	0.94381	1	18971	2	-4.3703	0.051445	0.051629	0.578964	1013	0	-4.3703
SLAIN1	6	0.8823	0.94381	1	18981	2	-5.0186	0.051445	0.051629	0.578964	648	0	-5.0186
CLSTN3	6	0.8823	0.94381	1	18991	2	-4.0815	0.051445	0.051629	0.578964	1195	0	-4.0815
HTRA2	6	0.8823	0.94381	1	18998	2	-4.7361	0.051445	0.051629	0.578964	660	0	-4.7361
TBXA2R	6	0.8823	0.94381	1	19002	2	-4.5697	0.051445	0.051629	0.578964	800	0	-4.5697
HYAL2	6	0.8823	0.94381	1	19003	2	-4.6613	0.051445	0.051629	0.578964	869	0	-4.6613
NKX1-2	6	0.8823	0.94381	1	19028	2	-4.6296	0.051445	0.051629	0.578964	1330	0	-4.6296
KHDC1L	6	0.8823	0.94381	1	19039	2	-4.7361	0.051445	0.051629	0.578964	543	0	-4.7361
REXO4	6	0.8823	0.94381	1	19065	2	-4.7361	0.051445	0.051629	0.578964	1269	0	-4.7361
WDR46	6	0.8823	0.94381	1	19067	2	-4.3296	0.051445	0.051629	0.578964	948	0	-4.3296
ZFX	6	0.8823	0.94381	1	19070	2	-4.7759	0.051445	0.051629	0.578964	1489	0	-4.7759
RNF19A	6	0.88579	0.9458	1	19078	1	-4.2396	0.051445	0.051629	0.578964	684	0	-4.2396
TRIM65	6	0.88579	0.9458	1	19083	1	-3.2193	0.051445	0.051629	0.578964	1242	0	-3.2193
AQP5	6	0.88579	0.9458	1	19089	1	-3.9123	0.051445	0.051629	0.578964	1350	0	-3.9123
TCEAL7	6	0.88579	0.9458	1	19096	1	-4.7109	0.051445	0.051629	0.578964	1130	0	-4.7109
CDC26	6	0.88579	0.9458	1	19107	1	-3.9429	0.051445	0.051629	0.578964	807	0	-3.9429
TMEM175	6	0.88579	0.9458	1	19112	1	-4.6874	0.051445	0.051629	0.578964	532	0	-4.6874
WNT2	6	0.88579	0.9458	1	19122	1	-3.8155	0.051445	0.051629	0.578964	1050	0	-3.8155
SHARPIN	6	0.88579	0.9458	1	19126	1	-4.2636	0.051445	0.051629	0.578964	1114	0	-4.2636
ZNF689	6	0.89472	0.94944	1	19145	1	-3.8101	0.051445	0.051629	0.578964	1355	0	-3.8101
PEX10	6	0.89472	0.94944	1	19147	1	-4.1389	0.051445	0.051629	0.578964	1681	0	-4.1389
DIMT1	6	0.90354	0.9513	1	19189	1	-1.8699	0.051445	0.051629	0.578964	1099	0	-1.8699
MT1F	6	0.90354	0.9513	1	19204	1	-4.3501	0.051445	0.051629	0.578964	735	0	-4.3501
NCF4	6	0.90354	0.9513	1	19214	1	-4.28	0.051445	0.051629	0.578964	540	0	-4.28
ZNF106	6	0.90354	0.9513	1	19234	1	-4.5585	0.051445	0.051629	0.578964	1059	0	-4.5585
RILP	6	0.912	0.95323	1	19270	1	-3.9632	0.051445	0.051629	0.578964	640	0	-3.9632
MAPT	6	0.912	0.95323	1	19274	1	-4.7168	0.051445	0.051629	0.578964	1614	0	-4.7168
ELMSAN1	6	0.912	0.95323	1	19277	1	-4.5917	0.051445	0.051629	0.578964	710	0	-4.5917
WNT7A	6	0.912	0.95323	1	19279	1	-4.5697	0.051445	0.051629	0.578964	1620	0	-4.5697
KRT38	6	0.912	0.95323	1	19286	1	-4.7109	0.051445	0.051629	0.578964	690	0	-4.7109
PDCD2	6	0.912	0.95323	1	19289	1	-3.8736	0.051445	0.051629	0.578964	752	0	-3.8736
TBX1	6	0.912	0.95323	1	19297	1	-4.4991	0.051445	0.051629	0.578964	777	0	-4.4991
ZNF575	6	0.912	0.95323	1	19301	1	-2.6961	0.051445	0.051629	0.578964	1445	0	-2.6961
SH2B1	6	0.912	0.95323	1	19303	1	-3.9151	0.051445	0.051629	0.578964	1076	0	-3.9151
GPT2	6	0.92031	0.9553	1	19338	1	-4.2185	0.051445	0.051629	0.578964	1180	0	-4.2185
CRYZL1	6	0.92031	0.9553	1	19367	1	-4.8953	0.051445	0.051629	0.578964	1676	0	-4.8953
EREG	6	0.92031	0.9553	1	19376	1	-4.6848	0.051445	0.051629	0.578964	1598	0	-4.6848
MYH1	6	0.92806	0.95731	1	19407	1	-4.5599	0.051445	0.051629	0.578964	1285	0	-4.5599
EXOC3L1	6	0.92806	0.95731	1	19414	1	-4.5585	0.051445	0.051629	0.578964	1366	0	-4.5585
PTPRT	6	0.93535	0.95944	1	19459	1	-4.1866	0.051445	0.051629	0.578964	562	0	-4.1866
DNMBP	6	0.93535	0.95944	1	19461	1	-3.1511	0.051445	0.051629	0.578964	1568	0	-3.1511
KCNAB2	6	0.93535	0.95944	1	19466	1	-4.2185	0.051445	0.051629	0.578964	945	0	-4.2185
VPS13D	6	0.93535	0.95944	1	19471	1	-3.6112	0.051445	0.051629	0.578964	1399	0	-3.6112
HIST1H2AH	6	0.93535	0.95944	1	19475	1	-3.8246	0.051445	0.051629	0.578964	891	0	-3.8246
TCEANC2	6	0.93535	0.95944	1	19476	1	-4.5494	0.051445	0.051629	0.578964	702	0	-4.5494
MAP3K8	6	0.93535	0.95944	1	19484	1	-4.5565	0.051445	0.051629	0.578964	1369	0	-4.5565
SDAD1	6	0.93535	0.95944	1	19485	1	-3.3294	0.051445	0.051629	0.578964	915	0	-3.3294
PFDN6	6	0.93535	0.95944	1	19490	1	-3.5066	0.051445	0.051629	0.578964	1160	0	-3.5066
A4GNT	6	0.93535	0.95944	1	19496	1	-4.0736	0.051445	0.051629	0.578964	1057	0	-4.0736
ZNF131	6	0.93535	0.95944	1	19497	1	-3.2765	0.051445	0.051629	0.578964	970	0	-3.2765
LHX2	6	0.93535	0.95944	1	19503	1	-4.4328	0.051445	0.051629	0.578964	1718	0	-4.4328
H3F3B	6	0.94207	0.96166	1	19525	1	-3.3622	0.051445	0.051629	0.578964	968	0	-3.3622
SLC5A7	6	0.94207	0.96166	1	19527	1	-4.1553	0.051445	0.051629	0.578964	1071	0	-4.1553
IRF8	6	0.94207	0.96166	1	19545	1	-4.5565	0.051445	0.051629	0.578964	1832	0	-4.5565
TMEM53	6	0.94207	0.96166	1	19551	1	-4.1866	0.051445	0.051629	0.578964	623	0	-4.1866
GCNT4	6	0.94841	0.9639	1	19581	1	-4.5599	0.051445	0.051629	0.578964	1288	0	-4.5599
CSNK2B	6	0.94841	0.9639	1	19588	1	-4.4092	0.051445	0.051629	0.578964	1715	0	-4.4092
LRRC24	6	0.94841	0.9639	1	19591	1	-3.4683	0.051445	0.051629	0.578964	1816	0	-3.4683
MRPL13	6	0.94841	0.9639	1	19609	1	-4.8953	0.051445	0.051629	0.578964	1698	0	-4.8953
KEL	6	0.94841	0.9639	1	19630	1	-4.5402	0.051445	0.051629	0.578964	1608	0	-4.5402
FAM178A	6	0.94841	0.9639	1	19632	1	-4.4153	0.051445	0.051629	0.578964	876	0	-4.4153
DDX19B	6	0.94841	0.9639	1	19637	1	-4.5045	0.051445	0.051629	0.578964	661	0	-4.5045
GRPEL1	6	0.95416	0.9661	1	19670	1	-2.9789	0.051445	0.051629	0.578964	1580	0	-2.9789
STRN	6	0.95416	0.9661	1	19695	1	-4.5856	0.051445	0.051629	0.578964	1478	0	-4.5856
PLCB3	6	0.95938	0.96828	1	19742	1	-3.9841	0.051445	0.051629	0.578964	849	0	-3.9841
AQP11	6	0.95938	0.96828	1	19750	1	-4.1644	0.051445	0.051629	0.578964	1321	0	-4.1644
ATP6V1B2	6	0.95938	0.96828	1	19753	1	-3.9942	0.051445	0.051629	0.578964	1098	0	-3.9942
METAP1	6	0.95938	0.96828	1	19754	1	-4.1866	0.051445	0.051629	0.578964	697	0	-4.1866
IGFALS	6	0.95938	0.96828	1	19755	1	-4.386	0.051445	0.051629	0.578964	1565	0	-4.386
SLC35F5	6	0.95938	0.96828	1	19760	1	-4.6745	0.051445	0.051629	0.578964	1649	0	-4.6745
GALNT12	6	0.95938	0.96828	1	19766	1	-4.9584	0.051445	0.051629	0.578964	715	0	-4.9584
ASRGL1	6	0.95938	0.96828	1	19777	1	-4.5856	0.051445	0.051629	0.578964	1530	0	-4.5856
XRCC5	6	0.96412	0.97053	1	19805	1	-4.0068	0.051445	0.051629	0.578964	950	0	-4.0068
KIAA0319	6	0.96412	0.97053	1	19811	1	-3.7304	0.051445	0.051629	0.578964	1120	0	-3.7304
MCM2	6	0.96412	0.97053	1	19823	1	-3.7626	0.051445	0.051629	0.578964	1444	0	-3.7626
TBCE	6	0.96876	0.973	1	19873	1	-3.5386	0.051445	0.051629	0.578964	753	0	-3.5386
AASS	6	0.96876	0.973	1	19881	1	-4.1145	0.051445	0.051629	0.578964	964	0	-4.1145
COPS8	6	0.96876	0.973	1	19885	1	-4.035	0.051445	0.051629	0.578964	1200	0	-4.035
ANKRD24	6	0.96876	0.973	1	19886	1	-4.386	0.051445	0.051629	0.578964	745	0	-4.386
GTF3C4	6	0.96876	0.973	1	19890	1	-3.4249	0.051445	0.051629	0.578964	547	0	-3.4249
GFER	6	0.96876	0.973	1	19892	1	-3.2004	0.051445	0.051629	0.578964	757	0	-3.2004
TULP4	6	0.96876	0.973	1	19896	1	-4.9561	0.051445	0.051629	0.578964	601	0	-4.9561
RHOT2	6	0.96876	0.973	1	19900	1	-4.6524	0.051445	0.051629	0.578964	845	0	-4.6524
RPS12	6	0.96876	0.973	1	19920	1	-2.4202	0.051445	0.051629	0.578964	1219	0	-2.4202
CHST10	6	0.96876	0.973	1	19923	1	-4.7369	0.051445	0.051629	0.578964	1093	0	-4.7369
PSMB7	6	0.96876	0.973	1	19927	1	-2.1827	0.051445	0.051629	0.578964	600	0	-2.1827
PPP1R2	6	0.96876	0.973	1	19933	1	-4.0815	0.051445	0.051629	0.578964	1083	0	-4.0815
HSPA9	6	0.96876	0.973	1	19935	1	-3.6216	0.051445	0.051629	0.578964	1211	0	-3.6216
KLC3	6	0.96876	0.973	1	19938	1	-4.3501	0.051445	0.051629	0.578964	1819	0	-4.3501
OR51Q1	6	0.97284	0.97546	1	19961	1	-4.4556	0.051445	0.051629	0.578964	1406	0	-4.4556
XPO5	6	0.97284	0.97546	1	19970	1	-3.8327	0.051445	0.051629	0.578964	1115	0	-3.8327
OR3A1	6	0.97284	0.97546	1	19971	1	-4.2902	0.051445	0.051629	0.578964	1032	0	-4.2902
TRIM35	6	0.97284	0.97546	1	19983	1	-3.1573	0.051445	0.051629	0.578964	784	0	-3.1573
SIN3A	6	0.97645	0.97792	1	20027	1	-3.4064	0.051445	0.051629	0.578964	1767	0	-3.4064
MCM7	6	0.97645	0.97792	1	20028	1	-3.29	0.051445	0.051629	0.578964	1277	0	-3.29
ATP5O	6	0.97645	0.97792	1	20035	1	-4.1533	0.051445	0.051629	0.578964	887	0	-4.1533
MRPL37	6	0.97645	0.97792	1	20036	1	-3.9123	0.051445	0.051629	0.578964	635	0	-3.9123
SLC22A5	6	0.97645	0.97792	1	20044	1	-4.7449	0.051445	0.051629	0.578964	1666	0	-4.7449
PFN1	6	0.97645	0.97792	1	20055	1	-3.9123	0.051445	0.051629	0.578964	1591	0	-3.9123
TAF12	6	0.97645	0.97792	1	20056	1	-4.7589	0.051445	0.051629	0.578964	941	0	-4.7589
EIF1AD	6	0.97645	0.97792	1	20058	1	-3.9151	0.051445	0.051629	0.578964	1149	0	-3.9151
RNF20	6	0.97645	0.97792	1	20059	1	-3.6197	0.051445	0.051629	0.578964	754	0	-3.6197
DDX24	6	0.97645	0.97792	1	20064	1	-2.4202	0.051445	0.051629	0.578964	1760	0	-2.4202
C3	6	0.97645	0.97792	1	20072	1	-4.5045	0.051445	0.051629	0.578964	1787	0	-4.5045
TIMMDC1	6	0.97645	0.97792	1	20075	1	-4.2902	0.051445	0.051629	0.578964	1087	0	-4.2902
PMFBP1	6	0.97645	0.97792	1	20076	1	-3.9222	0.051445	0.051629	0.578964	1443	0	-3.9222
HOXD13	6	0.97645	0.97792	1	20083	1	-4.4705	0.051445	0.051629	0.578964	993	0	-4.4705
TMA7	6	0.9797	0.98039	1	20123	1	-2.5487	0.051445	0.051629	0.578964	1375	0	-2.5487
KRT83	6	0.9797	0.98039	1	20128	1	-4.1694	0.051445	0.051629	0.578964	1033	0	-4.1694
B3GALT4	6	0.9797	0.98039	1	20134	1	-4.9984	0.051445	0.051629	0.578964	1119	0	-4.9984
RHOF	6	0.9797	0.98039	1	20136	1	-4.0493	0.051445	0.051629	0.578964	1346	0	-4.0493
GNL3	6	0.98268	0.98293	1	20171	1	-3.0981	0.051445	0.051629	0.578964	1764	0	-3.0981
USP5	6	0.98268	0.98293	1	20178	1	-4.2584	0.051445	0.051629	0.578964	1508	0	-4.2584
EFCAB4A	6	0.98268	0.98293	1	20180	1	-4.5817	0.051445	0.051629	0.578964	773	0	-4.5817
C6orf58	6	0.98268	0.98293	1	20183	1	-4.1389	0.051445	0.051629	0.578964	821	0	-4.1389
NLE1	6	0.98268	0.98293	1	20197	1	-4.3849	0.051445	0.051629	0.578964	1383	0	-4.3849
MED20	6	0.98268	0.98293	1	20200	1	-2.5986	0.051445	0.051629	0.578964	1334	0	-2.5986
SLC25A28	6	0.98268	0.98293	1	20206	1	-4.5011	0.051445	0.051629	0.578964	873	0	-4.5011
TOP1MT	6	0.98268	0.98293	1	20214	1	-4.5218	0.051445	0.051629	0.578964	1810	0	-4.5218
ELP6	6	0.98268	0.98293	1	20227	1	-3.6408	0.051445	0.051629	0.578964	1392	0	-3.6408
TRIM9	6	0.98528	0.98542	1	20280	0	-4.0068	0.051445	0.051629	0.578964	1593	0	-4.0068
ACR	6	0.98528	0.98542	1	20289	0	-3.8992	0.051445	0.051629	0.578964	1525	0	-3.8992
ALG2	6	0.98528	0.98542	1	20293	0	-3.3788	0.051445	0.051629	0.578964	1685	0	-3.3788
SLC52A2	6	0.98528	0.98542	1	20296	0	-4.772	0.051445	0.051629	0.578964	1209	0	-4.772
CTNNBIP1	6	0.98528	0.98542	1	20299	0	-3.5216	0.051445	0.051629	0.578964	1360	0	-3.5216
ASPDH	6	0.98528	0.98542	1	20302	0	-3.8788	0.051445	0.051629	0.578964	1197	0	-3.8788
SSRP1	6	0.98761	0.98769	1	20325	0	-3.7304	0.051445	0.051629	0.578964	1468	0	-3.7304
CBX4	6	0.98761	0.98769	1	20334	0	-4.1134	0.051445	0.051629	0.578964	576	0	-4.1134
TEX19	6	0.98761	0.98769	1	20339	0	-3.4194	0.051445	0.051629	0.578964	1450	0	-3.4194
RAB6A	6	0.98761	0.98769	1	20340	0	-3.4249	0.051445	0.051629	0.578964	1467	0	-3.4249
ZNRD1	6	0.98761	0.98769	1	20343	0	-4.0421	0.051445	0.051629	0.578964	1142	0	-4.0421
CIZ1	6	0.98761	0.98769	1	20345	0	-4.4434	0.051445	0.051629	0.578964	846	0	-4.4434
TPX2	6	0.98761	0.98769	1	20352	0	-3.7304	0.051445	0.051629	0.578964	914	0	-3.7304
SMIM13	6	0.98761	0.98769	1	20354	0	-3.6849	0.051445	0.051629	0.578964	706	0	-3.6849
OR2AG1	6	0.98761	0.98769	1	20356	0	-3.9942	0.051445	0.051629	0.578964	1084	0	-3.9942
GNG7	6	0.98761	0.98769	1	20359	0	-3.8327	0.051445	0.051629	0.578964	995	0	-3.8327
NELFA	6	0.98761	0.98769	1	20366	0	-3.7529	0.051445	0.051629	0.578964	1635	0	-3.7529
RAD9A	6	0.98761	0.98769	1	20370	0	-3.8101	0.051445	0.051629	0.578964	1328	0	-3.8101
MED22	6	0.98761	0.98769	1	20376	0	-3.6112	0.051445	0.051629	0.578964	808	0	-3.6112
LAMC2	6	0.98761	0.98769	1	20381	0	-3.6408	0.051445	0.051629	0.578964	1156	0	-3.6408
CCT3	6	0.98966	0.98976	1	20414	0	-4.8068	0.051445	0.051629	0.578964	683	0	-4.8068
ZNF436	6	0.98966	0.98976	1	20416	0	-4.5462	0.051445	0.051629	0.578964	644	0	-4.5462
FBLN5	6	0.98966	0.98976	1	20420	0	-3.7529	0.051445	0.051629	0.578964	837	0	-3.7529
RPS21	6	0.98966	0.98976	1	20422	0	-3.3788	0.051445	0.051629	0.578964	781	0	-3.3788
RPA2	6	0.98966	0.98976	1	20430	0	-3.6909	0.051445	0.051629	0.578964	561	0	-3.6909
GTPBP4	6	0.99147	0.99153	1	20454	0	-2.8606	0.051445	0.051629	0.578964	1201	0	-2.8606
ABHD17A	6	0.99147	0.99153	1	20460	0	-3.1573	0.051445	0.051629	0.578964	1659	0	-3.1573
RP1L1	6	0.99147	0.99153	1	20462	0	-4.4053	0.051445	0.051629	0.578964	1534	0	-4.4053
KLHDC3	6	0.99147	0.99153	1	20464	0	-4.2783	0.051445	0.051629	0.578964	538	0	-4.2783
POLD2	6	0.99147	0.99153	1	20468	0	-4.2902	0.051445	0.051629	0.578964	1289	0	-4.2902
RPLP2	6	0.99147	0.99153	1	20475	0	-3.6973	0.051445	0.051629	0.578964	1839	0	-3.6973
MUS81	6	0.99147	0.99153	1	20491	0	-4.3531	0.051445	0.051629	0.578964	587	0	-4.3531
POLR2J	6	0.99147	0.99153	1	20500	0	-3.8327	0.051445	0.051629	0.578964	1509	0	-3.8327
POLR2J3	6	0.99147	0.99153	1	20505	0	-3.7142	0.051445	0.051629	0.578964	1505	0	-3.7142
ZAP70	6	0.99147	0.99153	1	20506	0	-3.7529	0.051445	0.051629	0.578964	764	0	-3.7529
HUWE1	6	0.99147	0.99153	1	20511	0	-3.8818	0.051445	0.051629	0.578964	1570	0	-3.8818
PROK1	6	0.993	0.99309	1	20544	0	-4.6848	0.051445	0.051629	0.578964	979	0	-4.6848
SNRPD2	6	0.993	0.99309	1	20548	0	-3.8101	0.051445	0.051629	0.578964	1184	0	-3.8101
MTHFD1L	6	0.99432	0.99436	1	20570	0	-4.0421	0.051445	0.051629	0.578964	1652	0	-4.0421
GPR21	6	0.99432	0.99436	1	20578	0	-3.6112	0.051445	0.051629	0.578964	1495	0	-3.6112
MRPL41	6	0.99432	0.99436	1	20581	0	-3.8155	0.051445	0.051629	0.578964	1619	0	-3.8155
EFHD1	6	0.99432	0.99436	1	20611	0	-4.7361	0.051445	0.051629	0.578964	1581	0	-4.7361
BMS1	6	0.99432	0.99436	1	20613	0	-3.4194	0.051445	0.051629	0.578964	1052	0	-3.4194
POLR2J2	6	0.99542	0.99548	1	20639	0	-3.7142	0.051445	0.051629	0.578964	1504	0	-3.7142
PRPF40A	6	0.99542	0.99548	1	20640	0	-4.4116	0.051445	0.051629	0.578964	1225	0	-4.4116
PHF2	6	0.99542	0.99548	1	20643	0	-3.5386	0.051445	0.051629	0.578964	1318	0	-3.5386
ZSWIM8	6	0.99636	0.99642	1	20667	0	-4.225	0.051445	0.051629	0.578964	692	0	-4.225
GLT8D1	6	0.99636	0.99642	1	20669	0	-4.0019	0.051445	0.051629	0.578964	694	0	-4.0019
TRAPPC8	6	0.99636	0.99642	1	20672	0	-4.4751	0.051445	0.051629	0.578964	931	0	-4.4751
OXER1	6	0.99636	0.99642	1	20676	0	-2.6735	0.051445	0.051629	0.578964	1653	0	-2.6735
PDLIM7	6	0.99636	0.99642	1	20685	0	-3.7431	0.051445	0.051629	0.578964	1436	0	-3.7431
MED14	6	0.99636	0.99642	1	20690	0	-2.6577	0.051445	0.051629	0.578964	1583	0	-2.6577
TMEM134	6	0.99714	0.9972	1	20713	0	-3.29	0.051445	0.051629	0.578964	1550	0	-3.29
BAI2	6	0.99714	0.9972	1	20714	0	-4.2185	0.051445	0.051629	0.578964	1470	0	-4.2185
SLC28A2	6	0.99714	0.9972	1	20715	0	-4.2185	0.051445	0.051629	0.578964	1168	0	-4.2185
CEP192	6	0.99714	0.9972	1	20716	0	-3.8818	0.051445	0.051629	0.578964	1041	0	-3.8818
DYRK3	6	0.99778	0.99782	1	20734	0	-3.7834	0.051445	0.051629	0.578964	1023	0	-3.7834
SHQ1	6	0.99778	0.99782	1	20738	0	-4.0019	0.051445	0.051629	0.578964	1024	0	-4.0019
SYT14	6	0.99828	0.99829	1	20763	0	-4.4153	0.051445	0.051629	0.578964	1498	0	-4.4153
MIF	6	0.99828	0.99829	1	20764	0	-3.9123	0.051445	0.051629	0.578964	1603	0	-3.9123
CRNKL1	6	0.99828	0.99829	1	20765	0	-3.7276	0.051445	0.051629	0.578964	922	0	-3.7276
GBX2	6	0.99869	0.99868	1	20783	0	-4.0796	0.051445	0.051629	0.578964	717	0	-4.0796
NOB1	6	0.99869	0.99868	1	20787	0	-3.6938	0.051445	0.051629	0.578964	1563	0	-3.6938
SNRNP40	6	0.99869	0.99868	1	20788	0	-4.1533	0.051445	0.051629	0.578964	1849	0	-4.1533
RPUSD1	6	0.99869	0.99868	1	20789	0	-3.041	0.051445	0.051629	0.578964	1204	0	-3.041
PTPN11	6	0.99869	0.99868	1	20791	0	-3.6408	0.051445	0.051629	0.578964	597	0	-3.6408
HUS1	6	0.99869	0.99868	1	20796	0	-3.8327	0.051445	0.051629	0.578964	1247	0	-3.8327
ZNF552	6	0.99869	0.99868	1	20801	0	-3.9151	0.051445	0.051629	0.578964	1402	0	-3.9151
KRTAP10-4	6	0.99901	0.99901	1	20807	0	-3.7626	0.051445	0.051629	0.578964	1405	0	-3.7626
PRPH2	6	0.99901	0.99901	1	20812	0	-3.9123	0.051445	0.051629	0.578964	708	0	-3.9123
MUC20	6	0.99927	0.99928	1	20822	0	-3.6408	0.051445	0.051629	0.578964	1212	0	-3.6408
TUBA3E	6	0.99927	0.99928	1	20823	0	-3.4999	0.051445	0.051629	0.578964	1506	0	-3.4999
CTNNBL1	6	0.99927	0.99928	1	20826	0	-3.7893	0.051445	0.051629	0.578964	1438	0	-3.7893
NOC4L	6	0.99927	0.99928	1	20827	0	-2.5986	0.051445	0.051629	0.578964	1704	0	-2.5986
ABT1	6	0.99927	0.99928	1	20828	0	-3.3788	0.051445	0.051629	0.578964	1656	0	-3.3788
PPP4C	6	0.99927	0.99928	1	20829	0	-3.5386	0.051445	0.051629	0.578964	905	0	-3.5386
CPSF1	6	0.99927	0.99928	1	20832	0	-2.9136	0.051445	0.051629	0.578964	1503	0	-2.9136
SUPT4H1	6	0.99927	0.99928	1	20833	0	-3.6112	0.051445	0.051629	0.578964	628	0	-3.6112
SH2D2A	6	0.99927	0.99928	1	20834	0	-3.9632	0.051445	0.051629	0.578964	621	0	-3.9632
COX6B1	6	0.99962	0.99962	1	20854	0	-2.836	0.051445	0.051629	0.578964	1377	0	-2.836
STRA13	6	0.99962	0.99962	1	20855	0	-3.6112	0.051445	0.051629	0.578964	578	0	-3.6112
TIMM10	6	0.99962	0.99962	1	20857	0	-3.3622	0.051445	0.051629	0.578964	927	0	-3.3622
SGOL1	6	0.99962	0.99962	1	20859	0	-3.7304	0.051445	0.051629	0.578964	1494	0	-3.7304
HCFC1	6	0.99982	0.99981	1	20871	0	-3.2193	0.051445	0.051629	0.578964	1122	0	-3.2193
TSR1	6	0.99982	0.99981	1	20872	0	-3.2322	0.051445	0.051629	0.578964	797	0	-3.2322
EXOSC5	6	0.99982	0.99981	1	20874	0	-3.2765	0.051445	0.051629	0.578964	1452	0	-3.2765
RPS5	6	0.99982	0.99981	1	20875	0	-2.836	0.051445	0.051629	0.578964	1699	0	-2.836
CSTF3	6	0.99982	0.99981	1	20877	0	-2.7414	0.051445	0.051629	0.578964	991	0	-2.7414
SCYL1	6	0.99992	0.99992	1	20886	0	-2.8606	0.051445	0.051629	0.578964	1420	0	-2.8606
GAPDH	6	0.99992	0.99992	1	20889	0	-3.2004	0.051445	0.051629	0.578964	570	0	-3.2004
NAE1	6	0.99997	0.99997	1	20893	0	-3.1573	0.051445	0.051629	0.578964	1353	0	-3.1573
STX5	6	1	1	1	20907	0	-3.4194	0.051445	0.051629	0.578964	685	0	-3.4194
PES1	6	1	1	1	20910	0	-2.5487	0.051445	0.051629	0.578964	1776	0	-2.5487
CWC22	6	1	1	1	20912	0	-2.1827	0.051445	0.051629	0.578964	1486	0	-2.1827
hsa-mir-7641-2	2	0.19528	0.30984	1	7768	1	-4.2502	0.053148	0.053004	0.591216	1870	0	-4.2502
hsa-mir-548p	2	0.52781	0.56295	1	14436	1	-3.8824	0.053148	0.053004	0.591216	1869	0	-3.8824
hsa-mir-548aj-1	2	0.85806	0.85802	1	18726	0	-3.4598	0.053148	0.053004	0.591216	1871	0	-3.4598
hsa-mir-5707	2	0.92759	0.92757	1	19401	0	-3.2691	0.053148	0.053004	0.591216	1868	0	-3.2691
hsa-mir-4472-2	2	0.94315	0.94316	1	19552	0	-3.2039	0.053148	0.053004	0.591216	1874	0	-3.2039
hsa-mir-663b	2	0.95015	0.95034	1	19649	0	-3.1689	0.053148	0.053004	0.591216	1866	0	-3.1689
hsa-mir-4651	2	0.96842	0.96864	1	19860	0	-3.0525	0.053148	0.053004	0.591216	1873	0	-3.0525
hsa-mir-3687	2	0.98183	0.98194	1	20167	0	-2.9136	0.053148	0.053004	0.591216	1875	0	-2.9136
RPL3	2	0.99501	0.99501	1	20632	0	-2.5986	0.053148	0.053004	0.591216	1867	0	-2.5986
hsa-mir-483	2	0.99772	0.9977	1	20731	0	-2.4202	0.053148	0.053004	0.591216	1872	0	-2.4202
RPL8	4	0.074815	0.19576	1	4062	1	-3.1928	0.066767	0.066581	0.740676	1880	0	-3.1928
hsa-mir-4687	4	0.18124	0.35844	1	7439	3	-5.6327	0.066767	0.066581	0.740676	1877	0	-5.6327
hsa-mir-8069	4	0.71238	0.8212	1	17042	1	-4.0736	0.066767	0.066581	0.740676	1879	0	-4.0736
hsa-mir-150	4	0.73863	0.82986	1	17247	1	-3.0736	0.066767	0.066581	0.740676	1876	0	-3.0736
SPATA31A6	4	0.94646	0.9463	1	19565	0	-4.1987	0.066767	0.066581	0.740676	1878	0	-4.1987
hsa-mir-4290	3	0.018619	0.048217	0.942757	1507	1	-3.9222	0.078654	0.078565	0.811383	1899	0	-3.9222
RPL7	3	0.082033	0.18615	1	4442	1	-4.6882	0.078654	0.078565	0.811383	1902	0	-4.6882
hsa-mir-615	3	0.13352	0.27643	1	6176	1	-4.0041	0.078654	0.078565	0.811383	1900	0	-4.0041
hsa-mir-378j	3	0.15508	0.29974	1	6813	2	-5.5278	0.078654	0.078565	0.811383	1898	0	-5.5278
hsa-mir-6738	3	0.18131	0.32823	1	7449	1	-4.225	0.078654	0.078565	0.811383	1906	0	-4.225
RPA3	3	0.18661	0.33392	1	7622	1	-3.5386	0.078654	0.078565	0.811383	1895	0	-3.5386
hsa-mir-5092	3	0.28872	0.44125	1	10325	2	-5.4714	0.078654	0.078565	0.811383	1887	0	-5.4714
hsa-mir-3145	3	0.36099	0.51584	1	11850	1	-3.9222	0.078654	0.078565	0.811383	1886	0	-3.9222
hsa-mir-6074	3	0.40182	0.55703	1	12549	1	-4.8296	0.078654	0.078565	0.811383	1883	0	-4.8296
hsa-mir-6734	3	0.40182	0.55703	1	12551	2	-5.1859	0.078654	0.078565	0.811383	1889	0	-5.1859
hsa-mir-6511a-4	3	0.46655	0.62168	1	13503	2	-5.1504	0.078654	0.078565	0.811383	1892	0	-5.1504
hsa-mir-548au	3	0.48702	0.64198	1	13916	2	-5.114	0.078654	0.078565	0.811383	1885	0	-5.114
hsa-mir-3671	3	0.60725	0.70086	1	15722	1	-3.3002	0.078654	0.078565	0.811383	1884	0	-3.3002
hsa-mir-6090	3	0.60725	0.70086	1	15723	1	-3.3002	0.078654	0.078565	0.811383	1903	0	-3.3002
hsa-mir-3660	3	0.68942	0.74216	1	16775	1	-4.225	0.078654	0.078565	0.811383	1894	0	-4.225
TXNL4A	3	0.68942	0.74216	1	16776	1	-3.0144	0.078654	0.078565	0.811383	1888	0	-3.0144
hsa-mir-591	3	0.74574	0.77512	1	17311	1	-3.5386	0.078654	0.078565	0.811383	1893	0	-3.5386
hsa-mir-6088	3	0.79847	0.81038	1	17917	1	-2.1827	0.078654	0.078565	0.811383	1896	0	-2.1827
hsa-mir-1976	3	0.79847	0.81038	1	17921	1	-3.6445	0.078654	0.078565	0.811383	1905	0	-3.6445
hsa-mir-1273h	3	0.84654	0.84857	1	18531	1	-3.5386	0.078654	0.078565	0.811383	1897	0	-3.5386
hsa-mir-4512	3	0.87866	0.87886	1	18938	0	-3.5386	0.078654	0.078565	0.811383	1904	0	-3.5386
SNRPF	3	0.95284	0.9531	1	19665	0	-2.1827	0.078654	0.078565	0.811383	1890	0	-2.1827
BRAT1	3	0.97299	0.97305	1	19985	0	-2.6577	0.078654	0.078565	0.811383	1882	0	-2.6577
hsa-mir-611	3	0.99103	0.99113	1	20451	0	-3.3002	0.078654	0.078565	0.811383	1891	0	-3.3002
RPLP0	3	0.99439	0.99448	1	20618	0	-3.3002	0.078654	0.078565	0.811383	1907	0	-3.3002
hsa-mir-3669	3	0.99568	0.99576	1	20647	0	-3.8355	0.078654	0.078565	0.811383	1908	0	-3.8355
CENPH	3	0.99755	0.99756	1	20724	0	-2.6577	0.078654	0.078565	0.811383	1881	0	-2.6577
hsa-mir-548i-3	3	0.99965	0.99964	1	20864	0	-3.0144	0.078654	0.078565	0.811383	1901	0	-3.0144
PCGF5	5	0.005651	0.023389	0.736842	684	3	-6.4107	0.08275	0.082891	0.811383	1918	0	-6.4107
TUBA3D	5	0.6028	0.77682	1	15582	2	-4.5856	0.08275	0.082891	0.811383	1916	0	-4.5856
MED21	5	0.68631	0.82326	1	16756	2	-4.5314	0.08275	0.082891	0.811383	1919	0	-4.5314
CCDC3	5	0.7396	0.85492	1	17253	2	-4.6882	0.08275	0.082891	0.811383	1912	0	-4.6882
KRTAP9-8	5	0.7396	0.85492	1	17262	1	-3.9222	0.08275	0.082891	0.811383	1911	0	-3.9222
MOB3C	5	0.76514	0.87072	1	17547	2	-4.1551	0.08275	0.082891	0.811383	1913	0	-4.1551
TYRO3	5	0.78337	0.8824	1	17744	2	-4.225	0.08275	0.082891	0.811383	1917	0	-4.225
GNB3	5	0.90687	0.9307	1	19255	1	-4.225	0.08275	0.082891	0.811383	1910	0	-4.225
PNN	5	0.91544	0.93447	1	19312	1	-4.1551	0.08275	0.082891	0.811383	1915	0	-4.1551
IPO7	5	0.97784	0.97789	1	20090	0	-4.3555	0.08275	0.082891	0.811383	1914	0	-4.3555
UTP3	5	0.99603	0.996	1	20659	0	-3.3002	0.08275	0.082891	0.811383	1909	0	-3.3002
VCP	2	0.019483	0.036035	0.881355	1519	1	-5.0449	0.093281	0.093225	0.811383	1923	0	-5.0449
hsa-mir-1279	2	0.13585	0.22433	1	6197	1	-4.5849	0.093281	0.093225	0.811383	1924	0	-4.5849
hsa-mir-638	2	0.76862	0.76829	1	17605	0	-3.848	0.093281	0.093225	0.811383	1920	0	-3.848
hsa-mir-6849	2	0.98525	0.98539	1	20274	0	-3.0981	0.093281	0.093225	0.811383	1926	0	-3.0981
hsa-mir-1254-2	2	0.99093	0.99093	1	20448	0	-2.9789	0.093281	0.093225	0.811383	1921	0	-2.9789
hsa-mir-8078	2	0.99501	0.99501	1	20633	0	-2.836	0.093281	0.093225	0.811383	1925	0	-2.836
IARS2	2	0.99501	0.99501	1	20634	0	-2.836	0.093281	0.093225	0.811383	1922	0	-2.836
hsa-mir-4719	1	0.90478	0.90516	1	19244	0	-3.3002	0.095225	0.095226	0.811383	1927	0	-3.3002
DIRC1	6	0.058505	0.1843	1	3314	4	-5.2664	0.095542	0.095754	0.811383	1928	0	-5.2664
NDST1	6	0.82218	0.91238	1	18237	2	-4.1533	0.095588	0.095796	0.811383	1929	0	-4.1533
MLL4	6	0.0049504	0.023436	0.736842	617	4	-6.2076	0.09846	0.098669	0.811383	1973	0	-6.2076
GATA1	6	0.0086006	0.03913	0.884726	890	5	-5.9101	0.09846	0.098669	0.811383	1998	0	-5.9101
PNPLA8	6	0.021851	0.085645	1	1676	4	-6.0132	0.09846	0.098669	0.811383	1943	0	-6.0132
PPME1	6	0.040301	0.13729	1	2511	3	-5.1484	0.09846	0.098669	0.811383	1995	0	-5.1484
MAFK	6	0.047701	0.15675	1	2915	4	-5.8223	0.09846	0.098669	0.811383	1970	0	-5.8223
BTNL9	6	0.047701	0.15675	1	2930	4	-5.7793	0.09846	0.098669	0.811383	1953	0	-5.7793
TNFRSF1A	6	0.058505	0.1843	1	3316	3	-5.108	0.09846	0.098669	0.811383	1974	0	-5.108
ARSJ	6	0.063797	0.19734	1	3618	2	-3.9841	0.09846	0.098669	0.811383	1992	0	-3.9841
SERTAD4	6	0.08718	0.2523	1	4578	4	-5.4275	0.09846	0.098669	0.811383	1940	0	-5.4275
ZFC3H1	6	0.091243	0.26155	1	4803	1	-4.2553	0.09846	0.098669	0.811383	2017	0	-4.2553
DLD	6	0.093531	0.26667	1	4918	4	-5.7175	0.09846	0.098669	0.811383	1942	0	-5.7175
LILRA4	6	0.11101	0.30402	1	5581	4	-5.5139	0.09846	0.098669	0.811383	1962	0	-5.5139
TSSC1	6	0.11101	0.30402	1	5617	4	-5.5542	0.09846	0.098669	0.811383	1965	0	-5.5542
SLC19A3	6	0.12721	0.32896	1	6019	3	-4.6938	0.09846	0.098669	0.811383	1948	0	-4.6938
ST8SIA3	6	0.13809	0.34555	1	6390	3	-5.0832	0.09846	0.098669	0.811383	1982	0	-5.0832
LATS1	6	0.15941	0.37713	1	6897	4	-5.5817	0.09846	0.098669	0.811383	2018	0	-5.5817
QTRT1	6	0.16139	0.38005	1	6952	4	-5.2633	0.09846	0.098669	0.811383	2006	0	-5.2633
ASAH2B	6	0.16547	0.38597	1	7047	4	-5.546	0.09846	0.098669	0.811383	1980	0	-5.546
IRAK3	6	0.16547	0.38597	1	7049	4	-5.4955	0.09846	0.098669	0.811383	1939	0	-5.4955
GJA3	6	0.18457	0.4131	1	7567	3	-5.211	0.09846	0.098669	0.811383	1958	0	-5.211
RGS8	6	0.2166	0.45714	1	8406	4	-5.4348	0.09846	0.098669	0.811383	1931	0	-5.4348
C10orf95	6	0.23703	0.48433	1	9004	4	-5.3029	0.09846	0.098669	0.811383	1935	0	-5.3029
RASSF6	6	0.23703	0.48433	1	9015	4	-5.2709	0.09846	0.098669	0.811383	2011	0	-5.2709
PI16	6	0.2386	0.48634	1	9065	1	-4.3336	0.09846	0.098669	0.811383	1979	0	-4.3336
FOLR2	6	0.24362	0.49292	1	9182	4	-5.2169	0.09846	0.098669	0.811383	1960	0	-5.2169
PCDH20	6	0.25509	0.50789	1	9411	3	-5.0357	0.09846	0.098669	0.811383	1937	0	-5.0357
ADAMTS8	6	0.26107	0.51568	1	9521	3	-5.1432	0.09846	0.098669	0.811383	1954	0	-5.1432
FLJ45513	6	0.26211	0.51697	1	9626	3	-5.0418	0.09846	0.098669	0.811383	1983	0	-5.0418
PTPRU	6	0.27982	0.53932	1	9985	3	-4.8318	0.09846	0.098669	0.811383	1932	0	-4.8318
MTNR1A	6	0.28611	0.54713	1	10300	2	-4.6969	0.09846	0.098669	0.811383	1955	0	-4.6969
HPCA	6	0.29307	0.55579	1	10404	1	-4.3501	0.09846	0.098669	0.811383	2002	0	-4.3501
HINT3	6	0.32201	0.59111	1	11110	2	-4.4994	0.09846	0.098669	0.811383	2009	0	-4.4994
SLC15A4	6	0.33839	0.61036	1	11549	2	-4.9984	0.09846	0.098669	0.811383	1966	0	-4.9984
RSRC2	6	0.33839	0.61036	1	11564	2	-4.3531	0.09846	0.098669	0.811383	1989	0	-4.3531
C14orf119	6	0.34085	0.61328	1	11645	3	-5.0427	0.09846	0.098669	0.811383	1984	0	-5.0427
MUCL1	6	0.36282	0.63091	1	11885	3	-5.0353	0.09846	0.098669	0.811383	2008	0	-5.0353
TGFA	6	0.37147	0.63735	1	12084	2	-4.4966	0.09846	0.098669	0.811383	1961	0	-4.4966
GZMB	6	0.39765	0.65682	1	12488	3	-5.0722	0.09846	0.098669	0.811383	1986	0	-5.0722
FGF4	6	0.39933	0.65806	1	12522	3	-4.9371	0.09846	0.098669	0.811383	1990	0	-4.9371
HIST1H2BJ	6	0.41005	0.66589	1	12657	3	-4.9991	0.09846	0.098669	0.811383	1930	0	-4.9991
ZNF777	6	0.41005	0.66589	1	12665	3	-5.0983	0.09846	0.098669	0.811383	1964	0	-5.0983
SKIV2L	6	0.41869	0.6722	1	12784	3	-4.985	0.09846	0.098669	0.811383	1933	0	-4.985
PHLDA2	6	0.45934	0.70196	1	13467	3	-4.8534	0.09846	0.098669	0.811383	1967	0	-4.8534
IMPACT	6	0.46835	0.70851	1	13522	2	-4.6745	0.09846	0.098669	0.811383	2014	0	-4.6745
RNF125	6	0.46835	0.70851	1	13532	3	-5.0362	0.09846	0.098669	0.811383	1977	0	-5.0362
GPR25	6	0.48821	0.72301	1	13923	2	-3.4355	0.09846	0.098669	0.811383	2015	0	-3.4355
SFRP1	6	0.49991	0.73155	1	14063	2	-4.6369	0.09846	0.098669	0.811383	1950	0	-4.6369
HK3	6	0.50746	0.73711	1	14124	2	-4.3065	0.09846	0.098669	0.811383	1938	0	-4.3065
RASGEF1A	6	0.51105	0.73972	1	14305	2	-4.8289	0.09846	0.098669	0.811383	1988	0	-4.8289
LYRM2	6	0.54682	0.76547	1	14828	3	-5.0564	0.09846	0.098669	0.811383	1949	0	-5.0564
FTH1P18	6	0.54682	0.76547	1	14842	3	-5.0154	0.09846	0.098669	0.811383	1941	0	-5.0154
BDH1	6	0.55566	0.7718	1	14916	2	-3.8261	0.09846	0.098669	0.811383	1985	0	-3.8261
HSD17B6	6	0.55566	0.7718	1	14923	2	-4.9161	0.09846	0.098669	0.811383	1975	0	-4.9161
NKAIN1	6	0.58725	0.79458	1	15288	2	-4.6296	0.09846	0.098669	0.811383	1959	0	-4.6296
C1QC	6	0.58779	0.79497	1	15341	3	-4.7055	0.09846	0.098669	0.811383	2003	0	-4.7055
BAD	6	0.58779	0.79497	1	15446	3	-4.985	0.09846	0.098669	0.811383	1957	0	-4.985
HDDC2	6	0.61669	0.81558	1	15865	2	-4.6882	0.09846	0.098669	0.811383	1987	0	-4.6882
HYDIN	6	0.63989	0.83183	1	16169	3	-4.7029	0.09846	0.098669	0.811383	2004	0	-4.7029
FAM184B	6	0.66957	0.84828	1	16593	2	-4.3336	0.09846	0.098669	0.811383	2000	0	-4.3336
KIRREL3	6	0.69136	0.85653	1	16856	1	-4.2902	0.09846	0.098669	0.811383	1968	0	-4.2902
PTCHD1	6	0.71097	0.86416	1	16940	2	-4.4777	0.09846	0.098669	0.811383	2013	0	-4.4777
KLHL41	6	0.71097	0.86416	1	16941	2	-4.115	0.09846	0.098669	0.811383	1976	0	-4.115
KIAA1467	6	0.71097	0.86416	1	16973	2	-4.2157	0.09846	0.098669	0.811383	1956	0	-4.2157
MTERFD2	6	0.72906	0.87135	1	17142	2	-4.8953	0.09846	0.098669	0.811383	1944	0	-4.8953
PTK6	6	0.72906	0.87135	1	17168	2	-4.5607	0.09846	0.098669	0.811383	1963	0	-4.5607
SPAG4	6	0.74156	0.87641	1	17307	2	-4.6317	0.09846	0.098669	0.811383	2010	0	-4.6317
DPT	6	0.75061	0.88021	1	17345	2	-4.3501	0.09846	0.098669	0.811383	1978	0	-4.3501
TRAM2	6	0.75061	0.88021	1	17416	2	-4.5212	0.09846	0.098669	0.811383	2005	0	-4.5212
RAB11FIP3	6	0.78743	0.8963	1	17784	2	-4.7168	0.09846	0.098669	0.811383	2016	0	-4.7168
PRCD	6	0.82218	0.91238	1	18218	2	-4.8739	0.09846	0.098669	0.811383	1972	0	-4.8739
[truncated: 18,915 more rows]

## Sheet: Fig. 1d
	Fig. 1d	Cells	Days post-infection	Viral titer (log10 TCID50/ml)
				#1	#2	#3
		HeLaN-WT	0	4	3.75	3.75
			1	6.75	6.75	7
			2	7	7.5	8.25
			3	7.5	7.5	7.5
			4	7	7.5	6.75
			5	7.25	7.5	7.25
		HeLaN-DSLC	0	4.25	4	3.5
			1	5	4.75	4.25
			2	5.5	4.5	4.75
			3	5.75	5.25	5.5
			4	5.75	5.5	5.25
			5	5.5	4.75	4.75

## Sheet: Fig. 2a HeLaN-ΔSLC_SAFV404
id	num	neg|score	neg|p-value	neg|fdr	neg|rank	neg|goodsgrna	neg|lfc	pos|score	pos|p-value	pos|fdr	pos|rank	pos|goodsgrna	pos|lfc
ITGB8	6	1	1	1	20915	0	11.731	8.63e-24	2.37e-07	0.001238	1	6	11.731
ITGAV	6	1	1	1	20916	0	9.2691	1.97e-19	2.37e-07	0.001238	2	5	9.2691
PA2G4	6	0.15793	0.37497	1	6734	1	0.23578	2.28e-10	2.37e-07	0.001238	3	3	0.23578
BAP1	6	0.98923	0.9893	1	20520	0	-4.0984	3.44e-07	2.37e-07	0.001238	4	2	-4.0984
DNAJC21	6	0.20417	0.44037	1	8081	2	-4.7187	0.00027003	0.00027006	0.584515	5	1	-4.7187
LYZL4	6	0.40476	0.66203	1	12576	2	-4.0984	0.00031912	0.00031881	0.584515	6	1	-4.0984
USP8	6	0.98191	0.98226	1	20289	1	-4.8464	0.00046638	0.0004684	0.584515	7	1	-4.8464
KRT14	5	0.067742	0.19074	1	3763	2	-5.0489	0.00059318	0.00059147	0.584515	8	1	-5.0489
ZNF180	6	0.68309	0.85337	1	16714	2	-4.2148	0.00061362	0.00061372	0.584515	9	1	-4.2148
RNASE8	6	0.07638	0.22738	1	4058	5	-5.591	0.00080991	0.00080496	0.584515	10	1	-5.591
hsa-mir-574	4	0.66875	0.79887	1	16584	2	-4.4902	0.00096533	0.00095881	0.584515	11	1	-4.4902
SPRR2E	6	0.026403	0.098835	1	1876	4	-5.7666	0.0011043	0.0010914	0.584515	13	1	-5.7666
SPRR2D	6	0.026403	0.098835	1	1887	4	-5.9846	0.0011043	0.0010914	0.584515	14	1	-5.9846
SPRR2F	6	0.53724	0.75859	1	14593	2	-4.1762	0.0011043	0.0010914	0.584515	12	1	-4.1762
COBL	6	0.40476	0.66203	1	12593	3	-5.0071	0.0012024	0.0011865	0.584515	15	1	-5.0071
PTPRC	6	0.16704	0.38822	1	7139	2	-4.087	0.0012515	0.0012428	0.584515	16	1	-4.087
KIF23	6	0.57235	0.78378	1	15106	2	-4.5456	0.0013005	0.0012864	0.584515	17	1	-4.5456
EFCAB14	6	0.20826	0.44588	1	8181	2	-4.8912	0.0013986	0.0013754	0.584515	18	1	-4.8912
STEAP2	6	0.71073	0.86407	1	17027	2	-3.9247	0.0014967	0.0014738	0.584515	19	1	-3.9247
MR1	6	0.031135	0.11221	1	2058	4	-5.779	0.0015457	0.0015292	0.584515	20	1	-5.779
hsa-mir-652	4	0.23158	0.42837	1	8898	2	-5.1523	0.0015867	0.0015808	0.584515	21	0	-5.1523
PKD1L1	6	0.13129	0.33522	1	6091	3	-5.427	0.0015948	0.0015784	0.584515	22	1	-5.427
KNOP1	6	0.67175	0.84909	1	16669	1	-3.4886	0.0016438	0.0016362	0.584515	23	1	-3.4886
HSP90B1	6	0.30984	0.5764	1	10728	2	-3.8692	0.0016928	0.0016916	0.584515	24	1	-3.8692
ACE2	6	0.66233	0.84556	1	16538	2	-3.4864	0.0017419	0.0017332	0.584515	25	1	-3.4864
KIAA1239	6	0.96704	0.97208	1	19937	1	-3.6812	0.0017909	0.0017763	0.584515	26	1	-3.6812
DPP4	6	0.68499	0.85409	1	16778	1	-1.4523	0.0018399	0.0018227	0.584515	27	1	-1.4523
SLC35B2	6	0.99925	0.99926	1	20858	0	0.37423	0.0018889	0.0018795	0.584515	28	1	0.37423
MFN2	5	0.98839	0.9884	1	20475	0	-3.8597	0.0019013	0.001942	0.584515	29	0	-3.8597
RSPH10B2	6	0.84876	0.92567	1	18547	2	-4.6524	0.001938	0.0019373	0.584515	30	1	-4.6524
NDST4	6	0.42266	0.67513	1	12773	2	-4.5927	0.001987	0.0019841	0.584515	31	1	-4.5927
C13orf45	6	0.022985	0.088979	1	1735	4	-5.8374	0.002036	0.0020319	0.584515	32	1	-5.8374
SIM2	6	0.039741	0.13579	1	2453	4	-5.6772	0.002085	0.0020812	0.584515	33	1	-5.6772
ZNF713	6	0.97527	0.9771	1	20061	1	-4.7789	0.002134	0.002128	0.584515	34	0	-4.7789
C7orf41	6	0.30358	0.56873	1	10663	2	-4.6465	0.0022321	0.0022312	0.584515	35	0	-4.6465
hsa-mir-6873	3	0.69865	0.74733	1	16893	1	-4.9733	0.0022325	0.0022208	0.584515	36	0	-4.9733
GGCT	6	0.27102	0.52826	1	9733	4	-5.2682	0.0024281	0.0024281	0.584515	37	0	-5.2682
C17orf62	6	0.42464	0.67657	1	12845	3	-5.0246	0.0024771	0.002476	0.584515	38	0	-5.0246
FAM154A	6	0.069238	0.21042	1	3795	2	-4.5418	0.0025751	0.0025735	0.584515	39	0	-4.5418
RP9	6	0.71073	0.86407	1	17043	1	-3.4606	0.0028201	0.0028267	0.584515	40	0	-3.4606
HNRNPA2B1	6	0.12961	0.33266	1	5949	2	-4.8545	0.002869	0.002875	0.584515	41	0	-4.8545
SMAGP	6	0.96704	0.97208	1	19908	1	-4.6524	0.002918	0.0029148	0.584515	42	0	-4.6524
FZD1	6	0.87861	0.94172	1	18994	2	-4.5809	0.002967	0.0029664	0.584515	43	0	-4.5809
hsa-mir-1200	4	0.13846	0.29565	1	6231	3	-5.4343	0.0029755	0.002981	0.584515	45	0	-5.4343
hsa-mir-143	4	0.22961	0.4257	1	8860	2	-4.9918	0.0029755	0.002981	0.584515	46	0	-4.9918
hsa-mir-4466	4	0.72029	0.82377	1	17089	1	-4.1354	0.0029755	0.002981	0.584515	47	0	-4.1354
SNRPF	4	0.83455	0.86862	1	18375	1	-3.6835	0.0029755	0.002981	0.584515	44	0	-3.6835
LYPLA1	6	0.9006	0.95065	1	19241	1	-3.6686	0.003016	0.0030118	0.584515	48	0	-3.6686
TMPRSS2	6	0.9573	0.96737	1	19782	1	-3.1564	0.003065	0.0030691	0.584515	49	0	-3.1564
VAMP2	6	0.11869	0.3159	1	5692	4	-5.4759	0.0031139	0.0031193	0.584515	50	0	-5.4759
KIAA1614	5	0.10379	0.26307	1	5207	2	-4.8936	0.003718	0.0037574	0.584515	52	0	-4.8936
RPL11	5	0.99997	0.99997	1	20904	0	-2.1307	0.003718	0.0037574	0.584515	51	0	-2.1307
hsa-mir-4650-2	4	0.11485	0.25956	1	5582	3	-5.5831	0.0041182	0.0040935	0.584515	53	0	-5.5831
MLL4	6	0.013221	0.057754	0.916593	1231	5	-5.9786	0.00446	0.0044622	0.584515	87	0	-5.9786
HNRNPH1	6	0.081013	0.23815	1	4269	3	-5.0182	0.00446	0.0044622	0.584515	84	0	-5.0182
RAB41	6	0.099887	0.2809	1	5135	3	-5.3782	0.00446	0.0044622	0.584515	71	0	-5.3782
MS4A2	6	0.10402	0.28991	1	5221	4	-5.546	0.00446	0.0044622	0.584515	74	0	-5.546
NAA15	6	0.10471	0.29143	1	5261	3	-5.0154	0.00446	0.0044622	0.584515	82	0	-5.0154
PLP1	6	0.10471	0.29143	1	5279	4	-5.6794	0.00446	0.0044622	0.584515	98	0	-5.6794
GATSL3	6	0.14297	0.35284	1	6373	2	-4.27	0.00446	0.0044622	0.584515	94	0	-4.27
SLC22A24	6	0.1545	0.36992	1	6669	3	-4.9227	0.00446	0.0044622	0.584515	77	0	-4.9227
GOLGA6A	6	0.18297	0.41082	1	7546	1	-4.4326	0.00446	0.0044622	0.584515	58	0	-4.4326
WNT2	6	0.25581	0.50881	1	9491	3	-5.1333	0.00446	0.0044622	0.584515	92	0	-5.1333
LHX3	6	0.29238	0.55498	1	10357	3	-4.977	0.00446	0.0044622	0.584515	81	0	-4.977
SHANK1	6	0.30358	0.56873	1	10688	3	-5.2118	0.00446	0.0044622	0.584515	78	0	-5.2118
PPP1R16A	6	0.31659	0.5846	1	10897	1	-3.9443	0.00446	0.0044622	0.584515	96	0	-3.9443
OR9A4	6	0.33192	0.60286	1	11360	2	-4.2632	0.00446	0.0044622	0.584515	76	0	-4.2632
OCEL1	6	0.35614	0.62591	1	11723	3	-4.4812	0.00446	0.0044622	0.584515	90	0	-4.4812
CTSW	6	0.38784	0.64959	1	12326	2	-3.9686	0.00446	0.0044622	0.584515	70	0	-3.9686
FGF7	6	0.47391	0.71254	1	13629	3	-5.2011	0.00446	0.0044622	0.584515	72	0	-5.2011
SYDE2	6	0.54923	0.76721	1	14799	2	-4.929	0.00446	0.0044622	0.584515	66	0	-4.929
ZNF721	6	0.57907	0.78864	1	15221	3	-4.8001	0.00446	0.0044622	0.584515	73	0	-4.8001
CDK10	6	0.57907	0.78864	1	15301	3	-4.4812	0.00446	0.0044622	0.584515	65	0	-4.4812
SF3B4	6	0.57996	0.78929	1	15343	2	-4.0107	0.00446	0.0044622	0.584515	97	0	-4.0107
SUPT6H	6	0.59651	0.80127	1	15562	1	-2.8041	0.00446	0.0044622	0.584515	83	0	-2.8041
CRYBA4	6	0.62072	0.81846	1	15910	2	-4.3415	0.00446	0.0044622	0.584515	88	0	-4.3415
SRSF8	6	0.62086	0.81855	1	15989	1	-3.6812	0.00446	0.0044622	0.584515	60	0	-3.6812
AHDC1	6	0.63282	0.82685	1	16129	3	-4.9649	0.00446	0.0044622	0.584515	54	0	-4.9649
NOB1	6	0.63282	0.82685	1	16177	3	-5.103	0.00446	0.0044622	0.584515	61	0	-5.103
ERI2	6	0.63354	0.82738	1	16285	2	-4.2918	0.00446	0.0044622	0.584515	68	0	-4.2918
ATP5I	6	0.69812	0.85914	1	16861	1	-4.2515	0.00446	0.0044622	0.584515	91	0	-4.2515
GFOD1	6	0.70337	0.8612	1	16921	2	-4.4663	0.00446	0.0044622	0.584515	99	0	-4.4663
MTX1	6	0.72286	0.86889	1	17101	2	-4.7474	0.00446	0.0044622	0.584515	79	0	-4.7474
TUBGCP6	6	0.78255	0.89411	1	17847	1	-4.1267	0.00446	0.0044622	0.584515	93	0	-4.1267
RPS8	6	0.87861	0.94172	1	18991	2	-3.5587	0.00446	0.0044622	0.584515	56	0	-3.5587
KLHL35	6	0.87861	0.94172	1	19006	2	-4.1905	0.00446	0.0044622	0.584515	55	0	-4.1905
PTCRA	6	0.90919	0.95258	1	19293	1	-3.8597	0.00446	0.0044622	0.584515	75	0	-3.8597
ATP6AP1L	6	0.91752	0.95458	1	19349	1	-4.3197	0.00446	0.0044622	0.584515	57	0	-4.3197
SPATC1L	6	0.92538	0.95659	1	19409	1	-4.8728	0.00446	0.0044622	0.584515	59	0	-4.8728
SEC13	6	0.93941	0.96075	1	19560	1	-4.8091	0.00446	0.0044622	0.584515	86	0	-4.8091
KLC4	6	0.9573	0.96737	1	19808	1	-4.7187	0.00446	0.0044622	0.584515	69	0	-4.7187
COL25A1	6	0.96229	0.96965	1	19841	1	-4.3515	0.00446	0.0044622	0.584515	64	0	-4.3515
DHX38	6	0.98709	0.98716	1	20459	0	-3.5875	0.00446	0.0044622	0.584515	67	0	-3.5875
SOX12	6	0.99108	0.99116	1	20554	0	-4.3222	0.00446	0.0044622	0.584515	89	0	-4.3222
HOXB4	6	0.9941	0.99415	1	20634	0	-4.3212	0.00446	0.0044622	0.584515	95	0	-4.3212
ENO1	6	0.9941	0.99415	1	20667	0	-4.0901	0.00446	0.0044622	0.584515	62	0	-4.0901
BUD31	6	0.99898	0.99898	1	20837	0	-3.6686	0.00446	0.0044622	0.584515	85	0	-3.6686
RPL13A	6	0.99981	0.9998	1	20887	0	-2.9208	0.00446	0.0044622	0.584515	80	0	-2.9208
RPLP0	6	0.99981	0.9998	1	20888	0	-3.0979	0.00446	0.0044622	0.584515	63	0	-3.0979
WIPF3	5	0.44367	0.67172	1	13177	2	-4.4111	0.005247	0.0053507	0.584515	100	0	-4.4111
GNB2	6	0.086807	0.25146	1	4508	5	-5.5343	0.0058045	0.0058028	0.584515	101	0	-5.5343
SEC61A1	6	0.99945	0.99945	1	20860	0	-3.5793	0.0058534	0.0058615	0.584515	102	0	-3.5793
INHBA	6	0.5254	0.75007	1	14326	3	-4.1051	0.0059023	0.0059136	0.584515	103	0	-4.1051
MEF2BNB	6	0.57996	0.78929	1	15405	2	-4.365	0.0059511	0.0059585	0.584515	104	0	-4.365
VOPP1	6	0.75883	0.88374	1	17476	2	-4.8065	0.006	0.0060097	0.584515	105	0	-4.8065
UBE2D4	6	0.22907	0.47389	1	8693	4	-5.4369	0.0060488	0.0060537	0.584515	106	0	-5.4369
RPL35A	6	0.056273	0.17874	1	3170	2	-2.0144	0.006171	0.0061801	0.584515	109	0	-2.0144
AAMP	6	0.13585	0.34211	1	6171	3	-4.3333	0.006171	0.0061801	0.584515	108	0	-4.3333
DLL3	6	0.68309	0.85337	1	16764	2	-3.9449	0.006171	0.0061801	0.584515	107	0	-3.9449
hsa-mir-3929	1	0.9934	0.99337	1	20625	0	-1.4274	0.0066043	0.006564	0.584515	110	0	-1.4274
hsa-mir-1273d	2	0.67936	0.68375	1	16698	1	-3.3409	0.013165	0.01317	0.584515	114	0	-3.3409
hsa-mir-6087	2	0.8441	0.84408	1	18465	0	-3.1183	0.013165	0.01317	0.584515	112	0	-3.1183
hsa-mir-8078	2	0.99697	0.99695	1	20748	0	-2.1916	0.013165	0.01317	0.584515	111	0	-2.1916
hsa-mir-8086	2	0.99996	0.99996	1	20903	0	-1.4274	0.013165	0.01317	0.584515	113	0	-1.4274
hsa-mir-1254-1	3	0.17769	0.3243	1	7366	1	-4.4673	0.019682	0.019688	0.584515	123	0	-4.4673
hsa-mir-92b	3	0.28333	0.43569	1	10140	2	-5.4623	0.019682	0.019688	0.584515	119	0	-5.4623
hsa-mir-548au	3	0.65709	0.72518	1	16438	1	-3.4774	0.019682	0.019688	0.584515	116	0	-3.4774
hsa-mir-761	3	0.68472	0.73962	1	16766	1	-5.0116	0.019682	0.019688	0.584515	125	0	-5.0116
hsa-mir-548am	3	0.71281	0.75534	1	17065	1	-3.2401	0.019682	0.019688	0.584515	121	0	-3.2401
hsa-mir-619	3	0.72684	0.76358	1	17217	1	-3.2401	0.019682	0.019688	0.584515	132	0	-3.2401
hsa-mir-4780	3	0.74058	0.77192	1	17282	1	-4.0185	0.019682	0.019688	0.584515	129	0	-4.0185
hsa-mir-6127	3	0.88638	0.88654	1	19135	0	-3.8597	0.019682	0.019688	0.584515	124	0	-3.8597
hsa-mir-5010	3	0.96323	0.96337	1	19886	0	-4.3527	0.019682	0.019688	0.584515	122	0	-4.3527
hsa-mir-7641-1	3	0.96323	0.96337	1	19889	0	-2.1307	0.019682	0.019688	0.584515	115	0	-2.1307
hsa-mir-663a	3	0.9802	0.98027	1	20232	0	-2.6015	0.019682	0.019688	0.584515	118	0	-2.6015
hsa-mir-638	3	0.98619	0.98633	1	20379	0	-3.4774	0.019682	0.019688	0.584515	128	0	-3.4774
RPL21	3	0.98863	0.98876	1	20479	0	-3.4774	0.019682	0.019688	0.584515	130	0	-3.4774
hsa-mir-6891	3	0.99261	0.9927	1	20597	0	-3.2401	0.019682	0.019688	0.584515	127	0	-3.2401
hsa-mir-6088	3	0.99805	0.99807	1	20791	0	-2.6015	0.019682	0.019688	0.584515	120	0	-2.6015
hsa-mir-548i-3	3	0.99902	0.99902	1	20842	0	-3.4774	0.019682	0.019688	0.584515	126	0	-3.4774
hsa-mir-1299	3	0.99999	0.99999	1	20910	0	-1.4274	0.019682	0.019688	0.584515	131	0	-1.4274
hsa-mir-1273a	3	0.99999	0.99999	1	20911	0	-1.4274	0.019682	0.019688	0.584515	117	0	-1.4274
hsa-mir-3135b	1	0.97973	0.97975	1	20231	0	-2.1307	0.020267	0.020251	0.584515	133	0	-2.1307
hsa-mir-548ak	2	0.99922	0.99924	1	20844	0	-2.1033	0.025524	0.025491	0.584515	134	0	-2.1033
hsa-mir-3685	4	0.011811	0.039231	0.826344	1165	3	-6.1656	0.026156	0.026175	0.584515	200	0	-6.1656
hsa-mir-5680	4	0.041211	0.12194	1	2533	3	-5.8667	0.026156	0.026175	0.584515	191	0	-5.8667
hsa-mir-5690	4	0.0509	0.1468	1	2942	1	-4.1473	0.026156	0.026175	0.584515	196	0	-4.1473
hsa-mir-7851	4	0.059696	0.16838	1	3436	2	-4.1911	0.026156	0.026175	0.584515	153	0	-4.1911
hsa-mir-376c	4	0.066385	0.18183	1	3694	2	-4.8328	0.026156	0.026175	0.584515	217	0	-4.8328
hsa-mir-1231	4	0.072046	0.19124	1	3928	2	-5.1087	0.026156	0.026175	0.584515	159	0	-5.1087
hsa-mir-1289-1	4	0.085375	0.21308	1	4395	1	-3.7846	0.026156	0.026175	0.584515	188	0	-3.7846
hsa-mir-3674	4	0.097277	0.23216	1	4894	2	-5.3106	0.026156	0.026175	0.584515	157	0	-5.3106
hsa-mir-548y	4	0.099105	0.23502	1	5121	3	-5.5934	0.026156	0.026175	0.584515	173	0	-5.5934
hsa-mir-4295	4	0.10172	0.23907	1	5173	1	-4.5068	0.026156	0.026175	0.584515	179	0	-4.5068
hsa-mir-1972-1	4	0.10269	0.24056	1	5193	2	-5.4878	0.026156	0.026175	0.584515	169	0	-5.4878
VCP	4	0.11066	0.25309	1	5456	1	-3.2112	0.026156	0.026175	0.584515	214	0	-3.2112
hsa-mir-6073	4	0.12759	0.2791	1	5900	3	-5.6002	0.026156	0.026175	0.584515	162	0	-5.6002
hsa-mir-6793	4	0.13583	0.29161	1	6156	2	-5.4812	0.026156	0.026175	0.584515	215	0	-5.4812
hsa-mir-365a	4	0.15229	0.3162	1	6603	2	-5.4995	0.026156	0.026175	0.584515	213	0	-5.4995
hsa-mir-4652	4	0.15229	0.3162	1	6604	3	-5.6635	0.026156	0.026175	0.584515	161	0	-5.6635
hsa-mir-30d	4	0.17854	0.35455	1	7417	2	-4.2456	0.026156	0.026175	0.584515	167	0	-4.2456
hsa-mir-4708	4	0.18948	0.3702	1	7601	3	-5.3169	0.026156	0.026175	0.584515	186	0	-5.3169
hsa-mir-548q	4	0.19489	0.37779	1	7934	1	-4.4578	0.026156	0.026175	0.584515	145	0	-4.4578
hsa-mir-3154	4	0.19799	0.38213	1	7976	2	-5.1847	0.026156	0.026175	0.584515	181	0	-5.1847
hsa-mir-6738	4	0.20454	0.39132	1	8099	1	-4.3222	0.026156	0.026175	0.584515	142	0	-4.3222
hsa-mir-2467	4	0.20841	0.3968	1	8185	2	-4.6521	0.026156	0.026175	0.584515	184	0	-4.6521
hsa-mir-1267	4	0.27622	0.48752	1	10095	2	-4.2146	0.026156	0.026175	0.584515	143	0	-4.2146
hsa-mir-8069	4	0.30691	0.52658	1	10698	1	-4.0107	0.026156	0.026175	0.584515	177	0	-4.0107
hsa-mir-939	4	0.30691	0.52658	1	10703	1	-3.5711	0.026156	0.026175	0.584515	135	0	-3.5711
hsa-mir-3169	4	0.31604	0.53615	1	10886	2	-5.1817	0.026156	0.026175	0.584515	195	0	-5.1817
hsa-mir-5586	4	0.35639	0.56493	1	11784	1	-4.6653	0.026156	0.026175	0.584515	194	0	-4.6653
hsa-mir-1281	4	0.36521	0.57125	1	11861	1	-3.8807	0.026156	0.026175	0.584515	144	0	-3.8807
hsa-mir-3960	4	0.38397	0.58466	1	12187	1	-3.8874	0.026156	0.026175	0.584515	198	0	-3.8874
hsa-mir-1273c	4	0.44313	0.62759	1	13121	1	-3.3645	0.026156	0.026175	0.584515	152	0	-3.3645
hsa-mir-6888	4	0.45868	0.63905	1	13327	2	-4.647	0.026156	0.026175	0.584515	193	0	-4.647
hsa-mir-548an	4	0.47616	0.65197	1	13704	1	-4.4165	0.026156	0.026175	0.584515	165	0	-4.4165
hsa-mir-626	4	0.47616	0.65197	1	13707	1	-4.2864	0.026156	0.026175	0.584515	222	0	-4.2864
hsa-mir-3131	4	0.47818	0.65345	1	13731	2	-4.1808	0.026156	0.026175	0.584515	137	0	-4.1808
SYNGR2	4	0.49876	0.66874	1	14009	2	-4.529	0.026156	0.026175	0.584515	187	0	-4.529
hsa-mir-5091	4	0.53704	0.69725	1	14583	1	-3.5614	0.026156	0.026175	0.584515	139	0	-3.5614
hsa-mir-6804	4	0.54999	0.70696	1	14818	1	-4.5809	0.026156	0.026175	0.584515	158	0	-4.5809
hsa-mir-3907	4	0.56061	0.71504	1	14998	2	-4.8486	0.026156	0.026175	0.584515	178	0	-4.8486
hsa-mir-6134	4	0.56061	0.71504	1	15001	2	-5.0027	0.026156	0.026175	0.584515	154	0	-5.0027
hsa-mir-4677	4	0.57523	0.72614	1	15127	2	-5.0071	0.026156	0.026175	0.584515	174	0	-5.0071
hsa-let-7a-3	4	0.58219	0.73155	1	15440	2	-5.1699	0.026156	0.026175	0.584515	183	0	-5.1699
hsa-mir-938	4	0.5999	0.74525	1	15575	1	-4.6325	0.026156	0.026175	0.584515	212	0	-4.6325
hsa-mir-3656	4	0.61255	0.75511	1	15814	1	-4.0246	0.026156	0.026175	0.584515	172	0	-4.0246
hsa-mir-1303	4	0.62528	0.76498	1	16001	2	-4.9649	0.026156	0.026175	0.584515	204	0	-4.9649
TRAPPC4	4	0.62528	0.76498	1	16002	1	-2.8744	0.026156	0.026175	0.584515	190	0	-2.8744
hsa-mir-3669	4	0.62562	0.76522	1	16013	2	-5.0812	0.026156	0.026175	0.584515	171	0	-5.0812
hsa-mir-760	4	0.62562	0.76522	1	16020	2	-4.8001	0.026156	0.026175	0.584515	136	0	-4.8001
hsa-mir-4649	4	0.62562	0.76522	1	16023	2	-4.4352	0.026156	0.026175	0.584515	175	0	-4.4352
hsa-mir-6766	4	0.63839	0.77501	1	16308	1	-3.2401	0.026156	0.026175	0.584515	148	0	-3.2401
hsa-mir-378j	4	0.65194	0.78569	1	16424	1	-4.0749	0.026156	0.026175	0.584515	163	0	-4.0749
hsa-mir-6730	4	0.66875	0.79887	1	16592	2	-4.8471	0.026156	0.026175	0.584515	168	0	-4.8471
hsa-mir-4644	4	0.66875	0.79887	1	16594	2	-4.1804	0.026156	0.026175	0.584515	209	0	-4.1804
RPL36	4	0.67898	0.80692	1	16693	1	-3.2166	0.026156	0.026175	0.584515	207	0	-3.2166
hsa-mir-7113	4	0.69267	0.81515	1	16825	1	-3.8604	0.026156	0.026175	0.584515	218	0	-3.8604
SNRPC	4	0.74679	0.83274	1	17400	1	-4.2874	0.026156	0.026175	0.584515	151	0	-4.2874
hsa-mir-622	4	0.75999	0.83744	1	17532	1	-3.0746	0.026156	0.026175	0.584515	201	0	-3.0746
hsa-mir-3194	4	0.75999	0.83744	1	17535	1	-4.6716	0.026156	0.026175	0.584515	199	0	-4.6716
hsa-mir-4264	4	0.81053	0.85751	1	18055	1	-3.552	0.026156	0.026175	0.584515	203	0	-3.552
hsa-mir-6861	4	0.82276	0.86301	1	18254	1	-4.2813	0.026156	0.026175	0.584515	164	0	-4.2813
hsa-mir-224	4	0.83455	0.86862	1	18382	1	-4.3145	0.026156	0.026175	0.584515	141	0	-4.3145
hsa-mir-1225	4	0.87783	0.89181	1	18922	1	-2.8041	0.026156	0.026175	0.584515	189	0	-2.8041
PSMD14	4	0.89719	0.90427	1	19191	1	-4.0016	0.026156	0.026175	0.584515	155	0	-4.0016
hsa-mir-4326	4	0.90626	0.91073	1	19254	1	-4.0024	0.026156	0.026175	0.584515	138	0	-4.0024
hsa-mir-7108	4	0.90626	0.91073	1	19258	1	-2.3337	0.026156	0.026175	0.584515	208	0	-2.3337
hsa-mir-558	4	0.93109	0.9313	1	19444	1	-4.0255	0.026156	0.026175	0.584515	223	0	-4.0255
hsa-mir-4316	4	0.95699	0.95687	1	19747	0	-4.6716	0.026156	0.026175	0.584515	149	0	-4.6716
hsa-mir-657	4	0.95699	0.95687	1	19755	0	-3.4486	0.026156	0.026175	0.584515	166	0	-3.4486
hsa-mir-4533	4	0.95699	0.95687	1	19759	0	-4.3415	0.026156	0.026175	0.584515	219	0	-4.3415
hsa-mir-3621	4	0.96236	0.96229	1	19882	0	-4.046	0.026156	0.026175	0.584515	197	0	-4.046
hsa-mir-3139	4	0.9757	0.97577	1	20154	0	-3.9319	0.026156	0.026175	0.584515	156	0	-3.9319
hsa-mir-600	4	0.9757	0.97577	1	20155	0	-3.7898	0.026156	0.026175	0.584515	147	0	-3.7898
hsa-mir-877	4	0.9757	0.97577	1	20160	0	-3.4205	0.026156	0.026175	0.584515	182	0	-3.4205
hsa-mir-6827	4	0.9757	0.97577	1	20162	0	-4.2231	0.026156	0.026175	0.584515	160	0	-4.2231
hsa-mir-1228	4	0.97931	0.97938	1	20230	0	-3.2401	0.026156	0.026175	0.584515	220	0	-3.2401
hsa-mir-6877	4	0.98254	0.98251	1	20317	0	-3.4115	0.026156	0.026175	0.584515	205	0	-3.4115
hsa-mir-4251	4	0.98254	0.98251	1	20323	0	-4.3145	0.026156	0.026175	0.584515	150	0	-4.3145
hsa-mir-650	4	0.98254	0.98251	1	20324	0	-3.4823	0.026156	0.026175	0.584515	216	0	-3.4823
hsa-mir-5095	4	0.98254	0.98251	1	20325	0	-4.1762	0.026156	0.026175	0.584515	170	0	-4.1762
hsa-mir-4442	4	0.98254	0.98251	1	20326	0	-4.4066	0.026156	0.026175	0.584515	146	0	-4.4066
hsa-mir-3195	4	0.98777	0.98778	1	20467	0	-2.5433	0.026156	0.026175	0.584515	210	0	-2.5433
hsa-mir-6727	4	0.99175	0.99175	1	20589	0	-4.0757	0.026156	0.026175	0.584515	211	0	-4.0757
hsa-mir-6510	4	0.99175	0.99175	1	20594	0	-2.5433	0.026156	0.026175	0.584515	180	0	-2.5433
hsa-mir-4467	4	0.99464	0.99465	1	20686	0	-3.8597	0.026156	0.026175	0.584515	140	0	-3.8597
hsa-mir-1199	4	0.99464	0.99465	1	20687	0	-2.9208	0.026156	0.026175	0.584515	206	0	-2.9208
hsa-mir-3180-5	4	0.99464	0.99465	1	20691	0	-3.7626	0.026156	0.026175	0.584515	185	0	-3.7626
SLMO2	4	0.99669	0.99669	1	20740	0	-3.6686	0.026156	0.026175	0.584515	192	0	-3.6686
hsa-mir-4499	4	0.99669	0.99669	1	20742	0	-4.1616	0.026156	0.026175	0.584515	176	0	-4.1616
hsa-mir-3925	4	0.99976	0.99975	1	20884	0	-2.3661	0.026156	0.026175	0.584515	221	0	-2.3661
hsa-mir-5096	4	1	1	1	20914	0	-2.1307	0.026156	0.026175	0.584515	202	0	-2.1307
KSR1	5	0.018691	0.070032	0.969369	1550	3	-6.135	0.032588	0.032569	0.584515	266	0	-6.135
FAM86C1	5	0.028177	0.10077	1	1926	3	-5.2545	0.032588	0.032569	0.584515	228	0	-5.2545
GARS	5	0.054581	0.16284	1	3104	1	-4.1616	0.032588	0.032569	0.584515	232	0	-4.1616
GABRB2	5	0.061576	0.17781	1	3499	3	-5.8691	0.032588	0.032569	0.584515	235	0	-5.8691
TOP3A	5	0.078501	0.21299	1	4251	3	-5.8051	0.032588	0.032569	0.584515	293	0	-5.8051
RPS2	5	0.079094	0.21419	1	4260	2	-4.2918	0.032588	0.032569	0.584515	269	0	-4.2918
SLC18B1	5	0.1133	0.28128	1	5562	3	-5.4896	0.032588	0.032569	0.584515	255	0	-5.4896
LELP1	5	0.11557	0.28553	1	5589	4	-5.2545	0.032588	0.032569	0.584515	252	0	-5.2545
FUT8	5	0.14174	0.33328	1	6286	4	-5.5943	0.032588	0.032569	0.584515	289	0	-5.5943
PFDN2	5	0.14174	0.33328	1	6289	4	-5.3169	0.032588	0.032569	0.584515	287	0	-5.3169
ANAPC11	5	0.16316	0.37065	1	6963	3	-5.5943	0.032588	0.032569	0.584515	282	0	-5.5943
NEURL2	5	0.18966	0.41363	1	7605	3	-5.5429	0.032588	0.032569	0.584515	280	0	-5.5429
SETD7	5	0.24783	0.47612	1	9222	3	-5.3169	0.032588	0.032569	0.584515	279	0	-5.3169
CCSER1	5	0.24783	0.47612	1	9224	2	-4.9733	0.032588	0.032569	0.584515	247	0	-4.9733
RAB19	5	0.25445	0.48295	1	9379	3	-5.4343	0.032588	0.032569	0.584515	261	0	-5.4343
MUSTN1	5	0.26029	0.48914	1	9577	1	-4.2918	0.032588	0.032569	0.584515	240	0	-4.2918
COX8C	5	0.28548	0.51551	1	10234	2	-5.0489	0.032588	0.032569	0.584515	292	0	-5.0489
CYP26C1	5	0.31185	0.54269	1	10750	3	-5.3472	0.032588	0.032569	0.584515	245	0	-5.3472
ANGPTL6	5	0.3446	0.57566	1	11589	3	-5.1891	0.032588	0.032569	0.584515	249	0	-5.1891
RPSA	5	0.36145	0.59235	1	11842	2	-3.8597	0.032588	0.032569	0.584515	256	0	-3.8597
RAB40C	5	0.36145	0.59235	1	11845	2	-5.0853	0.032588	0.032569	0.584515	238	0	-5.0853
IQGAP3	5	0.37688	0.60753	1	12024	3	-5.1207	0.032588	0.032569	0.584515	259	0	-5.1207
PHF5A	5	0.39501	0.62533	1	12385	2	-4.0185	0.032588	0.032569	0.584515	268	0	-4.0185
FBL	5	0.39501	0.62533	1	12386	1	-4.5214	0.032588	0.032569	0.584515	248	0	-4.5214
RNF114	5	0.39652	0.62679	1	12394	2	-4.5214	0.032588	0.032569	0.584515	233	0	-4.5214
KCNRG	5	0.40076	0.63089	1	12480	3	-5.2222	0.032588	0.032569	0.584515	288	0	-5.2222
BRI3	5	0.43365	0.66226	1	13060	2	-4.4673	0.032588	0.032569	0.584515	264	0	-4.4673
SPPL2C	5	0.55435	0.75126	1	14926	2	-4.4111	0.032588	0.032569	0.584515	230	0	-4.4111
RBMX	5	0.59483	0.77243	1	15511	2	-3.6812	0.032588	0.032569	0.584515	225	0	-3.6812
WIPF1	5	0.63142	0.79228	1	16034	2	-4.4673	0.032588	0.032569	0.584515	295	0	-4.4673
C2orf27A	5	0.63668	0.79523	1	16304	2	-4.7194	0.032588	0.032569	0.584515	284	0	-4.7194
POLR3H	5	0.6443	0.79938	1	16358	1	-3.4774	0.032588	0.032569	0.584515	254	0	-3.4774
PEX5	5	0.65708	0.80656	1	16432	2	-4.4111	0.032588	0.032569	0.584515	243	0	-4.4111
RPS13	5	0.66929	0.81345	1	16606	2	-4.0185	0.032588	0.032569	0.584515	263	0	-4.0185
MED11	5	0.67806	0.81848	1	16684	2	-3.4774	0.032588	0.032569	0.584515	227	0	-3.4774
RBM22	5	0.67806	0.81848	1	16688	2	-4.2918	0.032588	0.032569	0.584515	285	0	-4.2918
SOD1	5	0.68179	0.82064	1	16700	1	-2.9558	0.032588	0.032569	0.584515	236	0	-2.9558
CAMK1	5	0.69432	0.82799	1	16831	1	-4.8936	0.032588	0.032569	0.584515	241	0	-4.8936
PUF60	5	0.70682	0.83531	1	17013	1	-2.1307	0.032588	0.032569	0.584515	277	0	-2.1307
RPS23	5	0.70682	0.83531	1	17016	2	-4.5214	0.032588	0.032569	0.584515	286	0	-4.5214
CWF19L2	5	0.71882	0.84237	1	17066	2	-3.4774	0.032588	0.032569	0.584515	278	0	-3.4774
ZNF696	5	0.71882	0.84237	1	17069	2	-4.8936	0.032588	0.032569	0.584515	283	0	-4.8936
GLIS1	5	0.75836	0.86646	1	17457	1	-3.6812	0.032588	0.032569	0.584515	250	0	-3.6812
IARS2	5	0.75836	0.86646	1	17461	1	-2.9558	0.032588	0.032569	0.584515	271	0	-2.9558
CSF3	5	0.75886	0.86679	1	17511	2	-3.6812	0.032588	0.032569	0.584515	242	0	-3.6812
ELF5	5	0.79668	0.89104	1	17922	2	-4.7194	0.032588	0.032569	0.584515	239	0	-4.7194
SYNGR3	5	0.79668	0.89104	1	17924	2	-4.0185	0.032588	0.032569	0.584515	276	0	-4.0185
DYRK3	5	0.79668	0.89104	1	17926	2	-4.0185	0.032588	0.032569	0.584515	246	0	-4.0185
RPS7	5	0.80867	0.89906	1	18047	1	-3.4774	0.032588	0.032569	0.584515	294	0	-3.4774
WDR43	5	0.83201	0.90643	1	18308	1	-3.2401	0.032588	0.032569	0.584515	224	0	-3.2401
RUVBL1	5	0.86455	0.91562	1	18834	1	-4.852	0.032588	0.032569	0.584515	260	0	-4.852
TRIM9	5	0.87499	0.91897	1	18907	1	-3.6812	0.032588	0.032569	0.584515	257	0	-3.6812
C10orf131	5	0.89448	0.92582	1	19180	1	-2.9558	0.032588	0.032569	0.584515	291	0	-2.9558
RPL34	5	0.90332	0.92924	1	19244	1	-3.2401	0.032588	0.032569	0.584515	258	0	-3.2401
H2AFZ	5	0.91204	0.93291	1	19307	1	-2.1307	0.032588	0.032569	0.584515	265	0	-2.1307
SLC2A8	5	0.91204	0.93291	1	19309	1	-3.4774	0.032588	0.032569	0.584515	244	0	-3.4774
WNT2B	5	0.92011	0.93667	1	19377	1	-4.8936	0.032588	0.032569	0.584515	234	0	-4.8936
VWA1	5	0.93488	0.94419	1	19507	1	-4.0185	0.032588	0.032569	0.584515	267	0	-4.0185
DRGX	5	0.94179	0.94815	1	19563	1	-4.9733	0.032588	0.032569	0.584515	274	0	-4.9733
TOMM20	5	0.94179	0.94815	1	19572	1	-4.2282	0.032588	0.032569	0.584515	273	0	-4.2282
ZNF556	5	0.94813	0.9522	1	19680	1	-4.3527	0.032588	0.032569	0.584515	270	0	-4.3527
RBM18	5	0.95419	0.95644	1	19740	1	-3.8597	0.032588	0.032569	0.584515	229	0	-3.8597
RPS9	5	0.9647	0.96502	1	19893	1	-4.7194	0.032588	0.032569	0.584515	281	0	-4.7194
GNLY	5	0.97335	0.97337	1	20056	0	-3.4774	0.032588	0.032569	0.584515	253	0	-3.4774
TRIO	5	0.98041	0.98047	1	20233	0	-3.4774	0.032588	0.032569	0.584515	237	0	-3.4774
TBCC	5	0.98342	0.98346	1	20330	0	-3.6812	0.032588	0.032569	0.584515	231	0	-3.6812
WDR6	5	0.98613	0.98614	1	20372	0	-3.4774	0.032588	0.032569	0.584515	290	0	-3.4774
SEMA6B	5	0.99215	0.99216	1	20595	0	-4.0185	0.032588	0.032569	0.584515	272	0	-4.0185
UBL5	5	0.99365	0.99363	1	20629	0	-3.4774	0.032588	0.032569	0.584515	275	0	-3.4774
HNRNPC	5	0.99855	0.99856	1	20808	0	-3.3636	0.032588	0.032569	0.584515	251	0	-3.3636
SNRPD3	5	0.99855	0.99856	1	20809	0	-2.9558	0.032588	0.032569	0.584515	262	0	-2.9558
SART3	5	0.99855	0.99856	1	20810	0	-3.4774	0.032588	0.032569	0.584515	226	0	-3.4774
hsa-mir-1278	3	0.83059	0.83509	1	18304	1	-4.8091	0.036173	0.036192	0.584515	296	0	-4.8091
NPIPA5	6	1.33e-06	9.23e-06	0.001313	144	4	-7.1246	0.038977	0.03918	0.584515	1008	0	-7.1246
CYP4A11	6	0.00039425	0.0021048	0.155897	274	3	-5.6001	0.038977	0.03918	0.584515	981	0	-5.6001
C5orf64	6	0.00098867	0.0051297	0.279406	370	5	-6.1378	0.038977	0.03918	0.584515	1395	0	-6.1378
MSTN	6	0.001338	0.0068399	0.331167	413	5	-5.9886	0.038977	0.03918	0.584515	813	0	-5.9886
ZNF883	6	0.0025852	0.012794	0.487448	537	4	-6.3089	0.038977	0.03918	0.584515	1173	0	-6.3089
CBX5	6	0.0040343	0.019382	0.619879	641	4	-6.2486	0.038977	0.03918	0.584515	862	0	-6.2486
USP17L4	6	0.0058778	0.027493	0.723559	762	5	-5.9982	0.038977	0.03918	0.584515	523	0	-5.9982
SPECC1L	6	0.0073788	0.034023	0.782859	877	4	-5.8111	0.038977	0.03918	0.584515	1002	0	-5.8111
USP17L8	6	0.0083107	0.037957	0.806006	952	5	-5.3015	0.038977	0.03918	0.584515	1394	0	-5.3015
H2AFB1	6	0.0090616	0.041053	0.835698	965	5	-5.6823	0.038977	0.03918	0.584515	1268	0	-5.6823
BBC3	6	0.0093021	0.042072	0.835698	984	5	-5.9392	0.038977	0.03918	0.584515	1098	0	-5.9392
DSC3	6	0.010182	0.045709	0.874707	1057	3	-5.2288	0.038977	0.03918	0.584515	347	0	-5.2288
ELOVL7	6	0.011091	0.049329	0.894855	1125	3	-5.1075	0.038977	0.03918	0.584515	765	0	-5.1075
RPL14	6	0.012024	0.053021	0.915004	1177	2	-3.5499	0.038977	0.03918	0.584515	1141	0	-3.5499
DMRTC1	6	0.013221	0.057754	0.916593	1229	5	-5.9597	0.038977	0.03918	0.584515	1097	0	-5.9597
GABRB3	6	0.013221	0.057754	0.916593	1235	5	-5.9403	0.038977	0.03918	0.584515	1215	0	-5.9403
TMPRSS11E	6	0.014816	0.064009	0.936891	1365	4	-5.987	0.038977	0.03918	0.584515	1010	0	-5.987
HIST2H2AA4	6	0.015772	0.067529	0.969369	1416	3	-4.9649	0.038977	0.03918	0.584515	858	0	-4.9649
HIST2H2AA3	6	0.015772	0.067529	0.969369	1417	3	-4.9649	0.038977	0.03918	0.584515	845	0	-4.9649
FAM32A	6	0.016404	0.0694	0.969369	1427	3	-4.6195	0.038977	0.03918	0.584515	380	0	-4.6195
CBWD5	6	0.018035	0.074324	0.996519	1508	2	-4.8112	0.038977	0.03918	0.584515	1245	0	-4.8112
ERP27	6	0.01844	0.075536	0.999265	1519	4	-5.9386	0.038977	0.03918	0.584515	718	0	-5.9386
RBBP6	6	0.022739	0.088256	1	1694	4	-5.9555	0.038977	0.03918	0.584515	1277	0	-5.9555
TTC30B	6	0.022985	0.088979	1	1715	4	-5.8685	0.038977	0.03918	0.584515	1162	0	-5.8685
OR2T29	6	0.024497	0.093381	1	1766	4	-5.7286	0.038977	0.03918	0.584515	418	0	-5.7286
LOC100130451	6	0.024587	0.093653	1	1780	3	-4.708	0.038977	0.03918	0.584515	799	0	-4.708
IFNAR2	6	0.025711	0.09685	1	1810	4	-5.8874	0.038977	0.03918	0.584515	929	0	-5.8874
C3orf58	6	0.02577	0.096999	1	1820	4	-5.3896	0.038977	0.03918	0.584515	474	0	-5.3896
SIGLEC9	6	0.025864	0.097279	1	1823	2	-3.9319	0.038977	0.03918	0.584515	1095	0	-3.9319
TSKS	6	0.026122	0.098023	1	1849	5	-5.6316	0.038977	0.03918	0.584515	632	0	-5.6316
PINK1	6	0.026403	0.098835	1	1879	4	-5.8102	0.038977	0.03918	0.584515	548	0	-5.8102
PIN4	6	0.026403	0.098835	1	1882	3	-5.4049	0.038977	0.03918	0.584515	867	0	-5.4049
TMEM251	6	0.028736	0.1055	1	1943	5	-5.773	0.038977	0.03918	0.584515	610	0	-5.773
GTDC2	6	0.029625	0.10798	1	2006	3	-4.877	0.038977	0.03918	0.584515	598	0	-4.877
NUPL2	6	0.029625	0.10798	1	2007	2	-4.7474	0.038977	0.03918	0.584515	345	0	-4.7474
CORO2B	6	0.031135	0.11221	1	2069	4	-5.6365	0.038977	0.03918	0.584515	1367	0	-5.6365
ZNF676	6	0.034193	0.12068	1	2176	4	-5.4728	0.038977	0.03918	0.584515	558	0	-5.4728
ZNF223	6	0.034477	0.12144	1	2201	5	-5.4896	0.038977	0.03918	0.584515	758	0	-5.4896
TPK1	6	0.034477	0.12144	1	2207	5	-5.4612	0.038977	0.03918	0.584515	398	0	-5.4612
XPOT	6	0.034477	0.12144	1	2210	5	-5.6955	0.038977	0.03918	0.584515	1305	0	-5.6955
OSTC	6	0.036209	0.12621	1	2343	3	-4.531	0.038977	0.03918	0.584515	893	0	-4.531
NPY2R	6	0.036632	0.12735	1	2362	3	-5.2643	0.038977	0.03918	0.584515	473	0	-5.2643
CLPB	6	0.036742	0.12765	1	2378	3	-4.9227	0.038977	0.03918	0.584515	900	0	-4.9227
IL31	6	0.039485	0.13509	1	2426	5	-5.462	0.038977	0.03918	0.584515	788	0	-5.462
FRS2	6	0.040069	0.13668	1	2495	3	-5.1554	0.038977	0.03918	0.584515	818	0	-5.1554
SYNJ2	6	0.040539	0.13793	1	2512	4	-5.7816	0.038977	0.03918	0.584515	1108	0	-5.7816
HDAC6	6	0.043861	0.14676	1	2608	3	-5.1539	0.038977	0.03918	0.584515	1081	0	-5.1539
TBC1D30	6	0.044049	0.14728	1	2618	3	-4.531	0.038977	0.03918	0.584515	783	0	-4.531
CST9	6	0.045162	0.15015	1	2667	5	-5.7035	0.038977	0.03918	0.584515	1297	0	-5.7035
CCDC175	6	0.045162	0.15015	1	2703	5	-5.6333	0.038977	0.03918	0.584515	1172	0	-5.6333
RPL23A	6	0.047284	0.15569	1	2841	1	-3.404	0.038977	0.03918	0.584515	577	0	-3.404
MRPL30	6	0.048533	0.15889	1	2866	4	-5.6306	0.038977	0.03918	0.584515	993	0	-5.6306
FAM134A	6	0.050413	0.16374	1	2895	3	-5.3811	0.038977	0.03918	0.584515	512	0	-5.3811
PCP4	6	0.050774	0.16471	1	2912	3	-5.1036	0.038977	0.03918	0.584515	1083	0	-5.1036
MDH1	6	0.050912	0.16506	1	2972	4	-5.7256	0.038977	0.03918	0.584515	693	0	-5.7256
TFEC	6	0.053189	0.17088	1	3060	3	-5.2311	0.038977	0.03918	0.584515	1053	0	-5.2311
KCTD9	6	0.053189	0.17088	1	3061	3	-4.612	0.038977	0.03918	0.584515	1248	0	-4.612
HTR2B	6	0.055131	0.17586	1	3116	4	-5.8106	0.038977	0.03918	0.584515	672	0	-5.8106
C10orf12	6	0.055131	0.17586	1	3132	3	-5.5379	0.038977	0.03918	0.584515	968	0	-5.5379
ZSCAN18	6	0.055131	0.17586	1	3134	3	-5.2742	0.038977	0.03918	0.584515	1049	0	-5.2742
PREPL	6	0.056273	0.17874	1	3175	3	-5.0753	0.038977	0.03918	0.584515	1214	0	-5.0753
PRKCH	6	0.056821	0.1801	1	3209	4	-5.691	0.038977	0.03918	0.584515	703	0	-5.691
NOTCH2	6	0.056821	0.1801	1	3254	4	-5.797	0.038977	0.03918	0.584515	833	0	-5.797
ZSCAN9	6	0.056821	0.1801	1	3261	4	-5.6559	0.038977	0.03918	0.584515	1131	0	-5.6559
PLK4	6	0.057495	0.18177	1	3269	3	-4.9649	0.038977	0.03918	0.584515	639	0	-4.9649
SLC12A1	6	0.058823	0.1851	1	3280	5	-5.4886	0.038977	0.03918	0.584515	890	0	-5.4886
GYPC	6	0.058823	0.1851	1	3370	5	-5.4744	0.038977	0.03918	0.584515	381	0	-5.4744
BTRC	6	0.058823	0.1851	1	3381	5	-5.4369	0.038977	0.03918	0.584515	790	0	-5.4369
CCDC36	6	0.05899	0.1855	1	3404	4	-5.2034	0.038977	0.03918	0.584515	301	0	-5.2034
GJA9	6	0.059342	0.18637	1	3409	3	-5.1215	0.038977	0.03918	0.584515	1195	0	-5.1215
CXCL11	6	0.059342	0.18637	1	3415	3	-5.2088	0.038977	0.03918	0.584515	719	0	-5.2088
PTPN18	6	0.059342	0.18637	1	3419	3	-4.8384	0.038977	0.03918	0.584515	1331	0	-4.8384
ERO1L	6	0.059342	0.18637	1	3422	2	-4.7643	0.038977	0.03918	0.584515	987	0	-4.7643
C9orf69	6	0.062438	0.19403	1	3529	2	-4.2267	0.038977	0.03918	0.584515	769	0	-4.2267
AASDH	6	0.063281	0.19609	1	3554	4	-5.6437	0.038977	0.03918	0.584515	811	0	-5.6437
2025-03-05	6	0.063281	0.19609	1	3558	4	-5.6437	0.038977	0.03918	0.584515	905	0	-5.6437
NXPE2	6	0.063281	0.19609	1	3576	4	-5.6316	0.038977	0.03918	0.584515	1000	0	-5.6316
SPDYE2L	6	0.064298	0.19856	1	3597	3	-4.7796	0.038977	0.03918	0.584515	938	0	-4.7796
SPDYE3	6	0.064298	0.19856	1	3600	3	-5.3159	0.038977	0.03918	0.584515	838	0	-5.3159
SPDYE5	6	0.064298	0.19856	1	3602	1	-2.8807	0.038977	0.03918	0.584515	1314	0	-2.8807
PTTG1	6	0.064999	0.20029	1	3616	4	-5.5891	0.038977	0.03918	0.584515	1216	0	-5.5891
NDST3	6	0.064999	0.20029	1	3627	3	-5.4812	0.038977	0.03918	0.584515	1003	0	-5.4812
CACNA1A	6	0.064999	0.20029	1	3636	4	-5.6376	0.038977	0.03918	0.584515	1218	0	-5.6376
CCDC146	6	0.064999	0.20029	1	3643	4	-5.653	0.038977	0.03918	0.584515	1308	0	-5.653
RBM43	6	0.065134	0.20062	1	3652	3	-5.3704	0.038977	0.03918	0.584515	1201	0	-5.3704
PCK1	6	0.065581	0.20168	1	3661	2	-4.5504	0.038977	0.03918	0.584515	1260	0	-4.5504
NALCN	6	0.065581	0.20168	1	3676	5	-5.6897	0.038977	0.03918	0.584515	561	0	-5.6897
KLHDC1	6	0.066972	0.205	1	3724	5	-5.4556	0.038977	0.03918	0.584515	1082	0	-5.4556
USP28	6	0.068726	0.2092	1	3780	3	-5.1794	0.038977	0.03918	0.584515	540	0	-5.1794
MZT2B	6	0.068726	0.2092	1	3781	3	-4.6038	0.038977	0.03918	0.584515	496	0	-4.6038
PANK3	6	0.069238	0.21042	1	3794	5	-5.2488	0.038977	0.03918	0.584515	1221	0	-5.2488
UNC45A	6	0.069767	0.21166	1	3814	2	-4.6325	0.038977	0.03918	0.584515	660	0	-4.6325
GTF2H2C	6	0.070521	0.2135	1	3828	4	-5.782	0.038977	0.03918	0.584515	931	0	-5.782
G6PC	6	0.071014	0.21469	1	3925	2	-4.369	0.038977	0.03918	0.584515	378	0	-4.369
LYPD6	6	0.072468	0.21813	1	3933	3	-5.0782	0.038977	0.03918	0.584515	581	0	-5.0782
ATPBD4	6	0.073266	0.22005	1	3958	4	-5.4802	0.038977	0.03918	0.584515	434	0	-5.4802
CCDC58	6	0.074012	0.22179	1	3986	2	-4.3415	0.038977	0.03918	0.584515	1060	0	-4.3415
LCE4A	6	0.07638	0.22738	1	4097	5	-5.5224	0.038977	0.03918	0.584515	675	0	-5.5224
SPRY1	6	0.076894	0.22859	1	4159	5	-5.6336	0.038977	0.03918	0.584515	352	0	-5.6336
EFHC1	6	0.076894	0.22859	1	4172	5	-5.6923	0.038977	0.03918	0.584515	475	0	-5.6923
SCRN3	6	0.076894	0.22859	1	4177	3	-5.3797	0.038977	0.03918	0.584515	740	0	-5.3797
KRTAP5-3	6	0.077335	0.22962	1	4199	2	-4.3212	0.038977	0.03918	0.584515	1104	0	-4.3212
SLC7A5	6	0.078275	0.23182	1	4229	4	-5.6063	0.038977	0.03918	0.584515	1362	0	-5.6063
AKAP3	6	0.079891	0.23554	1	4263	2	-4.5934	0.038977	0.03918	0.584515	762	0	-4.5934
GPR124	6	0.08175	0.2399	1	4290	3	-4.895	0.038977	0.03918	0.584515	1330	0	-4.895
MEGF9	6	0.08175	0.2399	1	4300	3	-5.2505	0.038977	0.03918	0.584515	1015	0	-5.2505
ZNF765	6	0.083296	0.24348	1	4345	3	-5.4119	0.038977	0.03918	0.584515	1309	0	-5.4119
CCND1	6	0.083296	0.24348	1	4352	4	-5.6082	0.038977	0.03918	0.584515	560	0	-5.6082
ESM1	6	0.086186	0.2501	1	4409	3	-4.209	0.038977	0.03918	0.584515	945	0	-4.209
HSPA13	6	0.086186	0.2501	1	4415	4	-5.3394	0.038977	0.03918	0.584515	816	0	-5.3394
KALRN	6	0.086939	0.25176	1	4544	4	-5.5559	0.038977	0.03918	0.584515	677	0	-5.5559
GRM3	6	0.086939	0.25176	1	4551	4	-5.5686	0.038977	0.03918	0.584515	766	0	-5.5686
SSBP1	6	0.086939	0.25176	1	4565	4	-5.5811	0.038977	0.03918	0.584515	1037	0	-5.5811
NGF	6	0.087219	0.25241	1	4609	2	-4.5653	0.038977	0.03918	0.584515	846	0	-4.5653
KDM3A	6	0.090108	0.25897	1	4650	3	-5.4221	0.038977	0.03918	0.584515	771	0	-5.4221
COMTD1	6	0.090196	0.25916	1	4670	1	-4.2864	0.038977	0.03918	0.584515	786	0	-4.2864
PRKRIP1	6	0.090196	0.25916	1	4673	1	-3.2112	0.038977	0.03918	0.584515	1094	0	-3.2112
ZCWPW1	6	0.090698	0.26033	1	4689	2	-4.2818	0.038977	0.03918	0.584515	634	0	-4.2818
MYO15A	6	0.091942	0.26312	1	4719	4	-5.2383	0.038977	0.03918	0.584515	368	0	-5.2383
GADD45GIP1	6	0.091942	0.26312	1	4721	2	-4.6023	0.038977	0.03918	0.584515	1220	0	-4.6023
BTBD18	6	0.095647	0.27149	1	4796	3	-5.2439	0.038977	0.03918	0.584515	1194	0	-5.2439
ZFP36	6	0.096455	0.27333	1	4805	4	-5.6159	0.038977	0.03918	0.584515	1196	0	-5.6159
MPST	6	0.096455	0.27333	1	4845	4	-5.5554	0.038977	0.03918	0.584515	415	0	-5.5554
KCNJ5	6	0.097075	0.27472	1	4865	3	-5.4316	0.038977	0.03918	0.584515	1386	0	-5.4316
C16orf58	6	0.097075	0.27472	1	4873	3	-5.4694	0.038977	0.03918	0.584515	948	0	-5.4694
TNFRSF1A	6	0.097075	0.27472	1	4875	4	-5.6034	0.038977	0.03918	0.584515	1264	0	-5.6034
WSB2	6	0.098222	0.2772	1	4921	5	-5.4637	0.038977	0.03918	0.584515	1133	0	-5.4637
CNKSR1	6	0.098222	0.2772	1	4931	5	-5.2034	0.038977	0.03918	0.584515	915	0	-5.2034
GPR156	6	0.098222	0.2772	1	5075	5	-5.3575	0.038977	0.03918	0.584515	969	0	-5.3575
GLDN	6	0.098222	0.2772	1	5110	5	-5.1722	0.038977	0.03918	0.584515	880	0	-5.1722
ZNF614	6	0.10073	0.28274	1	5152	2	-4.5653	0.038977	0.03918	0.584515	1230	0	-4.5653
TLK1	6	0.10073	0.28274	1	5156	3	-4.8324	0.038977	0.03918	0.584515	1223	0	-4.8324
PRR5-ARHGAP8	6	0.10073	0.28274	1	5157	3	-5.0414	0.038977	0.03918	0.584515	1209	0	-5.0414
QPCT	6	0.10195	0.28536	1	5183	4	-5.4963	0.038977	0.03918	0.584515	599	0	-5.4963
HOXC8	6	0.10402	0.28991	1	5220	2	-4.8513	0.038977	0.03918	0.584515	1023	0	-4.8513
CCDC125	6	0.10402	0.28991	1	5224	2	-4.5418	0.038977	0.03918	0.584515	919	0	-4.5418
SRY	6	0.10471	0.29143	1	5251	4	-5.6517	0.038977	0.03918	0.584515	299	0	-5.6517
TSC22D1	6	0.10471	0.29143	1	5252	3	-5.2943	0.038977	0.03918	0.584515	393	0	-5.2943
ASPHD1	6	0.10576	0.29366	1	5309	2	-4.7643	0.038977	0.03918	0.584515	399	0	-4.7643
AQP4	6	0.1061	0.29442	1	5341	4	-5.2188	0.038977	0.03918	0.584515	388	0	-5.2188
SLC9A8	6	0.1061	0.29442	1	5343	3	-5.2315	0.038977	0.03918	0.584515	1166	0	-5.2315
SKIL	6	0.1071	0.29656	1	5359	4	-5.5907	0.038977	0.03918	0.584515	1161	0	-5.5907
ZNF532	6	0.1071	0.29656	1	5391	4	-5.6024	0.038977	0.03918	0.584515	466	0	-5.6024
SLC5A5	6	0.1071	0.29656	1	5404	4	-5.5163	0.038977	0.03918	0.584515	1319	0	-5.5163
ZNF468	6	0.1071	0.29656	1	5407	4	-5.5163	0.038977	0.03918	0.584515	486	0	-5.5163
SH3KBP1	6	0.1071	0.29656	1	5408	4	-5.5907	0.038977	0.03918	0.584515	1110	0	-5.5907
MRPL42	6	0.10842	0.29937	1	5437	3	-5.2011	0.038977	0.03918	0.584515	1030	0	-5.2011
SIRPG	6	0.1109	0.30383	1	5464	1	-4.8305	0.038977	0.03918	0.584515	377	0	-4.8305
GRB10	6	0.1109	0.30383	1	5474	3	-5.0246	0.038977	0.03918	0.584515	678	0	-5.0246
OR1J1	6	0.11107	0.3041	1	5485	3	-5.3154	0.038977	0.03918	0.584515	956	0	-5.3154
SCEL	6	0.11107	0.3041	1	5489	3	-5.2274	0.038977	0.03918	0.584515	589	0	-5.2274
CCL21	6	0.11107	0.3041	1	5499	3	-5.1817	0.038977	0.03918	0.584515	324	0	-5.1817
LHX6	6	0.11107	0.3041	1	5511	3	-5.2274	0.038977	0.03918	0.584515	1281	0	-5.2274
MOSPD2	6	0.11107	0.3041	1	5518	2	-4.6703	0.038977	0.03918	0.584515	308	0	-4.6703
LSM6	6	0.11674	0.31289	1	5622	2	-4.1616	0.038977	0.03918	0.584515	1080	0	-4.1616
C6orf106	6	0.11869	0.3159	1	5714	4	-5.4894	0.038977	0.03918	0.584515	1038	0	-5.4894
KLK5	6	0.11908	0.31651	1	5735	4	-5.2633	0.038977	0.03918	0.584515	408	0	-5.2633
SNX1	6	0.11908	0.31651	1	5738	2	-4.1616	0.038977	0.03918	0.584515	995	0	-4.1616
GPR173	6	0.12102	0.31948	1	5756	2	-4.3464	0.038977	0.03918	0.584515	445	0	-4.3464
BTN2A2	6	0.12168	0.32052	1	5785	4	-5.6163	0.038977	0.03918	0.584515	1185	0	-5.6163
TMEM235	6	0.12286	0.32233	1	5827	3	-4.6078	0.038977	0.03918	0.584515	1263	0	-4.6078
UGT2B4	6	0.12286	0.32233	1	5842	3	-4.4902	0.038977	0.03918	0.584515	566	0	-4.4902
FAM98B	6	0.12286	0.32233	1	5844	3	-5.1829	0.038977	0.03918	0.584515	530	0	-5.1829
MYPN	6	0.12529	0.32605	1	5876	4	-5.5631	0.038977	0.03918	0.584515	627	0	-5.5631
NDUFA4L2	6	0.12729	0.32909	1	5886	3	-4.8718	0.038977	0.03918	0.584515	1283	0	-4.8718
LGALS4	6	0.12729	0.32909	1	5887	3	-5.1857	0.038977	0.03918	0.584515	800	0	-5.1857
ZNF254	6	0.12912	0.33191	1	5921	3	-5.2311	0.038977	0.03918	0.584515	1068	0	-5.2311
SLC48A1	6	0.12912	0.33191	1	5932	2	-4.4138	0.038977	0.03918	0.584515	302	0	-4.4138
CAPN5	6	0.12912	0.33191	1	5935	3	-5.1441	0.038977	0.03918	0.584515	733	0	-5.1441
FECH	6	0.12912	0.33191	1	5942	2	-4.8936	0.038977	0.03918	0.584515	1044	0	-4.8936
COPS5	6	0.12912	0.33191	1	5943	3	-5.2623	0.038977	0.03918	0.584515	649	0	-5.2623
MXRA7	6	0.12961	0.33266	1	5952	2	-4.0439	0.038977	0.03918	0.584515	355	0	-4.0439
RPL36A	6	0.12961	0.33266	1	5953	2	-4.8842	0.038977	0.03918	0.584515	1356	0	-4.8842
GAB3	6	0.12961	0.33266	1	5956	3	-5.3523	0.038977	0.03918	0.584515	584	0	-5.3523
CELF5	6	0.13116	0.33503	1	5979	4	-5.4754	0.038977	0.03918	0.584515	494	0	-5.4754
CLCN7	6	0.13116	0.33503	1	5984	4	-5.5391	0.038977	0.03918	0.584515	1079	0	-5.5391
CAND2	6	0.13116	0.33503	1	6012	4	-5.5143	0.038977	0.03918	0.584515	1375	0	-5.5143
FBXO30	6	0.13116	0.33503	1	6031	4	-5.5268	0.038977	0.03918	0.584515	729	0	-5.5268
TXNL1	6	0.13116	0.33503	1	6035	4	-5.5143	0.038977	0.03918	0.584515	980	0	-5.5143
OGFOD1	6	0.13116	0.33503	1	6037	4	-5.5976	0.038977	0.03918	0.584515	1072	0	-5.5976
CNDP2	6	0.13129	0.33522	1	6070	3	-5.2145	0.038977	0.03918	0.584515	1342	0	-5.2145
EDN3	6	0.13129	0.33522	1	6105	4	-5.4971	0.038977	0.03918	0.584515	1363	0	-5.4971
SLC6A8	6	0.13214	0.33652	1	6110	3	-4.987	0.038977	0.03918	0.584515	1389	0	-4.987
CASP2	6	0.13214	0.33652	1	6123	3	-5.0414	0.038977	0.03918	0.584515	1009	0	-5.0414
CAMSAP2	6	0.1346	0.34023	1	6145	4	-5.3166	0.038977	0.03918	0.584515	802	0	-5.3166
GRXCR2	6	0.13585	0.34211	1	6167	3	-5.2178	0.038977	0.03918	0.584515	436	0	-5.2178
SNCG	6	0.13585	0.34211	1	6172	2	-4.2418	0.038977	0.03918	0.584515	553	0	-4.2418
SPATA31A4	6	0.13585	0.34211	1	6197	3	-5.1923	0.038977	0.03918	0.584515	776	0	-5.1923
HECTD1	6	0.13732	0.34435	1	6230	2	-4.4854	0.038977	0.03918	0.584515	671	0	-4.4854
SAE1	6	0.14031	0.34888	1	6281	3	-4.9027	0.038977	0.03918	0.584515	517	0	-4.9027
OR5T3	6	0.14188	0.35119	1	6303	4	-5.5501	0.038977	0.03918	0.584515	752	0	-5.5501
KLHL31	6	0.14188	0.35119	1	6350	3	-5.2513	0.038977	0.03918	0.584515	753	0	-5.2513
WNK3	6	0.14297	0.35284	1	6388	3	-4.7571	0.038977	0.03918	0.584515	824	0	-4.7571
KLHL29	6	0.14297	0.35284	1	6390	3	-5.0055	0.038977	0.03918	0.584515	300	0	-5.0055
GTF2H4	6	0.14297	0.35284	1	6396	2	-4.4959	0.038977	0.03918	0.584515	702	0	-4.4959
RPL7	6	0.14321	0.35321	1	6413	2	-3.3587	0.038977	0.03918	0.584515	651	0	-3.3587
LYG1	6	0.14435	0.35492	1	6435	4	-5.4873	0.038977	0.03918	0.584515	318	0	-5.4873
ZNF398	6	0.14435	0.35492	1	6452	4	-5.4341	0.038977	0.03918	0.584515	1127	0	-5.4341
OR5B3	6	0.14588	0.35717	1	6483	4	-5.4581	0.038977	0.03918	0.584515	839	0	-5.4581
TLR1	6	0.14588	0.35717	1	6489	2	-4.5175	0.038977	0.03918	0.584515	402	0	-4.5175
KIF3B	6	0.14588	0.35717	1	6492	2	-4.5214	0.038977	0.03918	0.584515	807	0	-4.5214
VIPAS39	6	0.14863	0.36125	1	6509	4	-5.2218	0.038977	0.03918	0.584515	307	0	-5.2218
ZNF750	6	0.14863	0.36125	1	6511	3	-4.9708	0.038977	0.03918	0.584515	592	0	-4.9708
METTL21B	6	0.14863	0.36125	1	6517	3	-5.0071	0.038977	0.03918	0.584515	874	0	-5.0071
CYP3A7	6	0.14969	0.36284	1	6541	4	-5.3823	0.038977	0.03918	0.584515	809	0	-5.3823
ITGAE	6	0.14969	0.36284	1	6557	4	-5.4405	0.038977	0.03918	0.584515	416	0	-5.4405
WIPI2	6	0.15153	0.36556	1	6597	3	-4.6977	0.038977	0.03918	0.584515	1154	0	-4.6977
DYNC1LI1	6	0.15286	0.36754	1	6617	3	-5.1672	0.038977	0.03918	0.584515	1187	0	-5.1672
OR10A4	6	0.15286	0.36754	1	6621	3	-5.3272	0.038977	0.03918	0.584515	934	0	-5.3272
C3orf17	6	0.15286	0.36754	1	6639	3	-4.8897	0.038977	0.03918	0.584515	746	0	-4.8897
C9orf163	6	0.1545	0.36992	1	6655	3	-5.2312	0.038977	0.03918	0.584515	1186	0	-5.2312
SYCE3	6	0.15676	0.37329	1	6697	3	-5.181	0.038977	0.03918	0.584515	962	0	-5.181
GSDMB	6	0.15676	0.37329	1	6710	2	-4.7408	0.038977	0.03918	0.584515	739	0	-4.7408
PRC1	6	0.15793	0.37497	1	6740	2	-3.5614	0.038977	0.03918	0.584515	1126	0	-3.5614
AADAC	6	0.15914	0.37675	1	6760	4	-5.4332	0.038977	0.03918	0.584515	556	0	-5.4332
COL4A3BP	6	0.15914	0.37675	1	6797	4	-5.3768	0.038977	0.03918	0.584515	836	0	-5.3768
SLC18A1	6	0.15914	0.37675	1	6812	4	-4.9822	0.038977	0.03918	0.584515	1101	0	-4.9822
ISCA1	6	0.16131	0.37994	1	6945	3	-5.2693	0.038977	0.03918	0.584515	944	0	-5.2693
TPST2	6	0.16512	0.38547	1	7002	3	-4.4271	0.038977	0.03918	0.584515	669	0	-4.4271
MAP2K6	6	0.16512	0.38547	1	7016	4	-5.3825	0.038977	0.03918	0.584515	810	0	-5.3825
GOLGA7	6	0.16512	0.38547	1	7030	2	-4.0922	0.038977	0.03918	0.584515	1176	0	-4.0922
TEX29	6	0.16512	0.38547	1	7041	4	-5.4925	0.038977	0.03918	0.584515	1160	0	-5.4925
RND1	6	0.16515	0.38552	1	7058	3	-5.3936	0.038977	0.03918	0.584515	361	0	-5.3936
G6PC3	6	0.16515	0.38552	1	7087	4	-5.4468	0.038977	0.03918	0.584515	461	0	-5.4468
RPS14	6	0.16515	0.38552	1	7096	3	-5.181	0.038977	0.03918	0.584515	441	0	-5.181
TECR	6	0.16704	0.38822	1	7138	4	-5.3052	0.038977	0.03918	0.584515	676	0	-5.3052
CDRT15	6	0.16704	0.38822	1	7150	2	-4.0515	0.038977	0.03918	0.584515	792	0	-4.0515
CXCL12	6	0.17091	0.39385	1	7167	3	-5.0255	0.038977	0.03918	0.584515	738	0	-5.0255
ABCA9	6	0.17091	0.39385	1	7171	3	-5.118	0.038977	0.03918	0.584515	583	0	-5.118
DYNAP	6	0.17342	0.39738	1	7210	3	-5.3089	0.038977	0.03918	0.584515	1028	0	-5.3089
THBS4	6	0.17342	0.39738	1	7220	3	-5.0027	0.038977	0.03918	0.584515	654	0	-5.0027
RGPD3	6	0.17342	0.39738	1	7232	3	-4.2991	0.038977	0.03918	0.584515	1145	0	-4.2991
HPCAL1	6	0.17342	0.39738	1	7243	4	-5.2188	0.038977	0.03918	0.584515	841	0	-5.2188
DNAAF2	6	0.17474	0.39927	1	7308	4	-5.4707	0.038977	0.03918	0.584515	533	0	-5.4707
NPHS2	6	0.17499	0.39963	1	7337	3	-5.1459	0.038977	0.03918	0.584515	815	0	-5.1459
ZC3H11A	6	0.17813	0.40404	1	7385	3	-5.2836	0.038977	0.03918	0.584515	1353	0	-5.2836
RBM45	6	0.17813	0.40404	1	7408	3	-5.3246	0.038977	0.03918	0.584515	1291	0	-5.3246
MLN	6	0.17875	0.4049	1	7445	2	-4.8033	0.038977	0.03918	0.584515	1250	0	-4.8033
KCNK4	6	0.18211	0.40963	1	7487	2	-4.2003	0.038977	0.03918	0.584515	1045	0	-4.2003
FOXD1	6	0.18211	0.40963	1	7499	3	-4.9343	0.038977	0.03918	0.584515	1057	0	-4.9343
HTR3E	6	0.18297	0.41082	1	7532	3	-4.9897	0.038977	0.03918	0.584515	721	0	-4.9897
CRX	6	0.18297	0.41082	1	7538	3	-5.3154	0.038977	0.03918	0.584515	1323	0	-5.3154
TRIM2	6	0.18297	0.41082	1	7539	3	-5.3086	0.038977	0.03918	0.584515	751	0	-5.3086
BEND5	6	0.18297	0.41082	1	7540	3	-4.8001	0.038977	0.03918	0.584515	950	0	-4.8001
OR5C1	6	0.18297	0.41082	1	7554	2	-3.5121	0.038977	0.03918	0.584515	662	0	-3.5121
PSMA7	6	0.18711	0.41667	1	7570	1	-3.7846	0.038977	0.03918	0.584515	547	0	-3.7846
POU6F2	6	0.18711	0.41667	1	7571	1	-4.7379	0.038977	0.03918	0.584515	633	0	-4.7379
FAM222B	6	0.18711	0.41667	1	7582	4	-5.2057	0.038977	0.03918	0.584515	622	0	-5.2057
FABP1	6	0.19091	0.42196	1	7618	3	-5.2416	0.038977	0.03918	0.584515	884	0	-5.2416
ROR2	6	0.19091	0.42196	1	7635	2	-4.7871	0.038977	0.03918	0.584515	895	0	-4.7871
ZNF808	6	0.19091	0.42196	1	7639	3	-5.1075	0.038977	0.03918	0.584515	1118	0	-5.1075
GEN1	6	0.19147	0.42275	1	7668	3	-4.6204	0.038977	0.03918	0.584515	831	0	-4.6204
GLTSCR2	6	0.19158	0.4229	1	7728	4	-5.3469	0.038977	0.03918	0.584515	1063	0	-5.3469
B3GALNT2	6	0.19158	0.4229	1	7754	4	-5.4429	0.038977	0.03918	0.584515	1256	0	-5.4429
DCAF17	6	0.19158	0.4229	1	7796	4	-5.3614	0.038977	0.03918	0.584515	477	0	-5.3614
CANT1	6	0.19158	0.4229	1	7833	4	-5.3169	0.038977	0.03918	0.584515	728	0	-5.3169
MTERFD1	6	0.19205	0.42355	1	7844	3	-5.2927	0.038977	0.03918	0.584515	482	0	-5.2927
ADRM1	6	0.19205	0.42355	1	7858	4	-5.4405	0.038977	0.03918	0.584515	1078	0	-5.4405
CYB5B	6	0.19205	0.42355	1	7872	3	-4.1466	0.038977	0.03918	0.584515	491	0	-4.1466
SLC11A1	6	0.19205	0.42355	1	7874	3	-5.3704	0.038977	0.03918	0.584515	1146	0	-5.3704
MSH5	6	0.19205	0.42355	1	7876	4	-5.4063	0.038977	0.03918	0.584515	404	0	-5.4063
CYP1B1	6	0.19205	0.42355	1	7893	4	-5.457	0.038977	0.03918	0.584515	631	0	-5.457
VEZT	6	0.19205	0.42355	1	7894	4	-5.4405	0.038977	0.03918	0.584515	806	0	-5.4405
LPPR5	6	0.19205	0.42355	1	7896	3	-5.1578	0.038977	0.03918	0.584515	1317	0	-5.1578
ITGB1	6	0.19205	0.42355	1	7910	3	-5.1578	0.038977	0.03918	0.584515	951	0	-5.1578
TBC1D16	6	0.19491	0.42753	1	7953	1	-3.4115	0.038977	0.03918	0.584515	1366	0	-3.4115
MRPL1	6	0.19953	0.43397	1	8002	4	-5.2775	0.038977	0.03918	0.584515	795	0	-5.2775
SMAP2	6	0.20116	0.4362	1	8026	2	-4.4503	0.038977	0.03918	0.584515	1249	0	-4.4503
C10orf71	6	0.20116	0.4362	1	8053	2	-3.9391	0.038977	0.03918	0.584515	913	0	-3.9391
SMC2	6	0.20417	0.44037	1	8083	1	-3.0394	0.038977	0.03918	0.584515	976	0	-3.0394
C11orf94	6	0.20702	0.44422	1	8126	3	-5.3766	0.038977	0.03918	0.584515	734	0	-5.3766
GSE1	6	0.20702	0.44422	1	8156	3	-5.2165	0.038977	0.03918	0.584515	629	0	-5.2165
ISG20L2	6	0.20702	0.44422	1	8162	4	-5.4612	0.038977	0.03918	0.584515	997	0	-5.4612
NTN4	6	0.20826	0.44588	1	8175	1	-4.8065	0.038977	0.03918	0.584515	937	0	-4.8065
GPX4	6	0.20937	0.4474	1	8233	4	-5.346	0.038977	0.03918	0.584515	532	0	-5.346
TIGD5	6	0.21111	0.44974	1	8320	3	-5.1144	0.038977	0.03918	0.584515	1116	0	-5.1144
ATRNL1	6	0.21111	0.44974	1	8336	3	-5.2356	0.038977	0.03918	0.584515	464	0	-5.2356
COL6A1	6	0.21229	0.45138	1	8345	2	-4.8912	0.038977	0.03918	0.584515	1177	0	-4.8912
IFIT2	6	0.21579	0.45609	1	8383	4	-4.9773	0.038977	0.03918	0.584515	1132	0	-4.9773
MED26	6	0.21677	0.45738	1	8391	2	-4.1034	0.038977	0.03918	0.584515	932	0	-4.1034
GNPTAB	6	0.21677	0.45738	1	8412	3	-5.2312	0.038977	0.03918	0.584515	1396	0	-5.2312
LARP6	6	0.21677	0.45738	1	8418	1	-3.6369	0.038977	0.03918	0.584515	501	0	-3.6369
GP2	6	0.22127	0.46335	1	8466	3	-5.2274	0.038977	0.03918	0.584515	644	0	-5.2274
GPC5	6	0.22177	0.46402	1	8491	3	-4.9947	0.038977	0.03918	0.584515	1164	0	-4.9947
CUX1	6	0.22177	0.46402	1	8497	3	-4.7013	0.038977	0.03918	0.584515	338	0	-4.7013
PRKAA1	6	0.22177	0.46402	1	8509	2	-3.8537	0.038977	0.03918	0.584515	658	0	-3.8537
ABCA2	6	0.22177	0.46402	1	8514	2	-3.9005	0.038977	0.03918	0.584515	735	0	-3.9005
UNC45B	6	0.22177	0.46402	1	8521	2	-4.0743	0.038977	0.03918	0.584515	749	0	-4.0743
UTP14A	6	0.22177	0.46402	1	8524	2	-4.4111	0.038977	0.03918	0.584515	607	0	-4.4111
CHD6	6	0.22242	0.46496	1	8535	4	-5.4492	0.038977	0.03918	0.584515	826	0	-5.4492
JAKMIP3	6	0.22242	0.46496	1	8561	3	-4.9027	0.038977	0.03918	0.584515	1180	0	-4.9027
TEX36	6	0.22242	0.46496	1	8618	4	-5.3996	0.038977	0.03918	0.584515	340	0	-5.3996
UBE4A	6	0.22594	0.46971	1	8648	1	-4.5881	0.038977	0.03918	0.584515	1261	0	-4.5881
CISH	6	0.22907	0.47389	1	8673	4	-5.3584	0.038977	0.03918	0.584515	341	0	-5.3584
SLC16A2	6	0.22907	0.47389	1	8719	4	-5.3008	0.038977	0.03918	0.584515	448	0	-5.3008
NANOGNB	6	0.22907	0.47389	1	8741	4	-5.3444	0.038977	0.03918	0.584515	1099	0	-5.3444
PACRG	6	0.22907	0.47389	1	8750	4	-5.3302	0.038977	0.03918	0.584515	720	0	-5.3302
QTRT1	6	0.22907	0.47389	1	8793	4	-5.4116	0.038977	0.03918	0.584515	449	0	-5.4116
ZNF74	6	0.22907	0.47389	1	8820	4	-5.3855	0.038977	0.03918	0.584515	315	0	-5.3855
RGPD4	6	0.23128	0.47676	1	8865	2	-4.73	0.038977	0.03918	0.584515	367	0	-4.73
CLHC1	6	0.23128	0.47676	1	8877	2	-4.4578	0.038977	0.03918	0.584515	665	0	-4.4578
C19orf59	6	0.23128	0.47676	1	8889	4	-5.2775	0.038977	0.03918	0.584515	715	0	-5.2775
RPS19BP1	6	0.2331	0.47912	1	8922	2	-4.5284	0.038977	0.03918	0.584515	1255	0	-4.5284
OR8K5	6	0.2331	0.47912	1	8928	2	-4.2864	0.038977	0.03918	0.584515	419	0	-4.2864
C8orf82	6	0.2331	0.47912	1	8937	2	-4.929	0.038977	0.03918	0.584515	1391	0	-4.929
TCP10	6	0.2331	0.47912	1	8942	2	-4.7986	0.038977	0.03918	0.584515	1225	0	-4.7986
GPR162	6	0.2331	0.47912	1	8949	2	-4.4966	0.038977	0.03918	0.584515	885	0	-4.4966
PSG1	6	0.23649	0.4836	1	8984	3	-4.7541	0.038977	0.03918	0.584515	1393	0	-4.7541
MGARP	6	0.24163	0.49033	1	9114	3	-4.9504	0.038977	0.03918	0.584515	659	0	-4.9504
GALNT1	6	0.24163	0.49033	1	9116	2	-4.2874	0.038977	0.03918	0.584515	764	0	-4.2874
GATAD2B	6	0.24483	0.4945	1	9141	2	-4.9537	0.038977	0.03918	0.584515	483	0	-4.9537
CCDC42B	6	0.24483	0.4945	1	9156	2	-4.7986	0.038977	0.03918	0.584515	1286	0	-4.7986
GSTCD	6	0.24483	0.4945	1	9186	2	-4.6913	0.038977	0.03918	0.584515	1254	0	-4.6913
NXNL2	6	0.24706	0.49738	1	9195	2	-3.8959	0.038977	0.03918	0.584515	400	0	-3.8959
NRBP1	6	0.24706	0.49738	1	9202	2	-4.6204	0.038977	0.03918	0.584515	366	0	-4.6204
CDC42SE1	6	0.24706	0.49738	1	9204	2	-4.0185	0.038977	0.03918	0.584515	1019	0	-4.0185
GNAI3	6	0.24979	0.50091	1	9244	4	-5.3559	0.038977	0.03918	0.584515	794	0	-5.3559
CACNG8	6	0.24979	0.50091	1	9273	4	-5.2995	0.038977	0.03918	0.584515	1251	0	-5.2995
TMEM44	6	0.24979	0.50091	1	9276	4	-5.314	0.038977	0.03918	0.584515	888	0	-5.314
EIF2B3	6	0.25691	0.51026	1	9506	2	-4.0743	0.038977	0.03918	0.584515	994	0	-4.0743
FMO4	6	0.25819	0.5119	1	9545	3	-5.1021	0.038977	0.03918	0.584515	655	0	-5.1021
OR4C15	6	0.25819	0.5119	1	9555	2	-4.8716	0.038977	0.03918	0.584515	1059	0	-4.8716
WDPCP	6	0.25819	0.5119	1	9557	2	-3.9391	0.038977	0.03918	0.584515	668	0	-3.9391
SKA1	6	0.25819	0.5119	1	9568	2	-3.1597	0.038977	0.03918	0.584515	966	0	-3.1597
AHCTF1	6	0.26444	0.51996	1	9597	1	-4.8936	0.038977	0.03918	0.584515	1210	0	-4.8936
TMOD1	6	0.26444	0.51996	1	9601	2	-4.8912	0.038977	0.03918	0.584515	640	0	-4.8912
IFT74	6	0.26444	0.51996	1	9602	3	-5.2369	0.038977	0.03918	0.584515	423	0	-5.2369
KRT5	6	0.26444	0.51996	1	9608	2	-4.6922	0.038977	0.03918	0.584515	365	0	-4.6922
MRPL45	6	0.26994	0.52694	1	9666	3	-5.1896	0.038977	0.03918	0.584515	1202	0	-5.1896
CXorf48	6	0.26994	0.52694	1	9672	3	-4.6677	0.038977	0.03918	0.584515	405	0	-4.6677
ANGPTL3	6	0.27102	0.52826	1	9722	2	-4.5927	0.038977	0.03918	0.584515	1066	0	-4.5927
NUMA1	6	0.27246	0.53004	1	9793	4	-5.2975	0.038977	0.03918	0.584515	351	0	-5.2975
SURF1	6	0.27246	0.53004	1	9818	4	-5.3117	0.038977	0.03918	0.584515	433	0	-5.3117
IQCA1	6	0.27246	0.53004	1	9825	4	-5.2682	0.038977	0.03918	0.584515	1338	0	-5.2682
ELAC2	6	0.27246	0.53004	1	9849	4	-5.253	0.038977	0.03918	0.584515	664	0	-5.253
CNBP	6	0.27246	0.53004	1	9850	4	-5.366	0.038977	0.03918	0.584515	470	0	-5.366
ZNF267	6	0.27246	0.53004	1	9851	4	-5.2218	0.038977	0.03918	0.584515	580	0	-5.2218
LILRB5	6	0.27246	0.53004	1	9871	4	-5.2057	0.038977	0.03918	0.584515	1096	0	-5.2057
RBBP9	6	0.27246	0.53004	1	9881	4	-5.3257	0.038977	0.03918	0.584515	590	0	-5.3257
APP	6	0.27246	0.53004	1	9892	4	-5.1891	0.038977	0.03918	0.584515	1135	0	-5.1891
ALYREF	6	0.27246	0.53004	1	9923	4	-5.2682	0.038977	0.03918	0.584515	921	0	-5.2682
PLXNA1	6	0.27246	0.53004	1	9973	4	-5.2975	0.038977	0.03918	0.584515	544	0	-5.2975
MYL1	6	0.27246	0.53004	1	9993	4	-5.366	0.038977	0.03918	0.584515	1128	0	-5.366
SORCS3	6	0.27349	0.53134	1	10030	3	-5.2711	0.038977	0.03918	0.584515	467	0	-5.2711
SH2B3	6	0.27349	0.53134	1	10050	3	-5.3089	0.038977	0.03918	0.584515	371	0	-5.3089
FAM229A	6	0.27349	0.53134	1	10062	3	-4.8652	0.038977	0.03918	0.584515	694	0	-4.8652
UBA7	6	0.27349	0.53134	1	10063	3	-4.99	0.038977	0.03918	0.584515	1326	0	-4.99
PLVAP	6	0.27349	0.53134	1	10069	4	-5.3621	0.038977	0.03918	0.584515	708	0	-5.3621
MED9	6	0.27349	0.53134	1	10072	3	-4.7143	0.038977	0.03918	0.584515	1192	0	-4.7143
THAP1	6	0.27759	0.53653	1	10104	3	-4.7062	0.038977	0.03918	0.584515	797	0	-4.7062
ZNF581	6	0.27759	0.53653	1	10108	3	-5.1981	0.038977	0.03918	0.584515	1114	0	-5.1981
TCERG1	6	0.27759	0.53653	1	10117	2	-4.3531	0.038977	0.03918	0.584515	1368	0	-4.3531
C8orf42	6	0.27759	0.53653	1	10120	3	-4.7659	0.038977	0.03918	0.584515	1401	0	-4.7659
GTF2H2D	6	0.28372	0.54413	1	10169	2	-4.26	0.038977	0.03918	0.584515	928	0	-4.26
BBOX1	6	0.28372	0.54413	1	10174	3	-5.1571	0.038977	0.03918	0.584515	896	0	-5.1571
LARP1	6	0.28372	0.54413	1	10175	2	-4.5418	0.038977	0.03918	0.584515	346	0	-4.5418
SNAPC4	6	0.28372	0.54413	1	10184	2	-4.3212	0.038977	0.03918	0.584515	1298	0	-4.3212
PHC3	6	0.28372	0.54413	1	10185	2	-4.5704	0.038977	0.03918	0.584515	1142	0	-4.5704
DNAJA3	6	0.28372	0.54413	1	10192	2	-4.8065	0.038977	0.03918	0.584515	780	0	-4.8065
UCK2	6	0.28423	0.54479	1	10194	2	-4.8842	0.038977	0.03918	0.584515	559	0	-4.8842
AARS	6	0.28423	0.54479	1	10216	2	-3.6293	0.038977	0.03918	0.584515	709	0	-3.6293
PAPOLA	6	0.29055	0.55271	1	10249	3	-4.6754	0.038977	0.03918	0.584515	578	0	-4.6754
ZNF573	6	0.29055	0.55271	1	10262	2	-4.4543	0.038977	0.03918	0.584515	401	0	-4.4543
CYP26B1	6	0.29238	0.55498	1	10319	3	-5.0321	0.038977	0.03918	0.584515	1047	0	-5.0321
TMED9	6	0.29238	0.55498	1	10341	3	-5.2959	0.038977	0.03918	0.584515	503	0	-5.2959
PSMC3IP	6	0.29238	0.55498	1	10342	4	-5.3318	0.038977	0.03918	0.584515	1242	0	-5.3318
METTL17	6	0.29238	0.55498	1	10363	3	-5.2182	0.038977	0.03918	0.584515	543	0	-5.2182
GABRR1	6	0.29624	0.55974	1	10427	4	-5.2948	0.038977	0.03918	0.584515	1257	0	-5.2948
HOXB6	6	0.29624	0.55974	1	10455	4	-5.1553	0.038977	0.03918	0.584515	427	0	-5.1553
ZNF701	6	0.29624	0.55974	1	10503	4	-5.3359	0.038977	0.03918	0.584515	1197	0	-5.3359
RPS6KB2	6	0.29624	0.55974	1	10519	4	-5.1722	0.038977	0.03918	0.584515	1174	0	-5.1722
AKR7A3	6	0.29714	0.56081	1	10557	3	-4.647	0.038977	0.03918	0.584515	697	0	-4.647
KIF3C	6	0.29793	0.56182	1	10580	3	-4.2929	0.038977	0.03918	0.584515	825	0	-4.2929
NMD3	6	0.29793	0.56182	1	10590	2	-4.8728	0.038977	0.03918	0.584515	747	0	-4.8728
ADAMTSL3	6	0.29793	0.56182	1	10616	2	-4.4663	0.038977	0.03918	0.584515	883	0	-4.4663
NUDT4	6	0.29793	0.56182	1	10635	2	-4.6101	0.038977	0.03918	0.584515	992	0	-4.6101
RNF207	6	0.30984	0.5764	1	10717	2	-4.8842	0.038977	0.03918	0.584515	704	0	-4.8842
KLHDC4	6	0.30984	0.5764	1	10723	2	-4.3819	0.038977	0.03918	0.584515	1302	0	-4.3819
SYMPK	6	0.30984	0.5764	1	10732	2	-4.5934	0.038977	0.03918	0.584515	1233	0	-4.5934
DZIP1	6	0.31214	0.57924	1	10764	3	-4.9771	0.038977	0.03918	0.584515	745	0	-4.9771
TAT	6	0.31214	0.57924	1	10776	4	-5.234	0.038977	0.03918	0.584515	1246	0	-5.234
TMEM253	6	0.31214	0.57924	1	10784	2	-4.4008	0.038977	0.03918	0.584515	1071	0	-4.4008
ANAPC5	6	0.31214	0.57924	1	10787	2	-3.8807	0.038977	0.03918	0.584515	336	0	-3.8807
CRHBP	6	0.31219	0.5793	1	10841	3	-5.2253	0.038977	0.03918	0.584515	832	0	-5.2253
ZADH2	6	0.31219	0.5793	1	10848	3	-4.2362	0.038977	0.03918	0.584515	620	0	-4.2362
GRINA	6	0.31219	0.5793	1	10860	3	-4.8391	0.038977	0.03918	0.584515	311	0	-4.8391
ITSN2	6	0.31659	0.5846	1	10901	2	-4.5214	0.038977	0.03918	0.584515	478	0	-4.5214
MUCL1	6	0.31659	0.5846	1	10905	3	-5.069	0.038977	0.03918	0.584515	435	0	-5.069
TPI1	6	0.32089	0.58979	1	10977	4	-5.3052	0.038977	0.03918	0.584515	1198	0	-5.3052
HEATR4	6	0.32089	0.58979	1	10988	4	-5.1876	0.038977	0.03918	0.584515	686	0	-5.1876
CD22	6	0.32089	0.58979	1	11026	4	-5.2488	0.038977	0.03918	0.584515	309	0	-5.2488
TNFSF8	6	0.32089	0.58979	1	11038	4	-5.2488	0.038977	0.03918	0.584515	429	0	-5.2488
MT1F	6	0.32089	0.58979	1	11100	4	-5.1207	0.038977	0.03918	0.584515	334	0	-5.1207
CTH	6	0.32089	0.58979	1	11122	4	-5.1876	0.038977	0.03918	0.584515	872	0	-5.1876
LOC643669	6	0.32089	0.58979	1	11141	4	-5.1549	0.038977	0.03918	0.584515	1130	0	-5.1549
ESPNL	6	0.32381	0.59327	1	11192	2	-4.7165	0.038977	0.03918	0.584515	585	0	-4.7165
PRPF40B	6	0.32381	0.59327	1	11219	1	-4.426	0.038977	0.03918	0.584515	582	0	-4.426
LIN7C	6	0.32669	0.59671	1	11235	2	-4.1354	0.038977	0.03918	0.584515	866	0	-4.1354
C11orf68	6	0.32669	0.59671	1	11236	3	-5.0291	0.038977	0.03918	0.584515	521	0	-5.0291
ADAMTS15	6	0.32669	0.59671	1	11257	3	-4.3372	0.038977	0.03918	0.584515	1388	0	-4.3372
ERCC8	6	0.32669	0.59671	1	11278	3	-5.0909	0.038977	0.03918	0.584515	977	0	-5.0909
DUSP3	6	0.32669	0.59671	1	11294	3	-4.9991	0.038977	0.03918	0.584515	935	0	-4.9991
[truncated: 20,218 more rows]

## Sheet: Fig. 2a HeLaN-ΔSLC_SAFV356
id	num	neg|score	neg|p-value	neg|fdr	neg|rank	neg|goodsgrna	neg|lfc	pos|score	pos|p-value	pos|fdr	pos|rank	pos|goodsgrna	pos|lfc
[truncated: 20,916 more rows]

[truncated: 14 more sheets: Fig. 2d, Fig. 4a, Fig. 4c, Fig. 4d, Fig. 4e, Fig. 6a, Fig. 6b, Fig. 6d, Fig. 6e, Fig. 7b, Fig. 7c, Fig. 7d, Fig. 8a, Fig. 8c]
